# Supplementary material for: PRAME and CTCFL-reactive TCRs for the treatment of ovarian cancer
Source: Front Immunol. 2023 Mar 21;14:1121973. doi: 10.3389/fimmu.2023.1121973 (PMC10070997; doi:10.3389/fimmu.2023.1121973)
Supplement: Supplementary file 3 [file Table_1.xlsx]

## Sheet: annotation
	PRAME and CTCFL-reactive TCRs for the treatment of ovarian cancer
	Van Amerongen et al.
	Supplementary Table 1
Sample_ID	Second_identifier	Project	Dataset	Full_annotation	Abbreviated_annotation	Gender	Age_in_days	Vital_status	Tumor_sample_type	Collection_center	Paired_end	Reads_downloaded	Mapped_read_count	Autolysis_score	Hardy_score
0024ab57-4036-4b0f-b7a1-040f97787022_Primary Tumor	TCGA-S7-A7WN	TCGA	TCGA	PrTu_Pheochromocytoma_and_Paraganglioma	Pheochromocytoma_and_paraganglioma_tcga	male	14611	alive	Primary Tumor	University Hospital Motol	TRUE	168355968	164805471	NA	NA
0030a28c-81aa-44b0-8be0-b35e1dcbf98c_Primary Tumor	TCGA-FA-A7Q1	TCGA	TCGA	PrTu_Lymphoid_Neoplasm_Diffuse_Large_Bcell_Lymphoma	Lymphoid_neoplasm_diffuse_large_bcell_lymphoma_tcga	female	22454	dead	Primary Tumor	Asterand	TRUE	127382038	123602708	NA	NA
0050d8be-1db6-4c17-8bef-3ae2eaaa63ce_Primary Tumor	TCGA-4V-A9QX	TCGA	TCGA	PrTu_Thymoma	Thymoma_tcga	female	28250	alive	Primary Tumor	Hospital Louis Pradel	TRUE	149528742	145540438	NA	NA
005a6517-2e5a-4ea3-ab36-531522723607_Primary Tumor	TCGA-61-1740	TCGA	TCGA	PrTu_Ovarian_Serous_Cystadenocarcinoma	FemaleRPS_ovarian_serous_cystadenocarcinoma_tcga	female	26169	dead	Primary Tumor	University of Pittsburgh	TRUE	267257936	257583701	NA	NA
00eaaf62-c43e-4555-9134-1e5593386fdb_Primary Tumor	TCGA-3B-A9HS	TCGA	TCGA	PrTu_Sarcoma	Sarcoma_tcga	male	21946	dead	Primary Tumor	Moffitt Cancer Center	TRUE	160552606	157542581	NA	NA
016c9c14-4c88-49f5-a11a-dd4bc282f11e_Primary Tumor	TCGA-DC-5337	TCGA	TCGA	PrTu_Rectum_Adenocarcinoma	Gastro_rectum_adenocarcinoma_tcga	male	25202	alive	Primary Tumor	MSKCC	TRUE	101111950	99801727	NA	NA
0232d299-4cdf-4fd7-9a5e-8d13c208b40c_Primary Tumor	TCGA-91-6848	TCGA	TCGA	PrTu_Lung_Adenocarcinoma	Lung_adenocarcinoma_tcga	male	21829	alive	Primary Tumor	ABS - IUPUI	TRUE	69116356	68470162	NA	NA
023a1ad1-fb16-437e-9806-5063b47f76bd_Primary Tumor	TCGA-DD-A11C	TCGA	TCGA	PrTu_Liver_Hepatocellular_Carcinoma	Liver_hepatocellular_carcinoma_tcga	male	25403	alive	Primary Tumor	Mayo Clinic - Rochester	TRUE	171200766	167787307	NA	NA
029cc59c-60df-4411-a044-3a2eeee7b110_Primary Tumor	TCGA-V4-A9E5	TCGA	TCGA	PrTu_Uveal_Melanoma	Sk_uveal_melanoma_tcga	female	18948	alive	Primary Tumor	Institut Curie	TRUE	116595430	103386535	NA	NA
029da211-9b52-45ad-b0dc-2322da783c9c_Primary Tumor	TCGA-FY-A3NP	TCGA	TCGA	PrTu_Thyroid_Carcinoma	Thyroid_carcinoma_tcga	male	25462	alive	Primary Tumor	International Genomics Consortium	TRUE	181702932	180627351	NA	NA
02d98b0a-8360-49b9-bbd6-b70c79cbd32d_Primary Tumor	TCGA-VR-AA4D	TCGA	TCGA	PrTu_Esophageal_Carcinoma	Gastro_esophageal_carcinoma_tcga	male	19714	dead	Primary Tumor	Barretos Cancer Hospital	TRUE	248725864	210219967	NA	NA
02ec7a3a-2812-4a65-93cd-07bf655cc91b_Primary Tumor	TCGA-KL-8333	TCGA	TCGA	PrTu_Kidney_Chromophobe	Kidney_chromophobe_tcga	male	25229	alive	Primary Tumor	MSKCC	TRUE	170355900	168996280	NA	NA
02f9668c-71e6-485f-88b1-b37dc8bdd2ab_Primary Tumor	TCGA-AA-3866	TCGA	TCGA	PrTu_Colon_Adenocarcinoma	Gastro_colon_adenocarcinoma_tcga	female	28672	alive	Primary Tumor	Indivumed	TRUE	28609256	28359092	NA	NA
0304b12d-7640-4150-a581-2eea2b1f2ad5_Primary Tumor	TCGA-OR-A5LL	TCGA	TCGA	PrTu_Adrenocortical_Carcinoma	Adrenocortical_carcinoma_tcga	female	27607	dead	Primary Tumor	University of Michigan	TRUE	85366148	84316884	NA	NA
036b18ea-3cf7-4f3e-a84c-c6aea5e4fcd7_Primary Blood Derived Cancer - Peripheral Blood	TCGA-AB-2911	TCGA	TCGA	PrTu_Acute_Myeloid_Leukemia	Blood_acute_myeloid_leukemia_tcga	female	18689	alive	Primary Blood Derived Cancer - Peripheral Blood	Washington University	TRUE	169003470	145546581	NA	NA
0389b35b-651b-4776-b12a-d315a100f47c_Primary Tumor	TCGA-12-0619	TCGA	TCGA	PrTu_Glioblastoma_Multiforme	Brain_glioblastoma_multiforme_tcga	male	21920	dead	Primary Tumor	Duke	TRUE	141539336	131295610	NA	NA
0394060d-010e-405f-983d-db525f01f2c3_Primary Tumor	TCGA-BB-A5HY	TCGA	TCGA	PrTu_Head_and_Neck_Squamous_Cell_Carcinoma	Gastro_head_and_neck_squamous_cell_carcinoma_tcga	male	23640	dead	Primary Tumor	Johns Hopkins	TRUE	123689194	121943534	NA	NA
03f5de7d-45a9-4a73-8c61-ed816d4a3ac5_Primary Tumor	TCGA-DD-AAD2	TCGA	TCGA	PrTu_Liver_Hepatocellular_Carcinoma	Liver_hepatocellular_carcinoma_tcga	male	24221	alive	Primary Tumor	Mayo Clinic - Rochester	TRUE	92347580	90692711	NA	NA
04178a4f-14b0-45ba-aa3e-f21638e23765_Primary Tumor	TCGA-AG-3578	TCGA	TCGA	PrTu_Rectum_Adenocarcinoma	Gastro_rectum_adenocarcinoma_tcga	female	27851	alive	Primary Tumor	Indivumed	TRUE	29818563	29692344	NA	NA
0477055e-a57e-4bdb-89ab-2999881bdd6c_Primary Tumor	TCGA-X7-A8M5	TCGA	TCGA	PrTu_Thymoma	Thymoma_tcga	female	24036	alive	Primary Tumor	ABS IUPUI	TRUE	119432118	113567042	NA	NA
04e9a63a-d742-488c-8564-bf9d79aa2091_Primary Tumor	TCGA-KN-8431	TCGA	TCGA	PrTu_Kidney_Chromophobe	Kidney_chromophobe_tcga	female	13043	alive	Primary Tumor	Harvard	TRUE	92071488	91246469	NA	NA
04ecaf38-0232-4dcd-9242-308a22cc1331_Primary Tumor	TCGA-61-1733	TCGA	TCGA	PrTu_Ovarian_Serous_Cystadenocarcinoma	FemaleRPS_ovarian_serous_cystadenocarcinoma_tcga	female	26180	alive	Primary Tumor	University of Pittsburgh	TRUE	197064604	147889578	NA	NA
0536f465-1650-4411-823c-c660bc7f3adc_Primary Tumor	TCGA-DB-A64O	TCGA	TCGA	PrTu_Brain_Lower_Grade_Glioma	Brain_lower_grade_glioma_tcga	male	21811	dead	Primary Tumor	Mayo Clinic - Rochester	TRUE	107597584	106101246	NA	NA
056386db-d338-4fc8-8bb1-249be72fd6cb_Primary Tumor	TCGA-5U-AB0E	TCGA	TCGA	PrTu_Thymoma	Thymoma_tcga	male	22716	alive	Primary Tumor	Regina Elena National Cancer Institute	TRUE	151594806	143836350	NA	NA
05f4058d-3066-4d16-8320-cf92f122945f_Primary Tumor	TCGA-EB-A57M	TCGA	TCGA	PrTu_Skin_Cutaneous_Melanoma	Skin_cutaneous_melanoma_tcga	male	20698	dead	Primary Tumor	Asterand	TRUE	120785192	118301300	NA	NA
05ff79c5-1127-4cac-8f4c-84089a3f2cde_Primary Tumor	TCGA-AA-3862	TCGA	TCGA	PrTu_Colon_Adenocarcinoma	Gastro_colon_adenocarcinoma_tcga	male	30163	alive	Primary Tumor	Indivumed	TRUE	20216072	19671628	NA	NA
0697436f-e487-45db-b0bc-ad9246f70196_Primary Tumor	TCGA-KL-8324	TCGA	TCGA	PrTu_Kidney_Chromophobe	Kidney_chromophobe_tcga	female	24650	alive	Primary Tumor	MSKCC	TRUE	151004730	148786540	NA	NA
06ca7fc4-4ae0-47d5-9e83-f92ba42a957b_Primary Tumor	TCGA-L5-A43H	TCGA	TCGA	PrTu_Esophageal_Carcinoma	Gastro_esophageal_carcinoma_tcga	male	27592	dead	Primary Tumor	University of Michigan	TRUE	283057320	265118692	NA	NA
077079c3-6877-467b-b9cc-5c650aae4f07_Primary Tumor	TCGA-25-1877	TCGA	TCGA	PrTu_Ovarian_Serous_Cystadenocarcinoma	FemaleRPS_ovarian_serous_cystadenocarcinoma_tcga	female	29615	dead	Primary Tumor	Mayo Clinic - Rochester	TRUE	189695138	182805069	NA	NA
0775583e-c0a0-4f18-9ca2-8f89cedce3d6_Primary Tumor	TCGA-4G-AAZO	TCGA	TCGA	PrTu_Cholangiocarcinoma	Gal_cholangiocarcinoma_tcga	female	25989	alive	Primary Tumor	Sapienza University of Rome	TRUE	77363376	66631685	NA	NA
07bec7d7-0aab-4b09-a796-bf1602bf682c_Primary Tumor	TCGA-2G-AALS	TCGA	TCGA	PrTu_Testicular_Germ_Cell_Tumors	MaleRPS_testicular_germ_cell_tumors_tcga	NA	NA	NA	Primary Tumor	Erasmus MC	TRUE	89937508	81989677	NA	NA
083c0b78-88c2-4ec1-8a81-a0792b16e2cc_Primary Tumor	TCGA-DH-5144	TCGA	TCGA	PrTu_Brain_Lower_Grade_Glioma	Brain_lower_grade_glioma_tcga	female	20558	alive	Primary Tumor	University of Florida	TRUE	158794068	157762673	NA	NA
08a8eec3-c97a-4493-a7de-b2a686b4df67_Primary Tumor	TCGA-B2-3923	TCGA	TCGA	PrTu_Kidney_Renal_Clear_Cell_Carcinoma	Kidney_renal_clear_cell_carcinoma_tcga	male	21793	alive	Primary Tumor	Christiana Healthcare	TRUE	201312044	199366651	NA	NA
08dd606a-1982-4cb9-bcd6-09d4bc158f6d_Primary Tumor	TCGA-QR-A6GT	TCGA	TCGA	PrTu_Pheochromocytoma_and_Paraganglioma	Pheochromocytoma_and_paraganglioma_tcga	female	23208	alive	Primary Tumor	National Institutes of Health	TRUE	139606756	134270049	NA	NA
08e0d412-d4d8-4d13-b792-a4dd0bd9ec2b_Primary Tumor	TCGA-OR-A5J8	TCGA	TCGA	PrTu_Adrenocortical_Carcinoma	Adrenocortical_carcinoma_tcga	male	24266	dead	Primary Tumor	University of Michigan	TRUE	139405788	135933850	NA	NA
09fd6d9e-c715-4d57-88f9-238dd74c79a7_Primary Tumor	TCGA-US-A774	TCGA	TCGA	PrTu_Pancreatic_Adenocarcinoma	Pancreatic_adenocarcinoma_tcga	female	27957	dead	Primary Tumor	Garvan Institute of Medical Research	TRUE	136403066	134315866	NA	NA
0a312064-878f-4b69-8bb7-e7f14e6cd7fe_Primary Tumor	TCGA-4X-A9FD	TCGA	TCGA	PrTu_Thymoma	Thymoma_tcga	female	15968	alive	Primary Tumor	Yale University	TRUE	159650270	157179390	NA	NA
0ab29de2-eb9e-4a25-99de-5f543cfbdb53_Primary Tumor	TCGA-LN-A49V	TCGA	TCGA	PrTu_Esophageal_Carcinoma	Gastro_esophageal_carcinoma_tcga	male	17922	alive	Primary Tumor	ILSBIO	TRUE	286681068	275559036	NA	NA
0ac08ecf-4d70-48a4-9dfd-f44032551cb9_Primary Tumor	TCGA-IG-A3QL	TCGA	TCGA	PrTu_Esophageal_Carcinoma	Gastro_esophageal_carcinoma_tcga	male	19755	alive	Primary Tumor	Asterand	TRUE	253649966	238468503	NA	NA
0ac700f3-c9cf-4ed7-a8bd-975527750024_Primary Tumor	TCGA-DX-A6B7	TCGA	TCGA	PrTu_Sarcoma	Sarcoma_tcga	male	20365	alive	Primary Tumor	Memorial Sloan Kettering	TRUE	139153372	137513014	NA	NA
0acd1e47-1099-469b-a6d4-e00db47f57a9_Primary Tumor	TCGA-ZJ-AAXF	TCGA	TCGA	PrTu_Cervical_Squamous_Cell_Carcinoma_and_Endocervical_Adenocarcinoma	FemaleRPS_cerv_sq_cell_car_and_endocerv_adecar_tcga	female	22709	alive	Primary Tumor	NCI HRE Branch	TRUE	84952644	83910681	NA	NA
0ae2b51d-aade-4d24-8d0b-6990123d9074_Primary Tumor	TCGA-FP-A4BF	TCGA	TCGA	PrTu_Stomach_Adenocarcinoma	Gastro_stomach_adenocarcinoma_tcga	male	25030	dead	Primary Tumor	International Genomics Consortium	TRUE	272533986	228853628	NA	NA
0b73cbba-5520-4610-b649-912d76114033_Primary Tumor	TCGA-OR-A5JP	TCGA	TCGA	PrTu_Adrenocortical_Carcinoma	Adrenocortical_carcinoma_tcga	male	14667	alive	Primary Tumor	University of Michigan	TRUE	132417958	129203036	NA	NA
0b77657a-0297-4cee-b9f2-5de72e182016_Primary Tumor	TCGA-KO-8417	TCGA	TCGA	PrTu_Kidney_Chromophobe	Kidney_chromophobe_tcga	female	11139	alive	Primary Tumor	MD Anderson Cancer Center	TRUE	160458252	159058278	NA	NA
0bab0c33-1df7-4078-9487-6c8309258564_Primary Tumor	TCGA-2G-AALT	TCGA	TCGA	PrTu_Testicular_Germ_Cell_Tumors	MaleRPS_testicular_germ_cell_tumors_tcga	NA	NA	NA	Primary Tumor	Erasmus MC	TRUE	79433068	61241255	NA	NA
0bf573ac-cd1e-42d8-90cf-b30d7b08679c_Primary Tumor	TCGA-FA-A6HN	TCGA	TCGA	PrTu_Lymphoid_Neoplasm_Diffuse_Large_Bcell_Lymphoma	Lymphoid_neoplasm_diffuse_large_bcell_lymphoma_tcga	male	27025	dead	Primary Tumor	Asterand	TRUE	132513168	129613920	NA	NA
0c463362-7925-4d9a-9d63-098b50af2fb9_Primary Tumor	TCGA-G4-6323	TCGA	TCGA	PrTu_Colon_Adenocarcinoma	Gastro_colon_adenocarcinoma_tcga	male	18334	alive	Primary Tumor	Roswell Park	TRUE	95640768	92131693	NA	NA
0c52a842-c220-486e-88de-8a4fec5d6a58_Primary Tumor	TCGA-DB-A75O	TCGA	TCGA	PrTu_Brain_Lower_Grade_Glioma	Brain_lower_grade_glioma_tcga	male	10812	alive	Primary Tumor	Mayo Clinic - Rochester	TRUE	108823830	106864769	NA	NA
0c5ae0f7-b2ac-4b1b-aabb-83994ebb9326_Primary Tumor	TCGA-NQ-A57I	TCGA	TCGA	PrTu_Mesothelioma	Mesothelioma_tcga	male	26212	dead	Primary Tumor	International Genomics Consortium	TRUE	138179508	136121155	NA	NA
0c8bd0eb-9c26-4fb0-a365-26354129f0da_Primary Tumor	TCGA-MQ-A6BL	TCGA	TCGA	PrTu_Mesothelioma	Mesothelioma_tcga	male	28590	dead	Primary Tumor	Washington University - NYU	TRUE	134510164	128973157	NA	NA
0cb0dac8-4ce2-444a-b1ae-1550e065b4d9_Primary Tumor	TCGA-AA-A01V	TCGA	TCGA	PrTu_Colon_Adenocarcinoma	Gastro_colon_adenocarcinoma_tcga	male	21792	alive	Primary Tumor	Indivumed	TRUE	30329092	29628622	NA	NA
0cc39a51-865a-44e1-9096-baf710fb3813_Primary Tumor	TCGA-YU-AA61	TCGA	TCGA	PrTu_Testicular_Germ_Cell_Tumors	MaleRPS_testicular_germ_cell_tumors_tcga	male	10635	alive	Primary Tumor	Barretos Cancer Hospital	TRUE	88303580	87711311	NA	NA
0cf24a4b-66af-454b-9e74-715cff8b73d4_Primary Tumor	TCGA-2G-AAGZ	TCGA	TCGA	PrTu_Testicular_Germ_Cell_Tumors	MaleRPS_testicular_germ_cell_tumors_tcga	male	10157	alive	Primary Tumor	Erasmus MC	TRUE	91500160	89118253	NA	NA
0d66bf6c-eed0-4726-bd5b-3bf6d610b4e0_Primary Tumor	TCGA-50-6597	TCGA	TCGA	PrTu_Lung_Adenocarcinoma	Lung_adenocarcinoma_tcga	female	29195	dead	Primary Tumor	University of Pittsburgh	TRUE	71929312	70665749	NA	NA
0dacc5ce-498f-4c60-9f78-7a013ffaa9ce_Primary Tumor	TCGA-D5-5538	TCGA	TCGA	PrTu_Colon_Adenocarcinoma	Gastro_colon_adenocarcinoma_tcga	female	21974	dead	Primary Tumor	Greater Poland Cancer Center	TRUE	106734970	105411230	NA	NA
0ec3caa1-7c51-417b-a89c-18e9fceb80c4_Primary Tumor	TCGA-KO-8416	TCGA	TCGA	PrTu_Kidney_Chromophobe	Kidney_chromophobe_tcga	male	15261	alive	Primary Tumor	MD Anderson Cancer Center	TRUE	177533680	173869104	NA	NA
0eda7373-8335-455f-b90a-8c3540f28088_Primary Tumor	TCGA-AG-3574	TCGA	TCGA	PrTu_Rectum_Adenocarcinoma	Gastro_rectum_adenocarcinoma_tcga	female	32781	dead	Primary Tumor	Indivumed	TRUE	33448269	33336735	NA	NA
0edeab00-e86e-484e-974f-e0f41efad22c_Primary Tumor	TCGA-2G-AAFV	TCGA	TCGA	PrTu_Testicular_Germ_Cell_Tumors	MaleRPS_testicular_germ_cell_tumors_tcga	male	11598	alive	Primary Tumor	Erasmus MC	TRUE	116994954	115931611	NA	NA
0efd3473-c23d-4788-a601-c600cbe60a32_Primary Tumor	TCGA-YU-A94D	TCGA	TCGA	PrTu_Testicular_Germ_Cell_Tumors	MaleRPS_testicular_germ_cell_tumors_tcga	male	10427	alive	Primary Tumor	Barretos Cancer Hospital	TRUE	114002738	113198964	NA	NA
0f0d9a7f-dd85-48aa-b5b2-deff5bb6bdeb_Primary Tumor	TCGA-FG-7641	TCGA	TCGA	PrTu_Brain_Lower_Grade_Glioma	Brain_lower_grade_glioma_tcga	male	11357	alive	Primary Tumor	Case Western	TRUE	125460018	124652869	NA	NA
0f3c4f8f-0766-46b0-81b4-18ca4f6ea20a_Primary Tumor	TCGA-KL-8330	TCGA	TCGA	PrTu_Kidney_Chromophobe	Kidney_chromophobe_tcga	female	16250	alive	Primary Tumor	MSKCC	TRUE	185149562	183222519	NA	NA
0f4a4ad1-e394-45c4-9aa9-aadf2bff0628_Primary Tumor	TCGA-04-1350	TCGA	TCGA	PrTu_Ovarian_Serous_Cystadenocarcinoma	FemaleRPS_ovarian_serous_cystadenocarcinoma_tcga	female	16942	dead	Primary Tumor	Gynecologic Oncology Group	TRUE	187847992	176578971	NA	NA
0f6b5086-4bc0-4ce3-84e7-ef8ea0356d1c_Primary Tumor	TCGA-BR-A4PF	TCGA	TCGA	PrTu_Stomach_Adenocarcinoma	Gastro_stomach_adenocarcinoma_tcga	male	26412	alive	Primary Tumor	Asterand	TRUE	263002234	252336393	NA	NA
0f8a76a1-4c3e-42e1-9df3-95aa3ae8e676_Primary Tumor	TCGA-68-A59I	TCGA	TCGA	PrTu_Lung_Squamous_Cell_Carcinoma	Lung_squamous_cell_carcinoma_tcga	female	26839	alive	Primary Tumor	Washington University - Cleveland Clinic	TRUE	133051648	129739954	NA	NA
10593e5b-7acb-498b-bdf7-705e3e2bc443_Primary Tumor	TCGA-CV-A6JN	TCGA	TCGA	PrTu_Head_and_Neck_Squamous_Cell_Carcinoma	Gastro_head_and_neck_squamous_cell_carcinoma_tcga	male	19635	alive	Primary Tumor	MD Anderson Cancer Center	TRUE	130395828	123491380	NA	NA
108d4b89-d1d5-4528-a040-c7e5696c8417_Primary Tumor	TCGA-N5-A4RJ	TCGA	TCGA	PrTu_Uterine_Carcinosarcoma	FemaleRPS_uterine_carcinosarcoma_tcga	female	22341	dead	Primary Tumor	MSKCC	TRUE	133288812	129531193	NA	NA
109df703-2865-4b4c-8e4b-badff8eb3f22_Primary Tumor	TCGA-HB-A3YV	TCGA	TCGA	PrTu_Sarcoma	Sarcoma_tcga	male	27583	dead	Primary Tumor	University of North Carolina	TRUE	150694438	149230809	NA	NA
10a6de43-a681-4cbc-821d-08335ed65320_Primary Tumor	TCGA-MJ-A68J	TCGA	TCGA	PrTu_Sarcoma	Sarcoma_tcga	female	20100	alive	Primary Tumor	BLN - Baylor	TRUE	127122160	125287915	NA	NA
10b3f56a-e61e-486b-8d3c-176668d5dc34_Primary Tumor	TCGA-DQ-5631	TCGA	TCGA	PrTu_Head_and_Neck_Squamous_Cell_Carcinoma	Gastro_head_and_neck_squamous_cell_carcinoma_tcga	male	19172	dead	Primary Tumor	University Of Michigan	TRUE	222578446	221314350	NA	NA
10f0d40b-c4c4-441b-9cfb-bef5e44aa91e_Primary Tumor	TCGA-3A-A9IH	TCGA	TCGA	PrTu_Pancreatic_Adenocarcinoma	Pancreatic_adenocarcinoma_tcga	female	24174	alive	Primary Tumor	Moffitt Cancer Center	TRUE	149102390	142854158	NA	NA
10f53522-9ae7-47b9-80aa-b4b481561465_Primary Tumor	TCGA-HD-7754	TCGA	TCGA	PrTu_Head_and_Neck_Squamous_Cell_Carcinoma	Gastro_head_and_neck_squamous_cell_carcinoma_tcga	male	25365	alive	Primary Tumor	International Genomics Consortium	TRUE	184421120	182510640	NA	NA
1136dd50-242a-4659-aad4-c53f9e759bb3_Primary Tumor	TCGA-5M-AAT4	TCGA	TCGA	PrTu_Colon_Adenocarcinoma	Gastro_colon_adenocarcinoma_tcga	male	27095	dead	Primary Tumor	University of Sao Paulo	TRUE	123232758	122390436	NA	NA
11a33d4a-4839-468f-9d61-5630586ed978_Primary Tumor	TCGA-KO-8404	TCGA	TCGA	PrTu_Kidney_Chromophobe	Kidney_chromophobe_tcga	male	28705	dead	Primary Tumor	MD Anderson Cancer Center	TRUE	124741382	122913048	NA	NA
11f69d9f-a67d-41fa-95a9-baa194b3fcfb_Primary Tumor	TCGA-DD-AAVZ	TCGA	TCGA	PrTu_Liver_Hepatocellular_Carcinoma	Liver_hepatocellular_carcinoma_tcga	male	14005	alive	Primary Tumor	Mayo Clinic - Rochester	TRUE	109278850	107826199	NA	NA
129d95ca-71ef-44aa-a93d-f87803c37c9a_Primary Tumor	TCGA-CG-5725	TCGA	TCGA	PrTu_Stomach_Adenocarcinoma	Gastro_stomach_adenocarcinoma_tcga	male	26329	dead	Primary Tumor	Indivumed	TRUE	195430592	159206859	NA	NA
12b44011-90c0-4a70-8ea4-a216ec0c0860_Primary Tumor	TCGA-LA-A446	TCGA	TCGA	PrTu_Lung_Squamous_Cell_Carcinoma	Lung_squamous_cell_carcinoma_tcga	male	25199	alive	Primary Tumor	Candler	TRUE	128403988	126628244	NA	NA
12c4c4f1-5880-4bf9-9945-80bf45415de6_Primary Tumor	TCGA-A3-3316	TCGA	TCGA	PrTu_Kidney_Renal_Clear_Cell_Carcinoma	Kidney_renal_clear_cell_carcinoma_tcga	male	20931	alive	Primary Tumor	International Genomics Consortium	TRUE	100607106	96783709	NA	NA
132229e5-947d-43e9-a54c-a97d4be7d604_Primary Tumor	TCGA-AA-A01F	TCGA	TCGA	PrTu_Colon_Adenocarcinoma	Gastro_colon_adenocarcinoma_tcga	male	26298	alive	Primary Tumor	Indivumed	TRUE	26078862	25710213	NA	NA
136c95cd-febd-43f0-af35-125d3321a145_Primary Tumor	TCGA-A3-3365	TCGA	TCGA	PrTu_Kidney_Renal_Clear_Cell_Carcinoma	Kidney_renal_clear_cell_carcinoma_tcga	male	16915	alive	Primary Tumor	International Genomics Consortium	TRUE	135250512	132997177	NA	NA
13e936ff-81f0-49b9-bc2e-2ea43921f450_Primary Tumor	TCGA-P3-A6T3	TCGA	TCGA	PrTu_Head_and_Neck_Squamous_Cell_Carcinoma	Gastro_head_and_neck_squamous_cell_carcinoma_tcga	male	18143	dead	Primary Tumor	Fred Hutchinson	TRUE	116649448	114193121	NA	NA
14213209-2217-4812-9a19-d9b2b6718467_Primary Tumor	TCGA-N6-A4VD	TCGA	TCGA	PrTu_Uterine_Carcinosarcoma	FemaleRPS_uterine_carcinosarcoma_tcga	female	29658	dead	Primary Tumor	University of Pittsburgh	TRUE	143288636	141503026	NA	NA
1422bc35-4597-4e76-aa75-8e79613e67d5_Primary Tumor	TCGA-FB-AAPP	TCGA	TCGA	PrTu_Pancreatic_Adenocarcinoma	Pancreatic_adenocarcinoma_tcga	male	26239	dead	Primary Tumor	Asterand	TRUE	80062690	73627952	NA	NA
14576f4d-deea-4111-9047-513bbc69a802_Primary Tumor	TCGA-S7-A7WR	TCGA	TCGA	PrTu_Pheochromocytoma_and_Paraganglioma	Pheochromocytoma_and_paraganglioma_tcga	female	12011	alive	Primary Tumor	University Hospital Motol	TRUE	129763922	126387243	NA	NA
15340dd3-84ae-49fb-989a-eb212f3e73da_Primary Tumor	TCGA-49-6744	TCGA	TCGA	PrTu_Lung_Adenocarcinoma	Lung_adenocarcinoma_tcga	female	23484	alive	Primary Tumor	Johns Hopkins	TRUE	112287832	109669666	NA	NA
1535c8ab-100d-4886-8598-12a94483d010_Primary Tumor	TCGA-66-2771	TCGA	TCGA	PrTu_Lung_Squamous_Cell_Carcinoma	Lung_squamous_cell_carcinoma_tcga	male	22219	alive	Primary Tumor	Indivumed	TRUE	115277718	112182351	NA	NA
1586cc02-8405-4a9b-8a89-ac4c706ce3b8_Primary Tumor	TCGA-SP-A6QI	TCGA	TCGA	PrTu_Pheochromocytoma_and_Paraganglioma	Pheochromocytoma_and_paraganglioma_tcga	male	17167	alive	Primary Tumor	University Health Network	TRUE	121136394	118548903	NA	NA
158fd4c2-68dc-4ca4-8130-d5589c80d825_Primary Tumor	TCGA-N5-A59F	TCGA	TCGA	PrTu_Uterine_Carcinosarcoma	FemaleRPS_uterine_carcinosarcoma_tcga	female	23826	dead	Primary Tumor	MSKCC	TRUE	134186344	129740534	NA	NA
159e0318-6173-440f-be07-8d956086e99d_Primary Tumor	TCGA-12-3652	TCGA	TCGA	PrTu_Glioblastoma_Multiforme	Brain_glioblastoma_multiforme_tcga	male	21920	dead	Primary Tumor	Duke	TRUE	124584380	103792739	NA	NA
15a2baae-d15e-4349-9358-74356a2d2ad0_Primary Tumor	TCGA-X7-A8DE	TCGA	TCGA	PrTu_Thymoma	Thymoma_tcga	female	12957	alive	Primary Tumor	ABS IUPUI	TRUE	151673032	147418412	NA	NA
15e058e8-2f33-4fb4-92af-3d9dea1fa906_Primary Tumor	TCGA-06-0156	TCGA	TCGA	PrTu_Glioblastoma_Multiforme	Brain_glioblastoma_multiforme_tcga	male	20932	dead	Primary Tumor	Henry Ford Hospital	TRUE	111363736	104326465	NA	NA
1636242c-12da-412e-a362-914a20add708_Primary Tumor	TCGA-EA-A5O9	TCGA	TCGA	PrTu_Cervical_Squamous_Cell_Carcinoma_and_Endocervical_Adenocarcinoma	FemaleRPS_cerv_sq_cell_car_and_endocerv_adecar_tcga	female	14472	alive	Primary Tumor	Asterand	TRUE	128447396	126829860	NA	NA
169f045f-1739-4b0b-9bdc-028aaca420f8_Primary Tumor	TCGA-DO-A1JZ	TCGA	TCGA	PrTu_Thyroid_Carcinoma	Thyroid_carcinoma_tcga	female	8551	alive	Primary Tumor	Medical College of Georgia	TRUE	146815654	144809254	NA	NA
16bde24f-61b8-458d-aca3-df4806abbd1b_Primary Tumor	TCGA-EY-A1GI	TCGA	TCGA	PrTu_Uterine_Corpus_Endometrial_Carcinoma	FemaleRPS_uterine_corpus_endometrial_carcinoma_tcga	female	19117	alive	Primary Tumor	University of North Carolina	TRUE	25945203	25739289	NA	NA
178e68c0-4cb8-4042-a942-5a159ec1e12b_Primary Tumor	TCGA-IB-7652	TCGA	TCGA	PrTu_Pancreatic_Adenocarcinoma	Pancreatic_adenocarcinoma_tcga	female	18129	alive	Primary Tumor	Alberta Health Services	TRUE	198787454	197108886	NA	NA
17a8d208-fcf6-4480-945c-848d4234aafd_Primary Tumor	TCGA-AG-3600	TCGA	TCGA	PrTu_Rectum_Adenocarcinoma	Gastro_rectum_adenocarcinoma_tcga	male	22767	alive	Primary Tumor	Indivumed	TRUE	27403994	27012675	NA	NA
18334157-aa38-4859-a786-99a920a1fbe3_Primary Tumor	TCGA-CX-A4AQ	TCGA	TCGA	PrTu_Head_and_Neck_Squamous_Cell_Carcinoma	Gastro_head_and_neck_squamous_cell_carcinoma_tcga	male	20709	alive	Primary Tumor	Medical College of Georgia	TRUE	118248944	110577230	NA	NA
1843c82e-7a35-474f-9f79-c0a9af9aa09c_Primary Tumor	TCGA-FA-A4BB	TCGA	TCGA	PrTu_Lymphoid_Neoplasm_Diffuse_Large_Bcell_Lymphoma	Lymphoid_neoplasm_diffuse_large_bcell_lymphoma_tcga	male	24590	alive	Primary Tumor	Asterand	TRUE	117223458	108993074	NA	NA
187376e0-b4f3-44ed-ab43-88b6eff3e552_Primary Tumor	TCGA-EB-A4IS	TCGA	TCGA	PrTu_Skin_Cutaneous_Melanoma	Skin_cutaneous_melanoma_tcga	male	28315	alive	Primary Tumor	Asterand	TRUE	151840462	147844428	NA	NA
18d35983-ea6a-4b70-a209-9bef37595956_Primary Tumor	TCGA-A2-A0SX	TCGA	TCGA	PrTu_Breast_Invasive_Carcinoma	Breast_invasive_carcinoma_tcga	female	17774	alive	Primary Tumor	Walter Reed	TRUE	168318220	166419691	NA	NA
19da59a8-b67a-438d-900a-92a71e03bef3_Primary Tumor	TCGA-XF-AAMW	TCGA	TCGA	PrTu_Bladder_Urothelial_Carcinoma	Bladder_urothelial_carcinoma_tcga	female	28903	dead	Primary Tumor	University of Southern California	TRUE	67888242	67438410	NA	NA
19e46a3d-18c5-4927-8501-2265e2d617b8_Primary Tumor	TCGA-AG-A020	TCGA	TCGA	PrTu_Rectum_Adenocarcinoma	Gastro_rectum_adenocarcinoma_tcga	female	20851	alive	Primary Tumor	Indivumed	TRUE	33662161	33206960	NA	NA
1a09207e-9184-4f32-bd07-a9f4dc6c825d_Primary Tumor	TCGA-AA-3833	TCGA	TCGA	PrTu_Colon_Adenocarcinoma	Gastro_colon_adenocarcinoma_tcga	female	23011	alive	Primary Tumor	Indivumed	TRUE	25866148	25497502	NA	NA
1a1d4702-254b-4fff-9609-182442edb83e_Primary Tumor	TCGA-BR-A453	TCGA	TCGA	PrTu_Stomach_Adenocarcinoma	Gastro_stomach_adenocarcinoma_tcga	male	18988	dead	Primary Tumor	Asterand	TRUE	300027426	288989601	NA	NA
1a2e36dd-3e3b-493c-a075-4ca3acfe2207_Primary Tumor	TCGA-P8-A5KD	TCGA	TCGA	PrTu_Pheochromocytoma_and_Paraganglioma	Pheochromocytoma_and_paraganglioma_tcga	female	12954	alive	Primary Tumor	University of Pittsburgh	TRUE	133178152	131684613	NA	NA
1a319d92-d5d4-41f7-8a10-2afb52513d83_Primary Tumor	TCGA-DX-A3U9	TCGA	TCGA	PrTu_Sarcoma	Sarcoma_tcga	male	31010	dead	Primary Tumor	Memorial Sloan Kettering	TRUE	139924214	138422208	NA	NA
1addcd66-79ab-4976-9679-37f0f31ba1df_Primary Tumor	TCGA-AJ-A3NG	TCGA	TCGA	PrTu_Uterine_Corpus_Endometrial_Carcinoma	FemaleRPS_uterine_corpus_endometrial_carcinoma_tcga	female	30351	alive	Primary Tumor	International Genomics Conosrtium	TRUE	154353676	152481835	NA	NA
1b67d80c-335e-4094-b973-e8c064c6bf59_Primary Tumor	TCGA-2G-AAGC	TCGA	TCGA	PrTu_Testicular_Germ_Cell_Tumors	MaleRPS_testicular_germ_cell_tumors_tcga	male	10518	alive	Primary Tumor	Erasmus MC	TRUE	130160544	128508848	NA	NA
1bff1e07-4923-43d5-b2d3-cb46b6568eed_Primary Tumor	TCGA-DB-A4XD	TCGA	TCGA	PrTu_Brain_Lower_Grade_Glioma	Brain_lower_grade_glioma_tcga	male	11741	alive	Primary Tumor	Mayo Clinic - Rochester	TRUE	111592956	110726585	NA	NA
1c58d9b8-17a2-4fc6-9898-fe6f47bd2c2a_Primary Tumor	TCGA-64-5779	TCGA	TCGA	PrTu_Lung_Adenocarcinoma	Lung_adenocarcinoma_tcga	male	22305	alive	Primary Tumor	Fox Chase	TRUE	93687990	92079643	NA	NA
1c7b41fc-daa7-4a6e-b553-aff73e8ebac6_Primary Tumor	TCGA-AX-A0J0	TCGA	TCGA	PrTu_Uterine_Corpus_Endometrial_Carcinoma	FemaleRPS_uterine_corpus_endometrial_carcinoma_tcga	female	17466	alive	Primary Tumor	Gynecologic Oncology Group	TRUE	32597707	31820787	NA	NA
1cad4b22-ec8b-4e34-bfef-5464d185923a_Primary Tumor	TCGA-D9-A4Z3	TCGA	TCGA	PrTu_Skin_Cutaneous_Melanoma	Skin_cutaneous_melanoma_tcga	female	26812	alive	Primary Tumor	Greater Poland Cancer Center	TRUE	148837306	145878076	NA	NA
1d0db5d7-39ca-466d-96b3-0d278c5ea768_Primary Tumor	TCGA-FF-A7CW	TCGA	TCGA	PrTu_Lymphoid_Neoplasm_Diffuse_Large_Bcell_Lymphoma	Lymphoid_neoplasm_diffuse_large_bcell_lymphoma_tcga	male	26520	alive	Primary Tumor	SingHealth	TRUE	116924382	109951986	NA	NA
1d192835-524e-429d-bf74-3c4727acb446_Primary Tumor	TCGA-04-1362	TCGA	TCGA	PrTu_Ovarian_Serous_Cystadenocarcinoma	FemaleRPS_ovarian_serous_cystadenocarcinoma_tcga	female	21745	dead	Primary Tumor	Gynecologic Oncology Group	TRUE	218339236	214708139	NA	NA
1d2937e8-6104-4330-b7dc-7bcd79dac927_Primary Tumor	TCGA-N5-A4RN	TCGA	TCGA	PrTu_Uterine_Carcinosarcoma	FemaleRPS_uterine_carcinosarcoma_tcga	female	26054	alive	Primary Tumor	MSKCC	TRUE	128886336	126896370	NA	NA
1d38d356-d126-4476-94d0-26616b9375b1_Primary Tumor	TCGA-OL-A5RV	TCGA	TCGA	PrTu_Breast_Invasive_Carcinoma	Breast_invasive_carcinoma_tcga	female	15820	alive	Primary Tumor	University of Chicago	TRUE	119142812	118043480	NA	NA
1d5602a7-72e7-4dc6-b2db-2f778fcbf475_Primary Tumor	TCGA-OR-A5LO	TCGA	TCGA	PrTu_Adrenocortical_Carcinoma	Adrenocortical_carcinoma_tcga	female	22370	dead	Primary Tumor	University of Michigan	TRUE	137484152	136099202	NA	NA
1d90c9f3-5025-4867-a2f0-e455b6a254fa_Primary Tumor	TCGA-97-7546	TCGA	TCGA	PrTu_Lung_Adenocarcinoma	Lung_adenocarcinoma_tcga	female	27913	alive	Primary Tumor	Washington University - NYU	TRUE	115916660	113577070	NA	NA
1d9e9adc-734a-47a3-ad00-b3050770ba37_Primary Blood Derived Cancer - Peripheral Blood	TCGA-AB-2885	TCGA	TCGA	PrTu_Acute_Myeloid_Leukemia	Blood_acute_myeloid_leukemia_tcga	male	26176	dead	Primary Blood Derived Cancer - Peripheral Blood	Washington University	TRUE	128712306	112880474	NA	NA
1db4962a-3cf7-4f36-bd60-46a1b63b6c20_Primary Tumor	TCGA-SG-A6Z4	TCGA	TCGA	PrTu_Sarcoma	Sarcoma_tcga	male	17368	alive	Primary Tumor	Cleveland Clinic Foundation	TRUE	166593814	160830796	NA	NA
1e5a3796-6249-4a91-9fc8-0c273e337f29_Primary Tumor	TCGA-IN-AB1X	TCGA	TCGA	PrTu_Stomach_Adenocarcinoma	Gastro_stomach_adenocarcinoma_tcga	female	28493	alive	Primary Tumor	University of Pittsburgh	TRUE	248450014	221749941	NA	NA
1e713e76-064d-46dc-a53c-20a17eb68341_Primary Tumor	TCGA-DU-A6S3	TCGA	TCGA	PrTu_Brain_Lower_Grade_Glioma	Brain_lower_grade_glioma_tcga	male	22038	alive	Primary Tumor	Henry Ford Hospital	TRUE	144636276	142696924	NA	NA
1e9f910c-82c0-4222-a62f-b656839307fc_Primary Tumor	TCGA-XR-A8TF	TCGA	TCGA	PrTu_Liver_Hepatocellular_Carcinoma	Liver_hepatocellular_carcinoma_tcga	male	27145	dead	Primary Tumor	University of Sao Paulo	TRUE	114256314	112900542	NA	NA
1ea575f1-f731-408b-a629-f5f4abab569e_Primary Tumor	TCGA-GS-A9TU	TCGA	TCGA	PrTu_Lymphoid_Neoplasm_Diffuse_Large_Bcell_Lymphoma	Lymphoid_neoplasm_diffuse_large_bcell_lymphoma_tcga	male	16720	alive	Primary Tumor	Fundacio Clinic per a la Recerca Biomedica	TRUE	115119346	109658894	NA	NA
1ef20703-3684-4b43-a31f-892073208377_Primary Tumor	TCGA-LP-A5U2	TCGA	TCGA	PrTu_Cervical_Squamous_Cell_Carcinoma_and_Endocervical_Adenocarcinoma	FemaleRPS_cerv_sq_cell_car_and_endocerv_adecar_tcga	female	11049	alive	Primary Tumor	ILSBIO	TRUE	128850420	127391624	NA	NA
1f298bcc-c8d0-43bd-8ca6-5c160922b607_Primary Tumor	TCGA-UZ-A9PR	TCGA	TCGA	PrTu_Kidney_Renal_Papillary_Cell_Carcinoma	Kidney_renal_papillary_cell_carcinoma_tcga	male	30681	alive	Primary Tumor	University of California San Francisco	TRUE	146260508	141897042	NA	NA
1f6be7ca-76fd-4509-99a6-dfa59b0ac51f_Primary Tumor	TCGA-EM-A2OZ	TCGA	TCGA	PrTu_Thyroid_Carcinoma	Thyroid_carcinoma_tcga	male	24195	alive	Primary Tumor	University Health Network	TRUE	243771752	242583256	NA	NA
1fe937f7-b4e5-4cf6-be9b-215a012533c6_Primary Tumor	TCGA-HZ-7920	TCGA	TCGA	PrTu_Pancreatic_Adenocarcinoma	Pancreatic_adenocarcinoma_tcga	male	26167	dead	Primary Tumor	International Genomics Consortium	TRUE	167667932	164851267	NA	NA
2088ac24-a8b4-49af-a954-2b78b88a6f66_Primary Tumor	TCGA-K4-A4AC	TCGA	TCGA	PrTu_Bladder_Urothelial_Carcinoma	Bladder_urothelial_carcinoma_tcga	male	30655	dead	Primary Tumor	ABS - Lahey Clinic	TRUE	102161646	100744507	NA	NA
20bf79af-3b0f-477d-b619-5597d42f5d5e_Primary Tumor	TCGA-W5-AA2R	TCGA	TCGA	PrTu_Cholangiocarcinoma	Gal_cholangiocarcinoma_tcga	female	28367	alive	Primary Tumor	Mayo Clinic Rochester	TRUE	125968568	116571745	NA	NA
20ec1cd9-7bdb-4eb9-9d20-65795580f1f5_Primary Tumor	TCGA-W5-AA2Z	TCGA	TCGA	PrTu_Cholangiocarcinoma	Gal_cholangiocarcinoma_tcga	female	10659	alive	Primary Tumor	Mayo Clinic Rochester	TRUE	116179980	114851569	NA	NA
2106f0cd-cb3c-4568-bdc5-197ee11f2337_Primary Tumor	TCGA-EL-A3D6	TCGA	TCGA	PrTu_Thyroid_Carcinoma	Thyroid_carcinoma_tcga	female	18640	alive	Primary Tumor	MD Anderson	TRUE	166598884	164751104	NA	NA
215f8eb1-bb6d-4f80-9681-3e9f2064a4d9_Primary Tumor	TCGA-RT-A6Y9	TCGA	TCGA	PrTu_Pheochromocytoma_and_Paraganglioma	Pheochromocytoma_and_paraganglioma_tcga	female	18594	alive	Primary Tumor	Cleveland Clinic Foundation	TRUE	127765944	125644022	NA	NA
2188c194-dfe4-4471-9b8b-050db1a1062c_Primary Tumor	TCGA-06-0882	TCGA	TCGA	PrTu_Glioblastoma_Multiforme	Brain_glioblastoma_multiforme_tcga	male	11112	dead	Primary Tumor	Henry Ford Hospital	TRUE	136660724	122551186	NA	NA
21bd7197-2504-4710-8c13-a9da9f71b0d5_Primary Blood Derived Cancer - Peripheral Blood	TCGA-AB-2933	TCGA	TCGA	PrTu_Acute_Myeloid_Leukemia	Blood_acute_myeloid_leukemia_tcga	male	21396	dead	Primary Blood Derived Cancer - Peripheral Blood	Washington University	TRUE	169558330	150244940	NA	NA
21e8b3c8-0be7-4fb1-b986-9e5403d04e26_Primary Tumor	TCGA-W4-A7U2	TCGA	TCGA	PrTu_Testicular_Germ_Cell_Tumors	MaleRPS_testicular_germ_cell_tumors_tcga	male	9573	alive	Primary Tumor	University of North Carolina	TRUE	183943676	180455355	NA	NA
229004af-14eb-442e-905e-61c842b3efa0_Primary Tumor	TCGA-EL-A3CM	TCGA	TCGA	PrTu_Thyroid_Carcinoma	Thyroid_carcinoma_tcga	female	23406	dead	Primary Tumor	MD Anderson	TRUE	143445550	142644880	NA	NA
22a82b1a-c799-40d9-8ff4-09b093947263_Primary Tumor	TCGA-2G-AAKO	TCGA	TCGA	PrTu_Testicular_Germ_Cell_Tumors	MaleRPS_testicular_germ_cell_tumors_tcga	NA	NA	NA	Primary Tumor	Erasmus MC	TRUE	121070524	119512677	NA	NA
22b35927-1c3f-4f98-ba42-deafc56b677a_Primary Tumor	TCGA-BH-A0EI	TCGA	TCGA	PrTu_Breast_Invasive_Carcinoma	Breast_invasive_carcinoma_tcga	female	18741	alive	Primary Tumor	University of Pittsburgh	TRUE	140801722	138360735	NA	NA
22bf93b3-c8dc-4669-862f-3e4ae478849b_Primary Tumor	TCGA-W5-AA2G	TCGA	TCGA	PrTu_Cholangiocarcinoma	Gal_cholangiocarcinoma_tcga	female	22933	alive	Primary Tumor	Mayo Clinic Rochester	TRUE	108430156	106831410	NA	NA
22e0c3ea-9f6d-4d73-9282-17ee4553f436_Primary Tumor	TCGA-32-4213	TCGA	TCGA	PrTu_Glioblastoma_Multiforme	Brain_glioblastoma_multiforme_tcga	female	17237	alive	Primary Tumor	St. Joseph's Hospital (AZ)	TRUE	135971870	106419829	NA	NA
22e7816d-4be9-4f84-b487-baa6ca35452d_Primary Tumor	TCGA-VD-A8KI	TCGA	TCGA	PrTu_Uveal_Melanoma	Sk_uveal_melanoma_tcga	male	24966	dead	Primary Tumor	University of Liverpool	TRUE	118573038	106061278	NA	NA
22ee75e0-5d61-41f4-aacd-b4e09c70d2c3_Primary Tumor	TCGA-L5-A43I	TCGA	TCGA	PrTu_Esophageal_Carcinoma	Gastro_esophageal_carcinoma_tcga	male	28367	dead	Primary Tumor	University of Michigan	TRUE	270725500	256823656	NA	NA
232073a1-2bf3-4539-a396-bde7836f9aeb_Primary Tumor	TCGA-2J-AABV	TCGA	TCGA	PrTu_Pancreatic_Adenocarcinoma	Pancreatic_adenocarcinoma_tcga	male	27082	dead	Primary Tumor	Mayo Clinic	TRUE	114722614	112835062	NA	NA
234086dd-5a74-4ff1-94ab-bad43ee69d5c_Primary Tumor	TCGA-DK-A2I2	TCGA	TCGA	PrTu_Bladder_Urothelial_Carcinoma	Bladder_urothelial_carcinoma_tcga	female	23116	dead	Primary Tumor	Memorial Sloan Kettering	TRUE	124148496	122995459	NA	NA
23409c1c-9fc2-4c54-8c94-e1aabe05c301_Primary Tumor	TCGA-DX-A2J1	TCGA	TCGA	PrTu_Sarcoma	Sarcoma_tcga	male	19707	alive	Primary Tumor	Memorial Sloan Kettering	TRUE	126451862	122449225	NA	NA
23908554-b98e-4ff8-98e7-dee3e2c5feaf_Primary Tumor	TCGA-Q3-AA2A	TCGA	TCGA	PrTu_Pancreatic_Adenocarcinoma	Pancreatic_adenocarcinoma_tcga	female	23685	alive	Primary Tumor	University of Oklahoma HSC	TRUE	93913326	83739418	NA	NA
23cc4cd3-87dc-4342-9072-be3695e393fa_Primary Tumor	TCGA-X7-A8M4	TCGA	TCGA	PrTu_Thymoma	Thymoma_tcga	male	15070	alive	Primary Tumor	ABS IUPUI	TRUE	115647728	112558202	NA	NA
23ebc73d-be3b-42f8-9390-bf18a21afc5c_Primary Tumor	TCGA-YL-A8SL	TCGA	TCGA	PrTu_Prostate_Adenocarcinoma	MaleRPS_prostate_adenocarcinoma_tcga	male	27033	alive	Primary Tumor	PROCURE Biobank	TRUE	119653744	115050642	NA	NA
245e4254-dbc1-45bd-b5df-504d8c3822de_Primary Tumor	TCGA-N7-A4Y5	TCGA	TCGA	PrTu_Uterine_Carcinosarcoma	FemaleRPS_uterine_carcinosarcoma_tcga	female	32058	dead	Primary Tumor	Washington University	TRUE	123919106	121811482	NA	NA
24b66729-242b-4771-819d-77c9a1fcbb10_Primary Tumor	TCGA-DD-AAD8	TCGA	TCGA	PrTu_Liver_Hepatocellular_Carcinoma	Liver_hepatocellular_carcinoma_tcga	female	26781	alive	Primary Tumor	Mayo Clinic - Rochester	TRUE	98491334	87919530	NA	NA
24d08a93-d078-407b-8d93-5f7a099821eb_Primary Tumor	TCGA-IE-A3OV	TCGA	TCGA	PrTu_Sarcoma	Sarcoma_tcga	male	15607	dead	Primary Tumor	ABS - IUPUI	TRUE	139322860	137833901	NA	NA
2513ab46-646c-4750-ab42-de3940890553_Primary Tumor	TCGA-ET-A40R	TCGA	TCGA	PrTu_Thyroid_Carcinoma	Thyroid_carcinoma_tcga	female	8963	alive	Primary Tumor	Johns Hopkins	TRUE	171885204	169731987	NA	NA
254f6921-82ac-4fe1-b1b4-ace94c420d05_Primary Tumor	TCGA-N5-A4RM	TCGA	TCGA	PrTu_Uterine_Carcinosarcoma	FemaleRPS_uterine_carcinosarcoma_tcga	female	22886	dead	Primary Tumor	MSKCC	TRUE	89769580	85795106	NA	NA
2560fb5b-5f49-4d38-8f61-1ab911aed3eb_Primary Tumor	TCGA-SI-A71P	TCGA	TCGA	PrTu_Sarcoma	Sarcoma_tcga	male	18367	alive	Primary Tumor	Washington University St. Louis	TRUE	151551040	148643358	NA	NA
25eb6a8a-5bd9-480d-baab-6113e1b3be51_Primary Tumor	TCGA-L5-A88S	TCGA	TCGA	PrTu_Esophageal_Carcinoma	Gastro_esophageal_carcinoma_tcga	male	30954	alive	Primary Tumor	University of Michigan	TRUE	182265596	134283802	NA	NA
25f41de3-9d70-45df-913f-4fb3e5f0f7d6_Primary Tumor	TCGA-06-0219	TCGA	TCGA	PrTu_Glioblastoma_Multiforme	Brain_glioblastoma_multiforme_tcga	male	24488	dead	Primary Tumor	Henry Ford Hospital	TRUE	131354870	121141532	NA	NA
261925e3-96e4-440c-8e95-c003d44ab2f2_Primary Tumor	TCGA-DC-6156	TCGA	TCGA	PrTu_Rectum_Adenocarcinoma	Gastro_rectum_adenocarcinoma_tcga	male	22706	alive	Primary Tumor	MSKCC	TRUE	107743876	106527052	NA	NA
263e85e2-7b6f-453f-8fd0-e5ea1409fece_Primary Tumor	TCGA-25-1630	TCGA	TCGA	PrTu_Ovarian_Serous_Cystadenocarcinoma	FemaleRPS_ovarian_serous_cystadenocarcinoma_tcga	female	27006	dead	Primary Tumor	Mayo Clinic - Rochester	TRUE	135983964	122252928	NA	NA
2659bb79-95f9-4476-a516-f3800536422d_Primary Tumor	TCGA-Z6-AAPN	TCGA	TCGA	PrTu_Esophageal_Carcinoma	Gastro_esophageal_carcinoma_tcga	male	20926	alive	Primary Tumor	Cureline	TRUE	282128532	250093138	NA	NA
27818e2c-aa23-4be3-a1d6-d6a7aa88795d_Primary Tumor	TCGA-K1-A3PO	TCGA	TCGA	PrTu_Sarcoma	Sarcoma_tcga	male	15494	alive	Primary Tumor	University of Pittsburgh	TRUE	126950404	125146461	NA	NA
2795badd-5c70-442d-8780-8f458539d506_Primary Tumor	TCGA-VR-A8Q7	TCGA	TCGA	PrTu_Esophageal_Carcinoma	Gastro_esophageal_carcinoma_tcga	male	22149	alive	Primary Tumor	Barretos Cancer Hospital	TRUE	271105598	250652843	NA	NA
27b529b8-0a7e-4a1a-9020-d33ee956c920_Primary Tumor	TCGA-2G-AAEX	TCGA	TCGA	PrTu_Testicular_Germ_Cell_Tumors	MaleRPS_testicular_germ_cell_tumors_tcga	male	13964	alive	Primary Tumor	Erasmus MC	TRUE	125910384	122971872	NA	NA
27fb01ac-3ea8-4dd5-8479-d89cdef1a118_Primary Tumor	TCGA-EV-5903	TCGA	TCGA	PrTu_Kidney_Renal_Papillary_Cell_Carcinoma	Kidney_renal_papillary_cell_carcinoma_tcga	male	20888	alive	Primary Tumor	CHI-Penrose Colorado	TRUE	144322052	143012594	NA	NA
280d8569-0acb-47fa-a8f5-aa8540d89a94_Primary Tumor	TCGA-DW-7836	TCGA	TCGA	PrTu_Kidney_Renal_Papillary_Cell_Carcinoma	Kidney_renal_papillary_cell_carcinoma_tcga	male	20269	alive	Primary Tumor	NCI Urologic Oncology Branch	TRUE	130690244	126759274	NA	NA
28689d40-03e5-4e17-aba1-f2d571535eed_Primary Tumor	TCGA-EJ-7792	TCGA	TCGA	PrTu_Prostate_Adenocarcinoma	MaleRPS_prostate_adenocarcinoma_tcga	male	19454	alive	Primary Tumor	University of Pittsburgh	TRUE	157893068	155506143	NA	NA
286c112d-7b73-40a1-b23c-99911388fdef_Primary Tumor	TCGA-A5-A1OF	TCGA	TCGA	PrTu_Uterine_Corpus_Endometrial_Carcinoma	FemaleRPS_uterine_corpus_endometrial_carcinoma_tcga	female	17308	alive	Primary Tumor	Cedars Sinai	TRUE	25778487	25501566	NA	NA
28bb21f0-2851-4b7e-9f8a-6d0a016318e2_Primary Blood Derived Cancer - Peripheral Blood	TCGA-AB-2991	TCGA	TCGA	PrTu_Acute_Myeloid_Leukemia	Blood_acute_myeloid_leukemia_tcga	female	14885	alive	Primary Blood Derived Cancer - Peripheral Blood	Washington University	TRUE	133442172	118337421	NA	NA
28c6d24e-be1e-484d-948d-55ea51bd8ec0_Primary Tumor	TCGA-TS-A7OY	TCGA	TCGA	PrTu_Mesothelioma	Mesothelioma_tcga	male	22720	dead	Primary Tumor	University of Pennsylvania	TRUE	137312544	132511170	NA	NA
28da11ec-f46a-4abc-b4c8-bbb784419c71_Primary Tumor	TCGA-28-5204	TCGA	TCGA	PrTu_Glioblastoma_Multiforme	Brain_glioblastoma_multiforme_tcga	male	26490	dead	Primary Tumor	Cedars Sinai	TRUE	115848744	106153178	NA	NA
28fffbe3-2b11-42cd-89fc-d06a546cf9a0_Primary Tumor	TCGA-P7-A5NY	TCGA	TCGA	PrTu_Pheochromocytoma_and_Paraganglioma	Pheochromocytoma_and_paraganglioma_tcga	female	7834	alive	Primary Tumor	Translational Genomics Research Institute	TRUE	206091104	198690534	NA	NA
2905cbd1-719b-46d9-b8af-8fe4927bc473_Primary Tumor	TCGA-FX-A2QS	TCGA	TCGA	PrTu_Sarcoma	Sarcoma_tcga	female	22422	alive	Primary Tumor	International Genomics Consortium	TRUE	149892766	147876534	NA	NA
2939c03a-6f3f-4f7b-b246-34361baadeb9_Primary Tumor	TCGA-CJ-5681	TCGA	TCGA	PrTu_Kidney_Renal_Clear_Cell_Carcinoma	Kidney_renal_clear_cell_carcinoma_tcga	female	16121	dead	Primary Tumor	MD Anderson Cancer Center	TRUE	156689894	142587183	NA	NA
29afb71c-c2ca-499e-b1c7-12758c9b03d6_Primary Tumor	TCGA-EL-A4K4	TCGA	TCGA	PrTu_Thyroid_Carcinoma	Thyroid_carcinoma_tcga	female	12368	alive	Primary Tumor	MD Anderson	TRUE	169329662	168044426	NA	NA
29bd2c05-254b-4bb2-ae32-5b328f772441_Primary Tumor	TCGA-J4-A67L	TCGA	TCGA	PrTu_Prostate_Adenocarcinoma	MaleRPS_prostate_adenocarcinoma_tcga	male	20034	alive	Primary Tumor	ABS - Lahey Clinic	TRUE	143504876	139618891	NA	NA
29dccd25-4c4a-463b-a353-38a193337f38_Primary Tumor	TCGA-13-1405	TCGA	TCGA	PrTu_Ovarian_Serous_Cystadenocarcinoma	FemaleRPS_ovarian_serous_cystadenocarcinoma_tcga	female	18218	dead	Primary Tumor	Memorial Sloan Kettering	TRUE	232401644	222955563	NA	NA
2a05f855-83cc-4276-befd-5d6d4ec18f82_Primary Tumor	TCGA-KO-8413	TCGA	TCGA	PrTu_Kidney_Chromophobe	Kidney_chromophobe_tcga	male	17067	alive	Primary Tumor	MD Anderson Cancer Center	TRUE	155875096	152692088	NA	NA
2a192049-6435-49ab-8444-ddeb2b9ee774_Primary Tumor	TCGA-CV-7091	TCGA	TCGA	PrTu_Head_and_Neck_Squamous_Cell_Carcinoma	Gastro_head_and_neck_squamous_cell_carcinoma_tcga	male	19938	alive	Primary Tumor	MD Anderson Cancer Center	TRUE	164809878	163251400	NA	NA
2a2f2663-d813-41ff-a4e2-dfe0f16d236d_Primary Tumor	TCGA-3B-A9HY	TCGA	TCGA	PrTu_Sarcoma	Sarcoma_tcga	male	18109	alive	Primary Tumor	Moffitt Cancer Center	TRUE	133732590	128801684	NA	NA
2a790f24-3563-4a7e-b445-56b71c70e685_Primary Tumor	TCGA-BR-A4CS	TCGA	TCGA	PrTu_Stomach_Adenocarcinoma	Gastro_stomach_adenocarcinoma_tcga	male	28211	dead	Primary Tumor	Asterand	TRUE	261298534	249160556	NA	NA
2a85e0e7-7829-4637-b2c9-3beb3aeb571e_Primary Tumor	TCGA-4K-AA1H	TCGA	TCGA	PrTu_Testicular_Germ_Cell_Tumors	MaleRPS_testicular_germ_cell_tumors_tcga	male	9658	alive	Primary Tumor	Proteogenex, Inc.	TRUE	111154672	106404842	NA	NA
2aad74b4-8d66-4563-8958-88d83f86556d_Primary Tumor	TCGA-N8-A4PO	TCGA	TCGA	PrTu_Uterine_Carcinosarcoma	FemaleRPS_uterine_carcinosarcoma_tcga	female	24124	alive	Primary Tumor	University of North Carolina	TRUE	151134314	147723959	NA	NA
2ad10199-1381-42b7-b54f-da34c1b1d3c0_Primary Tumor	TCGA-FB-A78T	TCGA	TCGA	PrTu_Pancreatic_Adenocarcinoma	Pancreatic_adenocarcinoma_tcga	female	26179	dead	Primary Tumor	Asterand	TRUE	145929016	144185966	NA	NA
2b740646-7cd4-4c7f-890a-7b3db6ebc1b8_Primary Tumor	TCGA-UD-AAC4	TCGA	TCGA	PrTu_Mesothelioma	Mesothelioma_tcga	male	23949	dead	Primary Tumor	University of Western Australia	TRUE	157031248	135262810	NA	NA
2b794eae-814c-4b5c-b276-be9096b94f94_Primary Tumor	TCGA-ZB-A966	TCGA	TCGA	PrTu_Thymoma	Thymoma_tcga	female	28621	dead	Primary Tumor	Thoraxklinik	TRUE	100478842	95887221	NA	NA
2b7c7e88-a204-44a4-ab28-624b586dc238_Primary Tumor	TCGA-A4-A5Y0	TCGA	TCGA	PrTu_Kidney_Renal_Papillary_Cell_Carcinoma	Kidney_renal_papillary_cell_carcinoma_tcga	female	22341	alive	Primary Tumor	International Genomics Consortium	TRUE	152711834	148467349	NA	NA
2b94070a-21ec-457b-88af-3d2a89b97ac6_Primary Tumor	TCGA-AA-3712	TCGA	TCGA	PrTu_Colon_Adenocarcinoma	Gastro_colon_adenocarcinoma_tcga	male	23831	alive	Primary Tumor	Indivumed	TRUE	122270844	119522656	NA	NA
2bf47a88-df0a-4102-af2e-998c3d252b9c_Primary Tumor	TCGA-RZ-AB0B	TCGA	TCGA	PrTu_Uveal_Melanoma	Sk_uveal_melanoma_tcga	female	17514	dead	Primary Tumor	Wills Eye Institute	TRUE	119092488	109479962	NA	NA
2c48b1bf-4e49-4869-874b-f08787fa04b5_Primary Tumor	TCGA-G9-6338	TCGA	TCGA	PrTu_Prostate_Adenocarcinoma	MaleRPS_prostate_adenocarcinoma_tcga	male	22360	alive	Primary Tumor	Roswell Park	TRUE	139172824	138081912	NA	NA
2c736c5c-9d32-4522-acfd-6620bc291ace_Primary Tumor	TCGA-VS-A8EB	TCGA	TCGA	PrTu_Cervical_Squamous_Cell_Carcinoma_and_Endocervical_Adenocarcinoma	FemaleRPS_cerv_sq_cell_car_and_endocerv_adecar_tcga	female	15215	dead	Primary Tumor	Barretos Cancer Hospital	TRUE	129865718	128354126	NA	NA
2d6e20b2-82c7-4c12-92d0-93282b0a9031_Primary Tumor	TCGA-W5-AA31	TCGA	TCGA	PrTu_Cholangiocarcinoma	Gal_cholangiocarcinoma_tcga	male	26139	alive	Primary Tumor	Mayo Clinic Rochester	TRUE	153945742	150624063	NA	NA
2da977fc-8b46-4c40-9636-b12fd36a98e4_Primary Tumor	TCGA-DG-A2KL	TCGA	TCGA	PrTu_Cervical_Squamous_Cell_Carcinoma_and_Endocervical_Adenocarcinoma	FemaleRPS_cerv_sq_cell_car_and_endocerv_adecar_tcga	female	19539	alive	Primary Tumor	Ontario Institute for Cancer Research	TRUE	171143958	168827956	NA	NA
2e0701e1-e16f-457f-b939-7b1128f4a58b_Primary Tumor	TCGA-HV-A7OL	TCGA	TCGA	PrTu_Pancreatic_Adenocarcinoma	Pancreatic_adenocarcinoma_tcga	male	25768	alive	Primary Tumor	National Cancer Center Korea	TRUE	105392528	99728363	NA	NA
2e0f7da5-9078-4c7f-b074-565246529a83_Primary Tumor	TCGA-BF-AAOX	TCGA	TCGA	PrTu_Skin_Cutaneous_Melanoma	Skin_cutaneous_melanoma_tcga	male	30318	alive	Primary Tumor	Cureline	TRUE	112272572	108671174	NA	NA
2e386e48-b99b-4806-a3e3-081d72a606e7_Primary Tumor	TCGA-AA-A01X	TCGA	TCGA	PrTu_Colon_Adenocarcinoma	Gastro_colon_adenocarcinoma_tcga	female	29281	alive	Primary Tumor	Indivumed	TRUE	32708571	31832490	NA	NA
2e930925-9eaf-4469-9328-35241f60eddd_Primary Tumor	TCGA-SX-A7SL	TCGA	TCGA	PrTu_Kidney_Renal_Papillary_Cell_Carcinoma	Kidney_renal_papillary_cell_carcinoma_tcga	male	27063	alive	Primary Tumor	Mayo Clinic Arizona	TRUE	107926078	101488615	NA	NA
2f90209b-7464-4d7e-83d1-67850c263ded_Primary Tumor	TCGA-BR-6803	TCGA	TCGA	PrTu_Stomach_Adenocarcinoma	Gastro_stomach_adenocarcinoma_tcga	female	19751	alive	Primary Tumor	Asterand	TRUE	195005014	180268875	NA	NA
2f9ed09d-2626-4c23-ba47-1850d36f812a_Primary Tumor	TCGA-ET-A25K	TCGA	TCGA	PrTu_Thyroid_Carcinoma	Thyroid_carcinoma_tcga	female	13351	alive	Primary Tumor	Johns Hopkins	TRUE	108662088	106879194	NA	NA
2faf928d-453a-4d07-b058-b5d4e1d13845_Primary Tumor	TCGA-AF-2693	TCGA	TCGA	PrTu_Rectum_Adenocarcinoma	Gastro_rectum_adenocarcinoma_tcga	male	27443	alive	Primary Tumor	Christiana Healthcare	TRUE	122943694	121157501	NA	NA
3071cb51-dcf5-41f7-b047-afc2dcbf0aaf_Primary Tumor	TCGA-FD-A3SQ	TCGA	TCGA	PrTu_Bladder_Urothelial_Carcinoma	Bladder_urothelial_carcinoma_tcga	male	22687	dead	Primary Tumor	BLN - University Of Chicago	TRUE	129088130	127939962	NA	NA
30f623a3-dae7-41da-ab10-8786d094209e_Primary Tumor	TCGA-FC-A4JI	TCGA	TCGA	PrTu_Prostate_Adenocarcinoma	MaleRPS_prostate_adenocarcinoma_tcga	male	25931	alive	Primary Tumor	Asterand	TRUE	137000744	135960252	NA	NA
3124e819-292b-48e7-baac-8c5c4a86dc20_Primary Tumor	TCGA-AG-3581	TCGA	TCGA	PrTu_Rectum_Adenocarcinoma	Gastro_rectum_adenocarcinoma_tcga	male	23345	alive	Primary Tumor	Indivumed	TRUE	28247718	27034431	NA	NA
31bbad4e-3789-42ec-9faa-1cb86970f723_Primary Tumor	TCGA-G8-6907	TCGA	TCGA	PrTu_Lymphoid_Neoplasm_Diffuse_Large_Bcell_Lymphoma	Lymphoid_neoplasm_diffuse_large_bcell_lymphoma_tcga	female	21021	dead	Primary Tumor	Roswell Park	TRUE	89569342	71441165	NA	NA
320995df-9ef7-460c-aa37-e232e2d4e327_Primary Tumor	TCGA-2G-AAGT	TCGA	TCGA	PrTu_Testicular_Germ_Cell_Tumors	MaleRPS_testicular_germ_cell_tumors_tcga	male	10967	alive	Primary Tumor	Erasmus MC	TRUE	125722754	124909755	NA	NA
3223fec6-1d35-419a-8ee9-7c5885b8be1e_Primary Tumor	TCGA-LP-A4AX	TCGA	TCGA	PrTu_Cervical_Squamous_Cell_Carcinoma_and_Endocervical_Adenocarcinoma	FemaleRPS_cerv_sq_cell_car_and_endocerv_adecar_tcga	female	16544	alive	Primary Tumor	ILSBIO	TRUE	99635454	98460313	NA	NA
32960bc7-839a-42c5-9460-3917fa578ffc_Primary Tumor	TCGA-13-0726	TCGA	TCGA	PrTu_Ovarian_Serous_Cystadenocarcinoma	FemaleRPS_ovarian_serous_cystadenocarcinoma_tcga	female	20134	dead	Primary Tumor	Memorial Sloan Kettering	TRUE	237610618	221452130	NA	NA
32e40e0b-e74b-428c-acd3-84ec6a80c024_Primary Tumor	TCGA-EB-A5SF	TCGA	TCGA	PrTu_Skin_Cutaneous_Melanoma	Skin_cutaneous_melanoma_tcga	female	28772	dead	Primary Tumor	Asterand	TRUE	122096618	120462923	NA	NA
32e9558c-946b-4288-91e1-504e47c308ac_Primary Tumor	TCGA-W5-AA39	TCGA	TCGA	PrTu_Cholangiocarcinoma	Gal_cholangiocarcinoma_tcga	male	29594	dead	Primary Tumor	Mayo Clinic Rochester	TRUE	68416204	63805359	NA	NA
33365d22-cb83-4d8e-a2d1-06b675f75f6e_Primary Tumor	TCGA-GS-A9TT	TCGA	TCGA	PrTu_Lymphoid_Neoplasm_Diffuse_Large_Bcell_Lymphoma	Lymphoid_neoplasm_diffuse_large_bcell_lymphoma_tcga	male	25794	alive	Primary Tumor	Fundacio Clinic per a la Recerca Biomedica	TRUE	157676358	154923538	NA	NA
3354dc26-9ad9-47b6-8d8a-c3bc28eaac15_Primary Tumor	TCGA-W2-A7HB	TCGA	TCGA	PrTu_Pheochromocytoma_and_Paraganglioma	Pheochromocytoma_and_paraganglioma_tcga	male	8979	alive	Primary Tumor	Medical College of Wisconsin	TRUE	159988334	157325117	NA	NA
33600812-1894-4471-a365-75ae4d990b72_Primary Tumor	TCGA-VM-A8CB	TCGA	TCGA	PrTu_Brain_Lower_Grade_Glioma	Brain_lower_grade_glioma_tcga	male	12340	alive	Primary Tumor	Huntsman Cancer Institute	TRUE	103432788	101408925	NA	NA
336a3daa-0d18-4b1d-a091-b96f864d022a_Primary Blood Derived Cancer - Peripheral Blood	TCGA-AB-2904	TCGA	TCGA	PrTu_Acute_Myeloid_Leukemia	Blood_acute_myeloid_leukemia_tcga	male	23833	dead	Primary Blood Derived Cancer - Peripheral Blood	Washington University	TRUE	143864350	129825504	NA	NA
33bedfb7-33fb-479d-b997-50c3284c0ac9_Primary Tumor	TCGA-S9-A7J1	TCGA	TCGA	PrTu_Brain_Lower_Grade_Glioma	Brain_lower_grade_glioma_tcga	male	15926	alive	Primary Tumor	Dept of Neurosurgery at University of Heidelberg	TRUE	128029226	121324658	NA	NA
33cf0893-0411-4758-aa90-602bfedf0850_Primary Tumor	TCGA-BP-4807	TCGA	TCGA	PrTu_Kidney_Renal_Clear_Cell_Carcinoma	Kidney_renal_clear_cell_carcinoma_tcga	male	15360	alive	Primary Tumor	MSKCC	TRUE	118008866	116464928	NA	NA
3429df57-5aae-41aa-8247-6a2ea935a934_Primary Tumor	TCGA-94-8035	TCGA	TCGA	PrTu_Lung_Squamous_Cell_Carcinoma	Lung_squamous_cell_carcinoma_tcga	male	23399	alive	Primary Tumor	Washington University - Emory	TRUE	112453076	110903821	NA	NA
344f7ea4-2bd4-4f2d-89f2-9fc7f572a3d6_Primary Tumor	TCGA-OR-A5JY	TCGA	TCGA	PrTu_Adrenocortical_Carcinoma	Adrenocortical_carcinoma_tcga	female	25190	dead	Primary Tumor	University of Michigan	TRUE	131681418	129806428	NA	NA
345aef28-d49b-491b-a337-b1ac55c37d35_Primary Tumor	TCGA-97-A4M2	TCGA	TCGA	PrTu_Lung_Adenocarcinoma	Lung_adenocarcinoma_tcga	male	24313	alive	Primary Tumor	Washington University - NYU	TRUE	129675000	125755555	NA	NA
34b8d361-9c95-4f28-8e45-669defc5c3a7_Primary Tumor	TCGA-EM-A3O9	TCGA	TCGA	PrTu_Thyroid_Carcinoma	Thyroid_carcinoma_tcga	male	14783	alive	Primary Tumor	University Health Network	TRUE	229795468	220485947	NA	NA
34d5a193-85e5-4399-8a9b-e92858eafdfe_Primary Tumor	TCGA-A8-A0A2	TCGA	TCGA	PrTu_Breast_Invasive_Carcinoma	Breast_invasive_carcinoma_tcga	female	24380	alive	Primary Tumor	Indivumed	TRUE	200224848	196514894	NA	NA
34e8fbd8-ed33-4d11-af4a-dd33af37fe28_Primary Tumor	TCGA-BP-4340	TCGA	TCGA	PrTu_Kidney_Renal_Clear_Cell_Carcinoma	Kidney_renal_clear_cell_carcinoma_tcga	female	25752	dead	Primary Tumor	MSKCC	TRUE	191362376	189811123	NA	NA
3546a93b-b279-4615-9d5f-5baa787e487e_Primary Tumor	TCGA-F5-6864	TCGA	TCGA	PrTu_Rectum_Adenocarcinoma	Gastro_rectum_adenocarcinoma_tcga	female	27058	alive	Primary Tumor	Asterand	TRUE	134963626	133202887	NA	NA
357c1c08-f368-4cae-8f20-9be241b30479_Primary Tumor	TCGA-DD-A3A2	TCGA	TCGA	PrTu_Liver_Hepatocellular_Carcinoma	Liver_hepatocellular_carcinoma_tcga	female	27930	dead	Primary Tumor	Mayo Clinic - Rochester	TRUE	147587470	143339122	NA	NA
359f12f9-5c41-48a4-85bc-fd7e307bf7d8_Primary Tumor	TCGA-EW-A1P8	TCGA	TCGA	PrTu_Breast_Invasive_Carcinoma	Breast_invasive_carcinoma_tcga	female	21501	dead	Primary Tumor	University of Miami	TRUE	139818432	137698331	NA	NA
35d677b6-0487-44d3-bbba-651eac7e0635_Primary Tumor	TCGA-EA-A5ZD	TCGA	TCGA	PrTu_Cervical_Squamous_Cell_Carcinoma_and_Endocervical_Adenocarcinoma	FemaleRPS_cerv_sq_cell_car_and_endocerv_adecar_tcga	female	14629	alive	Primary Tumor	Asterand	TRUE	117756132	116019444	NA	NA
366219b9-fde3-4d2d-82d3-15fe6245aa98_Primary Tumor	TCGA-KN-8429	TCGA	TCGA	PrTu_Kidney_Chromophobe	Kidney_chromophobe_tcga	female	13903	alive	Primary Tumor	Harvard	TRUE	169960756	168793575	NA	NA
366f39be-05ab-402b-9525-725e095de570_Primary Tumor	TCGA-F9-A7Q0	TCGA	TCGA	PrTu_Kidney_Renal_Papillary_Cell_Carcinoma	Kidney_renal_papillary_cell_carcinoma_tcga	female	13523	alive	Primary Tumor	Asterand	TRUE	110489156	108099336	NA	NA
367869f9-bbe7-4e57-a16f-f2b63f2de697_Primary Tumor	TCGA-V4-A9ED	TCGA	TCGA	PrTu_Uveal_Melanoma	Sk_uveal_melanoma_tcga	male	16528	alive	Primary Tumor	Institut Curie	TRUE	117351156	113636039	NA	NA
3713865f-b6d5-44f4-809b-8b17b696ace3_Primary Tumor	TCGA-XE-A8H5	TCGA	TCGA	PrTu_Testicular_Germ_Cell_Tumors	MaleRPS_testicular_germ_cell_tumors_tcga	male	10942	alive	Primary Tumor	University of Southern California	TRUE	178442746	177137937	NA	NA
37a3b7c7-971a-4c96-8c77-14bb0b7741a3_Primary Tumor	TCGA-QQ-A8VG	TCGA	TCGA	PrTu_Sarcoma	Sarcoma_tcga	male	19304	dead	Primary Tumor	Roswell Park	TRUE	136992626	130324367	NA	NA
37c77a51-efce-46bd-ab8c-93e17c04c6ac_Primary Tumor	TCGA-N5-A4RU	TCGA	TCGA	PrTu_Uterine_Carcinosarcoma	FemaleRPS_uterine_carcinosarcoma_tcga	female	20025	dead	Primary Tumor	MSKCC	TRUE	121198086	119832092	NA	NA
37ecc5e1-2b04-498e-af2d-6cf54e33ba49_Primary Tumor	TCGA-DX-A6BH	TCGA	TCGA	PrTu_Sarcoma	Sarcoma_tcga	male	12742	alive	Primary Tumor	Memorial Sloan Kettering	TRUE	142261236	137052611	NA	NA
381cf7f3-cd7b-4660-8175-ff8062f7bf78_Primary Tumor	TCGA-AA-A00L	TCGA	TCGA	PrTu_Colon_Adenocarcinoma	Gastro_colon_adenocarcinoma_tcga	male	24319	alive	Primary Tumor	Indivumed	TRUE	26181833	25882803	NA	NA
384400c1-98d6-4cc3-8724-de6711f6208b_Primary Tumor	TCGA-AA-3980	TCGA	TCGA	PrTu_Colon_Adenocarcinoma	Gastro_colon_adenocarcinoma_tcga	female	32630	alive	Primary Tumor	Indivumed	TRUE	28421428	28106546	NA	NA
3878f58e-76ba-4480-a784-88505bd464d0_Primary Tumor	TCGA-FI-A2EX	TCGA	TCGA	PrTu_Uterine_Corpus_Endometrial_Carcinoma	FemaleRPS_uterine_corpus_endometrial_carcinoma_tcga	female	21489	alive	Primary Tumor	Washington University	TRUE	34511597	33996679	NA	NA
387db1df-ebaa-41c2-b036-f46ad61e313a_Primary Tumor	TCGA-P3-A5QE	TCGA	TCGA	PrTu_Head_and_Neck_Squamous_Cell_Carcinoma	Gastro_head_and_neck_squamous_cell_carcinoma_tcga	male	18002	alive	Primary Tumor	Fred Hutchinson	TRUE	132253980	129944607	NA	NA
390a29fe-2cfd-43c4-a247-69e692763e17_Primary Tumor	TCGA-XF-AAMG	TCGA	TCGA	PrTu_Bladder_Urothelial_Carcinoma	Bladder_urothelial_carcinoma_tcga	male	18021	alive	Primary Tumor	University of Southern California	TRUE	108942198	107389687	NA	NA
397b2672-d014-4b57-88dd-17e66ff8be4d_Primary Tumor	TCGA-BG-A222	TCGA	TCGA	PrTu_Uterine_Corpus_Endometrial_Carcinoma	FemaleRPS_uterine_corpus_endometrial_carcinoma_tcga	female	18220	alive	Primary Tumor	University of Pittsburgh	TRUE	34205215	33741993	NA	NA
39af6e0f-908c-4b2b-97b8-a4d1966e47e1_Primary Tumor	TCGA-VD-A8KH	TCGA	TCGA	PrTu_Uveal_Melanoma	Sk_uveal_melanoma_tcga	male	25388	alive	Primary Tumor	University of Liverpool	TRUE	179416664	175616333	NA	NA
39cda4c9-e1c8-44c2-bab7-f5849c12f879_Primary Tumor	TCGA-AC-A2FG	TCGA	TCGA	PrTu_Breast_Invasive_Carcinoma	Breast_invasive_carcinoma_tcga	female	29211	alive	Primary Tumor	International Genomics Consortium	TRUE	198071218	194699278	NA	NA
39e494bc-7710-4f9f-98b0-0f509f7aef1a_Primary Tumor	TCGA-V4-A9EZ	TCGA	TCGA	PrTu_Uveal_Melanoma	Sk_uveal_melanoma_tcga	female	28619	alive	Primary Tumor	Institut Curie	TRUE	98735076	94945442	NA	NA
3a3fc890-1985-4353-861b-dc3abfb364b1_Primary Tumor	TCGA-06-5416	TCGA	TCGA	PrTu_Glioblastoma_Multiforme	Brain_glioblastoma_multiforme_tcga	female	8533	alive	Primary Tumor	Henry Ford Hospital	TRUE	129399592	88981663	NA	NA
3abd0691-f575-44ce-a13e-8f6bceb8cabf_Primary Tumor	TCGA-2Z-A9JI	TCGA	TCGA	PrTu_Kidney_Renal_Papillary_Cell_Carcinoma	Kidney_renal_papillary_cell_carcinoma_tcga	male	14196	alive	Primary Tumor	Moffitt Cancer Center	TRUE	140171988	129642949	NA	NA
3af5b391-e72f-463d-a086-a86c6c30a51a_Primary Tumor	TCGA-N5-A4RV	TCGA	TCGA	PrTu_Uterine_Carcinosarcoma	FemaleRPS_uterine_carcinosarcoma_tcga	female	22978	alive	Primary Tumor	MSKCC	TRUE	114475318	113125187	NA	NA
3b2b492b-94af-4540-b283-3b9ef98d5b2f_Primary Tumor	TCGA-B0-5706	TCGA	TCGA	PrTu_Kidney_Renal_Clear_Cell_Carcinoma	Kidney_renal_clear_cell_carcinoma_tcga	male	16442	alive	Primary Tumor	University of Pittsburgh	TRUE	123940784	66134341	NA	NA
3b55aa84-9fdc-4125-8d39-d8949de2a1b3_Primary Tumor	TCGA-CI-6619	TCGA	TCGA	PrTu_Rectum_Adenocarcinoma	Gastro_rectum_adenocarcinoma_tcga	male	15322	alive	Primary Tumor	University of Pittsburgh	TRUE	136073264	134146441	NA	NA
3bc8a74f-49bd-46b6-a3a4-68ca838e83c6_Primary Tumor	TCGA-25-2401	TCGA	TCGA	PrTu_Ovarian_Serous_Cystadenocarcinoma	FemaleRPS_ovarian_serous_cystadenocarcinoma_tcga	female	23711	dead	Primary Tumor	Mayo Clinic - Rochester	TRUE	130851076	128156703	NA	NA
3c51fee0-da54-40e9-a954-dfe30f6f075c_Primary Tumor	TCGA-DD-AAEE	TCGA	TCGA	PrTu_Liver_Hepatocellular_Carcinoma	Liver_hepatocellular_carcinoma_tcga	male	20396	alive	Primary Tumor	Mayo Clinic - Rochester	TRUE	145453726	139979173	NA	NA
3c8ca064-a4a7-416f-a069-4324d4a72038_Primary Tumor	TCGA-W5-AA2I	TCGA	TCGA	PrTu_Cholangiocarcinoma	Gal_cholangiocarcinoma_tcga	male	24388	dead	Primary Tumor	Mayo Clinic Rochester	TRUE	110235588	107367497	NA	NA
3cfe743c-f02e-42bf-a170-9d8b8a514d10_Primary Tumor	TCGA-BP-5004	TCGA	TCGA	PrTu_Kidney_Renal_Clear_Cell_Carcinoma	Kidney_renal_clear_cell_carcinoma_tcga	male	19383	alive	Primary Tumor	MSKCC	TRUE	220887980	215207682	NA	NA
3d2ff6c0-8c03-440d-8ec1-231862bd6713_Primary Tumor	TCGA-QK-A8ZB	TCGA	TCGA	PrTu_Head_and_Neck_Squamous_Cell_Carcinoma	Gastro_head_and_neck_squamous_cell_carcinoma_tcga	male	25192	alive	Primary Tumor	Emory University - Winship Cancer Inst.	TRUE	195396524	191813684	NA	NA
3d8b4046-822a-4a00-b79e-393bd3f5f5b5_Primary Tumor	TCGA-3U-A98H	TCGA	TCGA	PrTu_Mesothelioma	Mesothelioma_tcga	male	21034	dead	Primary Tumor	University of Chicago	TRUE	120855706	110648626	NA	NA
3d952b80-501e-41c6-a3af-0bd6014b81e4_Primary Tumor	TCGA-EL-A4JZ	TCGA	TCGA	PrTu_Thyroid_Carcinoma	Thyroid_carcinoma_tcga	female	20290	alive	Primary Tumor	MD Anderson	TRUE	152088528	150470815	NA	NA
3dab68d3-232c-4b4f-81a4-ca8f72d69a43_Primary Tumor	TCGA-DI-A0WH	TCGA	TCGA	PrTu_Uterine_Corpus_Endometrial_Carcinoma	FemaleRPS_uterine_corpus_endometrial_carcinoma_tcga	female	23692	alive	Primary Tumor	MD Anderson	TRUE	35156964	34780881	NA	NA
3df6abe2-2123-4bfa-a4e4-88df5f940c04_Primary Tumor	TCGA-JX-A3PZ	TCGA	TCGA	PrTu_Cervical_Squamous_Cell_Carcinoma_and_Endocervical_Adenocarcinoma	FemaleRPS_cerv_sq_cell_car_and_endocerv_adecar_tcga	female	9303	dead	Primary Tumor	Washington University	TRUE	138677222	136792817	NA	NA
3e69514f-78ea-4d70-97e6-12a9016e9bca_Primary Tumor	TCGA-RW-A68G	TCGA	TCGA	PrTu_Pheochromocytoma_and_Paraganglioma	Pheochromocytoma_and_paraganglioma_tcga	male	17959	alive	Primary Tumor	Michigan University	TRUE	105680758	96934903	NA	NA
3ed1862b-c6ef-4744-9123-bb1ee557f068_Primary Tumor	TCGA-DX-A7EN	TCGA	TCGA	PrTu_Sarcoma	Sarcoma_tcga	female	19588	alive	Primary Tumor	Memorial Sloan Kettering	TRUE	157908336	154934704	NA	NA
3f5a897d-1eaa-4d4c-8324-27ac07c90927_Primary Tumor	TCGA-G8-6906	TCGA	TCGA	PrTu_Lymphoid_Neoplasm_Diffuse_Large_Bcell_Lymphoma	Lymphoid_neoplasm_diffuse_large_bcell_lymphoma_tcga	male	21272	dead	Primary Tumor	Roswell Park	TRUE	99072438	88662061	NA	NA
3f7bcf11-6fe3-43df-baae-e87821526ccd_Primary Tumor	TCGA-RW-A68D	TCGA	TCGA	PrTu_Pheochromocytoma_and_Paraganglioma	Pheochromocytoma_and_paraganglioma_tcga	female	11438	alive	Primary Tumor	Michigan University	TRUE	106698512	103604147	NA	NA
404dafe8-369c-4659-a088-c85dccb7ad3b_Primary Blood Derived Cancer - Peripheral Blood	TCGA-AB-2941	TCGA	TCGA	PrTu_Acute_Myeloid_Leukemia	Blood_acute_myeloid_leukemia_tcga	male	26998	dead	Primary Blood Derived Cancer - Peripheral Blood	Washington University	TRUE	169271594	149980911	NA	NA
40f43483-b504-4ea7-ad24-40682b10caac_Primary Tumor	TCGA-D1-A16R	TCGA	TCGA	PrTu_Uterine_Corpus_Endometrial_Carcinoma	FemaleRPS_uterine_corpus_endometrial_carcinoma_tcga	female	14465	alive	Primary Tumor	Mayo Clinic	TRUE	32856943	32502381	NA	NA
40f79cfe-a51f-497b-b06e-7a4f9004f092_Primary Tumor	TCGA-KM-8442	TCGA	TCGA	PrTu_Kidney_Chromophobe	Kidney_chromophobe_tcga	male	14212	alive	Primary Tumor	NCI Urologic Oncology Branch	TRUE	165191086	163942887	NA	NA
4100fd8b-cf37-4e63-a73d-95c9c392d606_Primary Tumor	TCGA-DD-AADC	TCGA	TCGA	PrTu_Liver_Hepatocellular_Carcinoma	Liver_hepatocellular_carcinoma_tcga	male	19527	dead	Primary Tumor	Mayo Clinic - Rochester	TRUE	76688350	75179729	NA	NA
4107ae6f-502c-4bdc-bf14-e4b3711cba38_Primary Tumor	TCGA-E5-A2PC	TCGA	TCGA	PrTu_Bladder_Urothelial_Carcinoma	Bladder_urothelial_carcinoma_tcga	female	22308	alive	Primary Tumor	Roswell Park	TRUE	181000574	179956296	NA	NA
4165391b-6122-4e87-ba91-ce935e0b3cf4_Primary Tumor	TCGA-X7-A8DB	TCGA	TCGA	PrTu_Thymoma	Thymoma_tcga	female	26035	alive	Primary Tumor	ABS IUPUI	TRUE	92056358	83962648	NA	NA
418152bd-7d33-4f0a-b890-2356b30d6f44_Primary Tumor	TCGA-V4-A9E9	TCGA	TCGA	PrTu_Uveal_Melanoma	Sk_uveal_melanoma_tcga	male	18387	alive	Primary Tumor	Institut Curie	TRUE	116329114	112676593	NA	NA
41b6c417-1ec1-4db9-91a8-11aa4dbad05d_Primary Tumor	TCGA-IG-A6QS	TCGA	TCGA	PrTu_Esophageal_Carcinoma	Gastro_esophageal_carcinoma_tcga	male	19900	dead	Primary Tumor	Asterand	TRUE	211773838	186082058	NA	NA
41b97b11-acaa-4fbc-b3b0-0abc1bcac13b_Primary Tumor	TCGA-3X-AAV9	TCGA	TCGA	PrTu_Cholangiocarcinoma	Gal_cholangiocarcinoma_tcga	male	26349	dead	Primary Tumor	Alberta Health Services	TRUE	110346200	107257945	NA	NA
42156c6a-416e-4832-9c95-cee6084b0910_Primary Tumor	TCGA-WH-A86K	TCGA	TCGA	PrTu_Brain_Lower_Grade_Glioma	Brain_lower_grade_glioma_tcga	male	24055	alive	Primary Tumor	Greenville Health System	TRUE	115377768	109801389	NA	NA
422a46b2-a67c-4a7e-923f-9b651ced96f8_Primary Tumor	TCGA-22-5492	TCGA	TCGA	PrTu_Lung_Squamous_Cell_Carcinoma	Lung_squamous_cell_carcinoma_tcga	female	26838	dead	Primary Tumor	Mayo Clinic - Rochester	TRUE	199020538	196285437	NA	NA
424de829-9efd-4689-ac5d-24485a5d5ecf_Primary Tumor	TCGA-ET-A3DW	TCGA	TCGA	PrTu_Thyroid_Carcinoma	Thyroid_carcinoma_tcga	male	23603	alive	Primary Tumor	Johns Hopkins	TRUE	168551598	165837107	NA	NA
4250ac3c-c8b0-46ce-b9c8-7963bc386041_Primary Tumor	TCGA-E1-A7YM	TCGA	TCGA	PrTu_Brain_Lower_Grade_Glioma	Brain_lower_grade_glioma_tcga	male	23263	dead	Primary Tumor	Duke	TRUE	121370754	117305886	NA	NA
4290b3b3-94f6-43e4-8309-430dd973ae2d_Primary Tumor	TCGA-WD-A7RX	TCGA	TCGA	PrTu_Cholangiocarcinoma	Gal_cholangiocarcinoma_tcga	female	26006	dead	Primary Tumor	Emory University	TRUE	115054110	113048654	NA	NA
42cc9620-98fb-4164-a3b2-28d084ca5a03_Primary Tumor	TCGA-DU-6394	TCGA	TCGA	PrTu_Brain_Lower_Grade_Glioma	Brain_lower_grade_glioma_tcga	male	19541	dead	Primary Tumor	Henry Ford Hospital	TRUE	183890576	182486283	NA	NA
42e2ed30-e08b-4d24-9e83-d1c3ecbd0fb4_Primary Blood Derived Cancer - Peripheral Blood	TCGA-AB-2913	TCGA	TCGA	PrTu_Acute_Myeloid_Leukemia	Blood_acute_myeloid_leukemia_tcga	male	22553	alive	Primary Blood Derived Cancer - Peripheral Blood	Washington University	TRUE	152852240	134131374	NA	NA
42ef34cc-ffb4-432c-82bb-7aa56639ff51_Primary Tumor	TCGA-PK-A5H8	TCGA	TCGA	PrTu_Adrenocortical_Carcinoma	Adrenocortical_carcinoma_tcga	male	15373	alive	Primary Tumor	University Health Network	TRUE	112667544	110450826	NA	NA
42f69b2b-f3aa-4f4e-ac3a-149e14789927_Primary Tumor	TCGA-OR-A5JX	TCGA	TCGA	PrTu_Adrenocortical_Carcinoma	Adrenocortical_carcinoma_tcga	male	18402	alive	Primary Tumor	University of Michigan	TRUE	121114370	119148940	NA	NA
433d1441-6d5b-4455-a731-65f172bb016d_Primary Tumor	TCGA-HC-A9TH	TCGA	TCGA	PrTu_Prostate_Adenocarcinoma	MaleRPS_prostate_adenocarcinoma_tcga	male	21460	alive	Primary Tumor	International Genomics Consortium	TRUE	168956158	166286600	NA	NA
43d92569-fe5d-4eeb-a9cc-f7cd26fb3284_Primary Tumor	TCGA-UZ-A9PO	TCGA	TCGA	PrTu_Kidney_Renal_Papillary_Cell_Carcinoma	Kidney_renal_papillary_cell_carcinoma_tcga	male	29220	alive	Primary Tumor	University of California San Francisco	TRUE	117863482	115384305	NA	NA
43e08773-767e-4b81-94e4-8848565c23e9_Primary Tumor	TCGA-AJ-A8CW	TCGA	TCGA	PrTu_Uterine_Corpus_Endometrial_Carcinoma	FemaleRPS_uterine_corpus_endometrial_carcinoma_tcga	female	23554	alive	Primary Tumor	International Genomics Conosrtium	TRUE	125439444	120495483	NA	NA
43e228ae-c890-444f-afbd-49385562e33a_Primary Tumor	TCGA-AP-A0LM	TCGA	TCGA	PrTu_Uterine_Corpus_Endometrial_Carcinoma	FemaleRPS_uterine_corpus_endometrial_carcinoma_tcga	female	12309	alive	Primary Tumor	MSKCC	TRUE	33611533	31494168	NA	NA
440421ad-5f1f-4345-86a2-fc25cb7cd453_Primary Tumor	TCGA-3S-A8YW	TCGA	TCGA	PrTu_Thymoma	Thymoma_tcga	male	23053	alive	Primary Tumor	University of New Mexico	TRUE	131127074	126452516	NA	NA
44130745-0b09-4201-829f-cc634f462d3b_Primary Tumor	TCGA-B0-4816	TCGA	TCGA	PrTu_Kidney_Renal_Clear_Cell_Carcinoma	Kidney_renal_clear_cell_carcinoma_tcga	male	18133	dead	Primary Tumor	University of Pittsburgh	TRUE	192017622	188764940	NA	NA
4464418c-ec35-4826-b3d5-152ac2a27a04_Primary Tumor	TCGA-V4-A9EK	TCGA	TCGA	PrTu_Uveal_Melanoma	Sk_uveal_melanoma_tcga	female	13731	alive	Primary Tumor	Institut Curie	TRUE	108304486	99746071	NA	NA
447ac9e3-0533-461a-bc92-906a7b2180c3_Primary Tumor	TCGA-ZP-A9D1	TCGA	TCGA	PrTu_Liver_Hepatocellular_Carcinoma	Liver_hepatocellular_carcinoma_tcga	female	20584	alive	Primary Tumor	Medical College of Wisconsin	TRUE	114706768	113364386	NA	NA
4480d290-5e8a-4289-8e3c-de087e0de412_Primary Tumor	TCGA-WC-AA9E	TCGA	TCGA	PrTu_Uveal_Melanoma	Sk_uveal_melanoma_tcga	male	21976	alive	Primary Tumor	MD Anderson	TRUE	147819678	143787044	NA	NA
448d3e3b-622c-4e79-bb1d-b5f2e92970e8_Primary Tumor	TCGA-HT-7482	TCGA	TCGA	PrTu_Brain_Lower_Grade_Glioma	Brain_lower_grade_glioma_tcga	female	6857	alive	Primary Tumor	Case Western - St Joes	TRUE	147174180	146139296	NA	NA
4498044c-1607-403e-867e-befd7fad275a_Primary Tumor	TCGA-WC-A87U	TCGA	TCGA	PrTu_Uveal_Melanoma	Sk_uveal_melanoma_tcga	male	26933	dead	Primary Tumor	MD Anderson	TRUE	133772260	119730666	NA	NA
44dec838-b653-42a7-a58b-a1fd232cd68c_Primary Tumor	TCGA-05-4422	TCGA	TCGA	PrTu_Lung_Adenocarcinoma	Lung_adenocarcinoma_tcga	male	24837	alive	Primary Tumor	Indivumed	TRUE	219817682	215831575	NA	NA
44f39f41-cf63-421d-ad56-513beb72d9ca_Primary Tumor	TCGA-G7-A8LE	TCGA	TCGA	PrTu_Kidney_Renal_Papillary_Cell_Carcinoma	Kidney_renal_papillary_cell_carcinoma_tcga	male	22810	alive	Primary Tumor	Roswell Park	TRUE	148547180	144863270	NA	NA
452135f2-6de6-4593-a091-ddf6344ee431_Primary Tumor	TCGA-KL-8328	TCGA	TCGA	PrTu_Kidney_Chromophobe	Kidney_chromophobe_tcga	male	21976	alive	Primary Tumor	MSKCC	TRUE	178503212	176888390	NA	NA
452e96b0-dd23-4f5a-bc05-625763b0ee12_Primary Tumor	TCGA-KL-8345	TCGA	TCGA	PrTu_Kidney_Chromophobe	Kidney_chromophobe_tcga	male	27412	alive	Primary Tumor	MSKCC	TRUE	162637584	161525519	NA	NA
45b0cf9f-a879-417f-8f39-7770552252c0_Primary Tumor	TCGA-GS-A9TQ	TCGA	TCGA	PrTu_Lymphoid_Neoplasm_Diffuse_Large_Bcell_Lymphoma	Lymphoid_neoplasm_diffuse_large_bcell_lymphoma_tcga	female	25292	alive	Primary Tumor	Fundacio Clinic per a la Recerca Biomedica	TRUE	156224668	150714646	NA	NA
46332d2c-aee8-4a8a-b781-55702082f097_Primary Tumor	TCGA-2G-AAFN	TCGA	TCGA	PrTu_Testicular_Germ_Cell_Tumors	MaleRPS_testicular_germ_cell_tumors_tcga	male	9805	alive	Primary Tumor	Erasmus MC	TRUE	88098786	86466877	NA	NA
46395c3d-5e51-477f-946e-e58b87cc7baa_Primary Tumor	TCGA-25-1320	TCGA	TCGA	PrTu_Ovarian_Serous_Cystadenocarcinoma	FemaleRPS_ovarian_serous_cystadenocarcinoma_tcga	female	24018	dead	Primary Tumor	Mayo Clinic - Rochester	TRUE	211933746	204862753	NA	NA
4644a15f-3115-4f27-86b2-b092419431e1_Primary Tumor	TCGA-06-5859	TCGA	TCGA	PrTu_Glioblastoma_Multiforme	Brain_glioblastoma_multiforme_tcga	male	23211	alive	Primary Tumor	Henry Ford Hospital	TRUE	134809314	126635269	NA	NA
46692ac0-8993-4cd3-9590-32ec9dd2c802_Primary Blood Derived Cancer - Peripheral Blood	TCGA-AB-2889	TCGA	TCGA	PrTu_Acute_Myeloid_Leukemia	Blood_acute_myeloid_leukemia_tcga	male	20150	alive	Primary Blood Derived Cancer - Peripheral Blood	Washington University	TRUE	140700130	125593009	NA	NA
46bfebf4-0ef6-4348-81dc-d7d3cb52c08f_Primary Tumor	TCGA-28-5208	TCGA	TCGA	PrTu_Glioblastoma_Multiforme	Brain_glioblastoma_multiforme_tcga	male	19053	dead	Primary Tumor	Cedars Sinai	TRUE	132799954	117508063	NA	NA
46d7489a-cfe6-440e-9d50-919d0ead8018_Primary Tumor	TCGA-RD-A8N1	TCGA	TCGA	PrTu_Stomach_Adenocarcinoma	Gastro_stomach_adenocarcinoma_tcga	male	25737	alive	Primary Tumor	Peter MacCallum Cancer Center	TRUE	199229826	154245316	NA	NA
472502eb-ad99-4a1a-8445-1a11dc02a6d9_Primary Tumor	TCGA-FD-A62O	TCGA	TCGA	PrTu_Bladder_Urothelial_Carcinoma	Bladder_urothelial_carcinoma_tcga	male	27310	dead	Primary Tumor	BLN - University Of Chicago	TRUE	111055568	109856209	NA	NA
47a0e4a8-140f-475c-878d-8e03df3f82de_Primary Tumor	TCGA-DX-A7ET	TCGA	TCGA	PrTu_Sarcoma	Sarcoma_tcga	male	26193	alive	Primary Tumor	Memorial Sloan Kettering	TRUE	109156464	105916079	NA	NA
47a9ef9b-04f0-4e8d-bfdb-0846ba30d08b_Primary Tumor	TCGA-ZH-A8Y2	TCGA	TCGA	PrTu_Cholangiocarcinoma	Gal_cholangiocarcinoma_tcga	female	21743	dead	Primary Tumor	University of North Carolina	TRUE	95768602	94117839	NA	NA
484b7b36-15dc-43a9-801d-580216a8cfcb_Primary Tumor	TCGA-VR-AA7D	TCGA	TCGA	PrTu_Esophageal_Carcinoma	Gastro_esophageal_carcinoma_tcga	male	21468	dead	Primary Tumor	Barretos Cancer Hospital	TRUE	288011304	258630130	NA	NA
485936b6-38dc-481a-9e35-89348b076466_Primary Tumor	TCGA-XE-AAO4	TCGA	TCGA	PrTu_Testicular_Germ_Cell_Tumors	MaleRPS_testicular_germ_cell_tumors_tcga	male	14930	alive	Primary Tumor	University of Southern California	TRUE	123480820	122086694	NA	NA
485b221f-f40f-46a0-a9cf-023f807e6146_Primary Tumor	TCGA-QM-A5NM	TCGA	TCGA	PrTu_Uterine_Carcinosarcoma	FemaleRPS_uterine_carcinosarcoma_tcga	female	24781	alive	Primary Tumor	University of Oklahoma HSC	TRUE	105061610	99940485	NA	NA
48d17b17-348c-405a-ae92-f190372a3aac_Primary Tumor	TCGA-W5-AA38	TCGA	TCGA	PrTu_Cholangiocarcinoma	Gal_cholangiocarcinoma_tcga	female	20285	alive	Primary Tumor	Mayo Clinic Rochester	TRUE	111806922	109606284	NA	NA
48d81b1e-cd75-4b55-a0b2-c331be2a88ae_Primary Tumor	TCGA-WL-A834	TCGA	TCGA	PrTu_Cervical_Squamous_Cell_Carcinoma_and_Endocervical_Adenocarcinoma	FemaleRPS_cerv_sq_cell_car_and_endocerv_adecar_tcga	female	NA	alive	Primary Tumor	University of Kansas	TRUE	105467198	103117822	NA	NA
490e84ed-3c02-4593-990e-ade5c109df44_Primary Tumor	TCGA-2A-AAYF	TCGA	TCGA	PrTu_Prostate_Adenocarcinoma	MaleRPS_prostate_adenocarcinoma_tcga	male	20866	alive	Primary Tumor	Memorial Sloan Kettering Cancer Center	TRUE	136542776	128783843	NA	NA
496beef9-80d9-4734-a23d-334ae1b6aaab_Primary Tumor	TCGA-DD-AAC8	TCGA	TCGA	PrTu_Liver_Hepatocellular_Carcinoma	Liver_hepatocellular_carcinoma_tcga	male	26322	dead	Primary Tumor	Mayo Clinic - Rochester	TRUE	119474026	117464197	NA	NA
49a3c7c6-81b0-4b14-8e13-03f6901171f8_Primary Tumor	TCGA-VR-A8EQ	TCGA	TCGA	PrTu_Esophageal_Carcinoma	Gastro_esophageal_carcinoma_tcga	male	26912	dead	Primary Tumor	Barretos Cancer Hospital	TRUE	249343520	212355069	NA	NA
49a756a9-7125-4b1d-bcfc-6cc44bdf26f6_Primary Tumor	TCGA-SX-A7SM	TCGA	TCGA	PrTu_Kidney_Renal_Papillary_Cell_Carcinoma	Kidney_renal_papillary_cell_carcinoma_tcga	male	22044	dead	Primary Tumor	Mayo Clinic Arizona	TRUE	115263648	111249293	NA	NA
49ea6676-ae27-4ca0-a7b3-48423d606d48_Primary Tumor	TCGA-4Z-AA7Y	TCGA	TCGA	PrTu_Bladder_Urothelial_Carcinoma	Bladder_urothelial_carcinoma_tcga	male	22056	alive	Primary Tumor	Barretos Cancer Hospital	TRUE	106402918	105625613	NA	NA
49f961af-1126-431d-93cd-18941c1738f3_Primary Tumor	TCGA-FR-A726	TCGA	TCGA	PrTu_Skin_Cutaneous_Melanoma	Skin_cutaneous_melanoma_tcga	male	32872	dead	Primary Tumor	University of North Carolina	TRUE	175439498	172234843	NA	NA
4a00ca75-d23a-4642-bee8-db4182517724_Primary Tumor	TCGA-VQ-A91V	TCGA	TCGA	PrTu_Stomach_Adenocarcinoma	Gastro_stomach_adenocarcinoma_tcga	male	21505	alive	Primary Tumor	Barretos Cancer Hospital	TRUE	245017496	215060582	NA	NA
4a60e87e-6bc1-4ae0-9ccb-4cdc3e99c608_Primary Tumor	TCGA-OE-A75W	TCGA	TCGA	PrTu_Pancreatic_Adenocarcinoma	Pancreatic_adenocarcinoma_tcga	male	27684	dead	Primary Tumor	Saint Mary's Health Care	TRUE	123276528	120325046	NA	NA
4b54e06e-a280-4981-a4e1-9aea154341b4_Primary Tumor	TCGA-UL-AAZ6	TCGA	TCGA	PrTu_Breast_Invasive_Carcinoma	Breast_invasive_carcinoma_tcga	female	26999	alive	Primary Tumor	Boston Medical Center	TRUE	149652464	148726994	NA	NA
4b7cd595-e7f9-45a8-b736-a8c7c42d9539_Primary Tumor	TCGA-71-6725	TCGA	TCGA	PrTu_Lung_Adenocarcinoma	Lung_adenocarcinoma_tcga	female	17793	alive	Primary Tumor	ILSBio	TRUE	183721234	180904528	NA	NA
4c197d76-daf6-474d-b561-ded42905f52a_Primary Tumor	TCGA-KK-A59Y	TCGA	TCGA	PrTu_Prostate_Adenocarcinoma	MaleRPS_prostate_adenocarcinoma_tcga	male	20768	alive	Primary Tumor	MD Anderson Cancer Center	TRUE	100208272	98727943	NA	NA
4c6c8d3d-e4a3-490a-9211-cfbe7e6ee25b_Primary Tumor	TCGA-A6-5665	TCGA	TCGA	PrTu_Colon_Adenocarcinoma	Gastro_colon_adenocarcinoma_tcga	female	30915	alive	Primary Tumor	Christiana Healthcare	TRUE	109789364	108497600	NA	NA
4cb4dd07-0ce5-4de7-a0bd-546183949efe_Primary Tumor	TCGA-AW-A1PO	TCGA	TCGA	PrTu_Uterine_Corpus_Endometrial_Carcinoma	FemaleRPS_uterine_corpus_endometrial_carcinoma_tcga	female	24225	alive	Primary Tumor	Cureline	TRUE	36902720	36638474	NA	NA
4cdac0cf-6598-4d33-92e6-730fbdc88a61_Primary Tumor	TCGA-85-A4JC	TCGA	TCGA	PrTu_Lung_Squamous_Cell_Carcinoma	Lung_squamous_cell_carcinoma_tcga	male	30942	dead	Primary Tumor	Asterand	TRUE	101730990	99828570	NA	NA
4d6f70aa-ef52-4f98-a929-5d511601abed_Primary Tumor	TCGA-XU-A932	TCGA	TCGA	PrTu_Thymoma	Thymoma_tcga	male	13618	alive	Primary Tumor	University Health Network	TRUE	99627358	96332739	NA	NA
4dd51edf-05d1-445a-b43c-6fce29eb21d4_Primary Tumor	TCGA-CW-6090	TCGA	TCGA	PrTu_Kidney_Renal_Clear_Cell_Carcinoma	Kidney_renal_clear_cell_carcinoma_tcga	male	24909	alive	Primary Tumor	Mayo Clinic - Rochester	TRUE	178642830	176329445	NA	NA
4e3699da-4367-4a43-9d66-a117d3ad460d_Primary Tumor	TCGA-AN-A0XN	TCGA	TCGA	PrTu_Breast_Invasive_Carcinoma	Breast_invasive_carcinoma_tcga	female	25029	alive	Primary Tumor	Cureline	TRUE	116530328	114589924	NA	NA
4edd92e1-5da5-49a3-80e4-fa456aa425b8_Primary Tumor	TCGA-B9-4116	TCGA	TCGA	PrTu_Kidney_Renal_Papillary_Cell_Carcinoma	Kidney_renal_papillary_cell_carcinoma_tcga	female	27692	alive	Primary Tumor	UNC	TRUE	152829734	150824194	NA	NA
4f0124a6-4a5b-4e42-b9ff-d7de51d2148c_Primary Tumor	TCGA-N6-A4VE	TCGA	TCGA	PrTu_Uterine_Carcinosarcoma	FemaleRPS_uterine_carcinosarcoma_tcga	female	30794	dead	Primary Tumor	University of Pittsburgh	TRUE	121221902	119959484	NA	NA
4fbbbe43-3c0e-4475-bcf8-3745bd7195eb_Primary Tumor	TCGA-OR-A5JO	TCGA	TCGA	PrTu_Adrenocortical_Carcinoma	Adrenocortical_carcinoma_tcga	female	9547	alive	Primary Tumor	University of Michigan	TRUE	108529926	106223726	NA	NA
4fbf2497-0774-4599-8c90-1961612b8e3a_Primary Tumor	TCGA-66-2800	TCGA	TCGA	PrTu_Lung_Squamous_Cell_Carcinoma	Lung_squamous_cell_carcinoma_tcga	male	25810	alive	Primary Tumor	Indivumed	TRUE	121319064	119253747	NA	NA
4fc4cba2-7212-4755-b53d-111878b2ff90_Primary Tumor	TCGA-3S-AAYX	TCGA	TCGA	PrTu_Thymoma	Thymoma_tcga	female	20350	alive	Primary Tumor	University of New Mexico	TRUE	175439540	165548576	NA	NA
5116e3b4-2bac-40f5-8046-b9c1783faaa5_Primary Tumor	TCGA-A6-3807	TCGA	TCGA	PrTu_Colon_Adenocarcinoma	Gastro_colon_adenocarcinoma_tcga	female	19624	alive	Primary Tumor	Christiana Healthcare	TRUE	20338013	19997555	NA	NA
517e0f20-56cc-470e-8c5f-543efa10cfb5_Primary Tumor	TCGA-3A-A9IZ	TCGA	TCGA	PrTu_Pancreatic_Adenocarcinoma	Pancreatic_adenocarcinoma_tcga	male	17294	dead	Primary Tumor	Moffitt Cancer Center	TRUE	76649398	76178321	NA	NA
520088b0-ffc0-4ecd-b1ed-2339811d7ad2_Primary Tumor	TCGA-HB-A3L4	TCGA	TCGA	PrTu_Sarcoma	Sarcoma_tcga	female	17044	dead	Primary Tumor	University of North Carolina	TRUE	118113924	117219329	NA	NA
520a709a-87f6-4f3d-b2a2-9192e3b65c5b_Primary Tumor	TCGA-DD-A1EC	TCGA	TCGA	PrTu_Liver_Hepatocellular_Carcinoma	Liver_hepatocellular_carcinoma_tcga	female	7363	alive	Primary Tumor	Mayo Clinic - Rochester	TRUE	161599432	159113371	NA	NA
5226b25f-e326-4884-af79-916e4bbb701f_Primary Tumor	TCGA-EB-A3XC	TCGA	TCGA	PrTu_Skin_Cutaneous_Melanoma	Skin_cutaneous_melanoma_tcga	male	27124	alive	Primary Tumor	Asterand	TRUE	95123968	94401552	NA	NA
52292ffc-0902-4d97-b461-20723987a177_Primary Tumor	TCGA-DD-A1EJ	TCGA	TCGA	PrTu_Liver_Hepatocellular_Carcinoma	Liver_hepatocellular_carcinoma_tcga	female	26009	dead	Primary Tumor	Mayo Clinic - Rochester	TRUE	195049752	192016202	NA	NA
52924e27-7b36-4e25-83b2-abc51dd72668_Primary Tumor	TCGA-85-8584	TCGA	TCGA	PrTu_Lung_Squamous_Cell_Carcinoma	Lung_squamous_cell_carcinoma_tcga	male	26081	dead	Primary Tumor	Asterand	TRUE	100304214	98071703	NA	NA
5324c178-1b4b-42f8-ac9e-17c5f349a289_Primary Tumor	TCGA-ZB-A96B	TCGA	TCGA	PrTu_Thymoma	Thymoma_tcga	male	18892	alive	Primary Tumor	Thoraxklinik	TRUE	118749244	112900373	NA	NA
537ca5d1-5b26-496f-b7b4-05fea7b46353_Primary Tumor	TCGA-FD-A3B8	TCGA	TCGA	PrTu_Bladder_Urothelial_Carcinoma	Bladder_urothelial_carcinoma_tcga	male	20555	alive	Primary Tumor	BLN - University Of Chicago	TRUE	143621584	140725296	NA	NA
53eb4c4e-0719-476f-9b2b-279d438d7710_Primary Tumor	TCGA-JW-A5VI	TCGA	TCGA	PrTu_Cervical_Squamous_Cell_Carcinoma_and_Endocervical_Adenocarcinoma	FemaleRPS_cerv_sq_cell_car_and_endocerv_adecar_tcga	female	16444	alive	Primary Tumor	BLN - Baylor	TRUE	129985936	128353639	NA	NA
54883111-d475-4515-ba3f-fece8a71e79e_Primary Tumor	TCGA-A2-A1FW	TCGA	TCGA	PrTu_Breast_Invasive_Carcinoma	Breast_invasive_carcinoma_tcga	female	22779	alive	Primary Tumor	Walter Reed	TRUE	182567296	180370768	NA	NA
54d21956-25e4-42df-adbe-6907721fc4b5_Primary Tumor	TCGA-ZN-A9VW	TCGA	TCGA	PrTu_Mesothelioma	Mesothelioma_tcga	male	22588	dead	Primary Tumor	Brigham and Women's Hospital Division of Thoracic Surgery	TRUE	151925634	148789430	NA	NA
54e45b43-363a-47a3-b43b-5e41ff589b47_Primary Tumor	TCGA-VR-A8ER	TCGA	TCGA	PrTu_Esophageal_Carcinoma	Gastro_esophageal_carcinoma_tcga	male	19951	dead	Primary Tumor	Barretos Cancer Hospital	TRUE	216270306	175401387	NA	NA
554270fb-1fb3-4aeb-81a1-f78c30b143b4_Primary Tumor	TCGA-EB-A51B	TCGA	TCGA	PrTu_Skin_Cutaneous_Melanoma	Skin_cutaneous_melanoma_tcga	male	19645	alive	Primary Tumor	Asterand	TRUE	130983776	129453530	NA	NA
5555fbdd-962f-4d79-b36c-ae3c3cc4aff4_Primary Tumor	TCGA-DY-A1DE	TCGA	TCGA	PrTu_Rectum_Adenocarcinoma	Gastro_rectum_adenocarcinoma_tcga	female	20504	alive	Primary Tumor	University Of Michigan	TRUE	107445404	105532386	NA	NA
555bbd13-8ad7-43b3-9087-001db30089f1_Primary Tumor	TCGA-EB-A3XF	TCGA	TCGA	PrTu_Skin_Cutaneous_Melanoma	Skin_cutaneous_melanoma_tcga	male	20910	alive	Primary Tumor	Asterand	TRUE	118492850	117691009	NA	NA
558a239b-fe8b-4b56-9137-4cacf8324995_Primary Blood Derived Cancer - Peripheral Blood	TCGA-AB-2872	TCGA	TCGA	PrTu_Acute_Myeloid_Leukemia	Blood_acute_myeloid_leukemia_tcga	male	15461	alive	Primary Blood Derived Cancer - Peripheral Blood	Washington University	TRUE	163365042	148002349	NA	NA
569691a3-15b4-4b1c-b8b7-b3ad17d0996e_Primary Tumor	TCGA-77-8154	TCGA	TCGA	PrTu_Lung_Squamous_Cell_Carcinoma	Lung_squamous_cell_carcinoma_tcga	male	24640	alive	Primary Tumor	Prince Charles Hospital	TRUE	88976198	88018341	NA	NA
56c4f5e8-4e89-4ba0-984d-e17f11a401f5_Primary Tumor	TCGA-X7-A8M7	TCGA	TCGA	PrTu_Thymoma	Thymoma_tcga	male	9815	alive	Primary Tumor	ABS IUPUI	TRUE	70390110	69927799	NA	NA
56d8a1b8-1268-4362-a7f1-77b76fbf1b59_Primary Tumor	TCGA-DK-A1AA	TCGA	TCGA	PrTu_Bladder_Urothelial_Carcinoma	Bladder_urothelial_carcinoma_tcga	male	21093	alive	Primary Tumor	Memorial Sloan Kettering	TRUE	176164142	174865476	NA	NA
570ddfb3-2721-42b6-9604-2de6b6090031_Primary Tumor	TCGA-QU-A6IO	TCGA	TCGA	PrTu_Prostate_Adenocarcinoma	MaleRPS_prostate_adenocarcinoma_tcga	male	19564	alive	Primary Tumor	Harvard Beth Israel	TRUE	188673290	166867520	NA	NA
57d62b10-0d96-4c72-a108-d877f412842f_Primary Tumor	TCGA-SR-A6MS	TCGA	TCGA	PrTu_Pheochromocytoma_and_Paraganglioma	Pheochromocytoma_and_paraganglioma_tcga	female	12979	alive	Primary Tumor	Tufts Medical Center	TRUE	125653056	121464553	NA	NA
5898434d-cfa3-4515-a0c0-810d7e515120_Primary Tumor	TCGA-3A-A9IR	TCGA	TCGA	PrTu_Pancreatic_Adenocarcinoma	Pancreatic_adenocarcinoma_tcga	female	23406	alive	Primary Tumor	Moffitt Cancer Center	TRUE	144885396	141002664	NA	NA
58c56d4b-3f85-4aad-a779-5f9e1791677d_Primary Tumor	TCGA-AO-A12G	TCGA	TCGA	PrTu_Breast_Invasive_Carcinoma	Breast_invasive_carcinoma_tcga	female	27705	alive	Primary Tumor	MSKCC	TRUE	154782524	153357164	NA	NA
58e66976-4507-4552-ac53-83a49a142dde_Primary Tumor	TCGA-GS-A9TX	TCGA	TCGA	PrTu_Lymphoid_Neoplasm_Diffuse_Large_Bcell_Lymphoma	Lymphoid_neoplasm_diffuse_large_bcell_lymphoma_tcga	male	13708	alive	Primary Tumor	Fundacio Clinic per a la Recerca Biomedica	TRUE	137219476	134331549	NA	NA
59da377a-12a6-454a-be01-886eda894179_Primary Tumor	TCGA-LN-A8I0	TCGA	TCGA	PrTu_Esophageal_Carcinoma	Gastro_esophageal_carcinoma_tcga	male	19328	alive	Primary Tumor	ILSBIO	TRUE	253722280	213427393	NA	NA
5a4d8694-947d-45e9-9a21-6de0f63837f0_Primary Tumor	TCGA-XJ-A9DK	TCGA	TCGA	PrTu_Prostate_Adenocarcinoma	MaleRPS_prostate_adenocarcinoma_tcga	male	NA	alive	Primary Tumor	University of Kansas	TRUE	117004450	112382730	NA	NA
5a86d9f1-d38d-4b78-9a23-c7855a20ca2d_Primary Tumor	TCGA-14-0817	TCGA	TCGA	PrTu_Glioblastoma_Multiforme	Brain_glioblastoma_multiforme_tcga	female	25425	dead	Primary Tumor	Emory University	TRUE	152037712	119043529	NA	NA
5aca16ca-4516-4e27-8249-6914029a7ebf_Primary Tumor	TCGA-A2-A0CK	TCGA	TCGA	PrTu_Breast_Invasive_Carcinoma	Breast_invasive_carcinoma_tcga	female	22094	alive	Primary Tumor	Walter Reed	TRUE	134664472	131212144	NA	NA
5af0e222-3dc8-400b-ba61-2225921f2fd3_Primary Tumor	TCGA-L5-A8NH	TCGA	TCGA	PrTu_Esophageal_Carcinoma	Gastro_esophageal_carcinoma_tcga	male	19991	dead	Primary Tumor	University of Michigan	TRUE	238894624	225969164	NA	NA
5bbeb8a7-3ac2-4ef1-bd48-6f83bc994a75_Primary Tumor	TCGA-06-0139	TCGA	TCGA	PrTu_Glioblastoma_Multiforme	Brain_glioblastoma_multiforme_tcga	male	14729	dead	Primary Tumor	Henry Ford Hospital	TRUE	111247492	40711633	NA	NA
5bfe94ed-88b9-44ce-8bbd-1285ab9678a4_Primary Tumor	TCGA-RB-A7B8	TCGA	TCGA	PrTu_Pancreatic_Adenocarcinoma	Pancreatic_adenocarcinoma_tcga	female	29585	dead	Primary Tumor	Emory University	TRUE	112507522	106949416	NA	NA
5c4f7b1b-1722-4e96-b70c-166f64b8b75e_Primary Tumor	TCGA-2G-AAM4	TCGA	TCGA	PrTu_Testicular_Germ_Cell_Tumors	MaleRPS_testicular_germ_cell_tumors_tcga	NA	NA	NA	Primary Tumor	Erasmus MC	TRUE	162453604	159524071	NA	NA
5c8983f2-9788-4dfa-971c-3ec457b6166e_Primary Tumor	TCGA-A2-A0CL	TCGA	TCGA	PrTu_Breast_Invasive_Carcinoma	Breast_invasive_carcinoma_tcga	female	13556	alive	Primary Tumor	Walter Reed	TRUE	138504314	135189900	NA	NA
5c9a6c40-982e-45c7-98d3-aeb6cad16986_Primary Tumor	TCGA-B9-4113	TCGA	TCGA	PrTu_Kidney_Renal_Papillary_Cell_Carcinoma	Kidney_renal_papillary_cell_carcinoma_tcga	male	23613	dead	Primary Tumor	UNC	TRUE	149984092	147971915	NA	NA
5cf3911a-f3ea-4c0e-851d-5bb57ca7190f_Primary Tumor	TCGA-ZH-A8Y8	TCGA	TCGA	PrTu_Cholangiocarcinoma	Gal_cholangiocarcinoma_tcga	male	26744	alive	Primary Tumor	University of North Carolina	TRUE	129887864	127671801	NA	NA
5d1a54fe-e0df-4c17-b623-b649a136dc82_Primary Tumor	TCGA-61-2101	TCGA	TCGA	PrTu_Ovarian_Serous_Cystadenocarcinoma	FemaleRPS_ovarian_serous_cystadenocarcinoma_tcga	female	20287	dead	Primary Tumor	University of Pittsburgh	TRUE	261893294	254121030	NA	NA
5d850e54-24bb-4ae6-9e4b-09ecc7e7cfee_Primary Tumor	TCGA-CQ-A4C6	TCGA	TCGA	PrTu_Head_and_Neck_Squamous_Cell_Carcinoma	Gastro_head_and_neck_squamous_cell_carcinoma_tcga	male	23205	alive	Primary Tumor	University Health Network, Toronto	TRUE	138785284	130599882	NA	NA
5d8ed961-a012-4b6b-bffb-9468d3953646_Primary Tumor	TCGA-EW-A1J5	TCGA	TCGA	PrTu_Breast_Invasive_Carcinoma	Breast_invasive_carcinoma_tcga	female	21559	alive	Primary Tumor	University of Miami	TRUE	204945572	203047519	NA	NA
5dd28537-d24f-4a6d-a454-6f64cf37e16a_Primary Tumor	TCGA-EY-A1GU	TCGA	TCGA	PrTu_Uterine_Corpus_Endometrial_Carcinoma	FemaleRPS_uterine_corpus_endometrial_carcinoma_tcga	female	24304	dead	Primary Tumor	University of North Carolina	TRUE	34258422	34057992	NA	NA
5e086192-ab74-4aa3-bf6b-b34ab19995db_Primary Tumor	TCGA-OR-A5L8	TCGA	TCGA	PrTu_Adrenocortical_Carcinoma	Adrenocortical_carcinoma_tcga	female	13472	alive	Primary Tumor	University of Michigan	TRUE	133790950	131913258	NA	NA
5e54122f-1c4d-45cc-8842-cd1c1df0eed8_Primary Tumor	TCGA-V4-A9EH	TCGA	TCGA	PrTu_Uveal_Melanoma	Sk_uveal_melanoma_tcga	male	19573	alive	Primary Tumor	Institut Curie	TRUE	152772036	146261556	NA	NA
5eb5ee1f-ecff-4427-b717-b91380c043ae_Primary Tumor	TCGA-PK-A5HA	TCGA	TCGA	PrTu_Adrenocortical_Carcinoma	Adrenocortical_carcinoma_tcga	male	23345	alive	Primary Tumor	University Health Network	TRUE	143066890	141629387	NA	NA
5ed786f3-1d15-4079-bb8f-2f34ef305644_Primary Tumor	TCGA-D6-8568	TCGA	TCGA	PrTu_Head_and_Neck_Squamous_Cell_Carcinoma	Gastro_head_and_neck_squamous_cell_carcinoma_tcga	male	22796	alive	Primary Tumor	Greater Poland Cancer Center	TRUE	88657008	85021656	NA	NA
5eff68ff-f6c3-40c9-9fc8-00e684a7b712_Primary Tumor	TCGA-GR-A4D9	TCGA	TCGA	PrTu_Lymphoid_Neoplasm_Diffuse_Large_Bcell_Lymphoma	Lymphoid_neoplasm_diffuse_large_bcell_lymphoma_tcga	female	24405	alive	Primary Tumor	University of Nebraska Medical Center (UNMC)	TRUE	136294390	133376916	NA	NA
5fb3affa-3661-48e8-a1cc-b533c862e8c5_Primary Tumor	TCGA-W5-AA33	TCGA	TCGA	PrTu_Cholangiocarcinoma	Gal_cholangiocarcinoma_tcga	male	22090	alive	Primary Tumor	Mayo Clinic Rochester	TRUE	116703864	115129889	NA	NA
605baa86-79e3-484d-82d2-4de27d405ba1_Primary Tumor	TCGA-AM-5821	TCGA	TCGA	PrTu_Colon_Adenocarcinoma	Gastro_colon_adenocarcinoma_tcga	female	24903	alive	Primary Tumor	Cureline	TRUE	105279042	103910199	NA	NA
605e9e51-270c-48fb-b198-46b5512b29da_Primary Tumor	TCGA-ND-A4W6	TCGA	TCGA	PrTu_Uterine_Carcinosarcoma	FemaleRPS_uterine_carcinosarcoma_tcga	female	24835	dead	Primary Tumor	Cedars Sinai	TRUE	100766954	97254966	NA	NA
60cce7ac-d27d-44a6-9873-ecf91da5e906_Primary Tumor	TCGA-23-1123	TCGA	TCGA	PrTu_Ovarian_Serous_Cystadenocarcinoma	FemaleRPS_ovarian_serous_cystadenocarcinoma_tcga	female	21552	dead	Primary Tumor	Cedars Sinai	TRUE	250058568	239971980	NA	NA
6101ffe6-2ef6-4256-9d6b-a7c545836995_Primary Tumor	TCGA-KL-8325	TCGA	TCGA	PrTu_Kidney_Chromophobe	Kidney_chromophobe_tcga	female	20768	dead	Primary Tumor	MSKCC	TRUE	164465756	162991952	NA	NA
6103e640-8b62-4e39-908b-b62a0debeb0e_Primary Tumor	TCGA-VD-A8K7	TCGA	TCGA	PrTu_Uveal_Melanoma	Sk_uveal_melanoma_tcga	male	14294	alive	Primary Tumor	University of Liverpool	TRUE	143626394	140456043	NA	NA
610603d0-43fb-4a4e-b368-d143e6c61802_Primary Tumor	TCGA-ZG-A9LU	TCGA	TCGA	PrTu_Prostate_Adenocarcinoma	MaleRPS_prostate_adenocarcinoma_tcga	male	24742	alive	Primary Tumor	University Medical Center Hamburg-Eppendorf	TRUE	72581458	61107877	NA	NA
614c0ecf-6a84-4c86-8706-79be5bb00991_Primary Tumor	TCGA-DD-A3A7	TCGA	TCGA	PrTu_Liver_Hepatocellular_Carcinoma	Liver_hepatocellular_carcinoma_tcga	male	24599	dead	Primary Tumor	Mayo Clinic - Rochester	TRUE	102193442	87112727	NA	NA
618f2aa7-d1b6-430d-a157-d3d956edefbe_Primary Tumor	TCGA-HT-A5R5	TCGA	TCGA	PrTu_Brain_Lower_Grade_Glioma	Brain_lower_grade_glioma_tcga	female	12403	alive	Primary Tumor	Case Western - St Joes	TRUE	110167522	108358465	NA	NA
6205c2d8-d431-4c4c-8ac6-ee407170e833_Primary Tumor	TCGA-CZ-5469	TCGA	TCGA	PrTu_Kidney_Renal_Clear_Cell_Carcinoma	Kidney_renal_clear_cell_carcinoma_tcga	male	15242	dead	Primary Tumor	Harvard	TRUE	157288404	154038317	NA	NA
620e0648-ec20-4a12-a6cb-5546fe829c77_Primary Tumor	TCGA-HZ-7918	TCGA	TCGA	PrTu_Pancreatic_Adenocarcinoma	Pancreatic_adenocarcinoma_tcga	male	26573	alive	Primary Tumor	International Genomics Consortium	TRUE	149449688	143263252	NA	NA
62393dab-ab41-4785-9a57-aa4c25d223e9_Primary Tumor	TCGA-BF-A3DJ	TCGA	TCGA	PrTu_Skin_Cutaneous_Melanoma	Skin_cutaneous_melanoma_tcga	female	13332	alive	Primary Tumor	Cureline	TRUE	155434930	152647455	NA	NA
62efb5ae-43dc-4a4c-a898-6cd9c6dba027_Primary Tumor	TCGA-24-1930	TCGA	TCGA	PrTu_Ovarian_Serous_Cystadenocarcinoma	FemaleRPS_ovarian_serous_cystadenocarcinoma_tcga	female	19387	dead	Primary Tumor	Washington University	TRUE	249083508	208485839	NA	NA
633ddc04-c424-42c8-8e54-673968b130a7_Primary Tumor	TCGA-BF-A1Q0	TCGA	TCGA	PrTu_Skin_Cutaneous_Melanoma	Skin_cutaneous_melanoma_tcga	male	29380	alive	Primary Tumor	Cureline	TRUE	152708406	151674021	NA	NA
635fedd0-4daf-4d97-958a-3e0f49c1a708_Primary Tumor	TCGA-BQ-5889	TCGA	TCGA	PrTu_Kidney_Renal_Papillary_Cell_Carcinoma	Kidney_renal_papillary_cell_carcinoma_tcga	male	23267	dead	Primary Tumor	MSKCC	TRUE	152351748	151264842	NA	NA
636d0804-8a63-4bd0-86b4-dc1dc71da8b7_Primary Tumor	TCGA-77-8146	TCGA	TCGA	PrTu_Lung_Squamous_Cell_Carcinoma	Lung_squamous_cell_carcinoma_tcga	male	26533	alive	Primary Tumor	Prince Charles Hospital	TRUE	58993046	58162240	NA	NA
637e900e-64ab-4bff-82b9-3ba6b5632f35_Primary Tumor	TCGA-66-2754	TCGA	TCGA	PrTu_Lung_Squamous_Cell_Carcinoma	Lung_squamous_cell_carcinoma_tcga	male	24471	alive	Primary Tumor	Indivumed	TRUE	122769072	119590201	NA	NA
6385194a-d75b-4bd3-9e70-9aa36250d5b9_Primary Tumor	TCGA-ND-A4WC	TCGA	TCGA	PrTu_Uterine_Carcinosarcoma	FemaleRPS_uterine_carcinosarcoma_tcga	female	30434	alive	Primary Tumor	Cedars Sinai	TRUE	119711708	117246008	NA	NA
638b78d6-4523-4dd3-8d8a-8c46682f3fd1_Primary Blood Derived Cancer - Peripheral Blood	TCGA-AB-2943	TCGA	TCGA	PrTu_Acute_Myeloid_Leukemia	Blood_acute_myeloid_leukemia_tcga	female	25568	dead	Primary Blood Derived Cancer - Peripheral Blood	Washington University	TRUE	151976380	140765768	NA	NA
63bffdb1-bc08-4175-8be7-d7a056d19816_Primary Tumor	TCGA-DS-A3LQ	TCGA	TCGA	PrTu_Cervical_Squamous_Cell_Carcinoma_and_Endocervical_Adenocarcinoma	FemaleRPS_cerv_sq_cell_car_and_endocerv_adecar_tcga	female	16861	alive	Primary Tumor	Cedars Sinai	TRUE	179331904	176819558	NA	NA
63d475ef-8f26-45ed-ae80-cfa87e68b2f5_Primary Tumor	TCGA-WJ-A86L	TCGA	TCGA	PrTu_Liver_Hepatocellular_Carcinoma	Liver_hepatocellular_carcinoma_tcga	female	25018	alive	Primary Tumor	Greenville Health System	TRUE	125997598	120059361	NA	NA
63d646e2-60aa-4bd5-b2ed-6254c9c51be4_Primary Tumor	TCGA-QK-A6VB	TCGA	TCGA	PrTu_Head_and_Neck_Squamous_Cell_Carcinoma	Gastro_head_and_neck_squamous_cell_carcinoma_tcga	male	24144	alive	Primary Tumor	Emory University - Winship Cancer Inst.	TRUE	166521350	161460749	NA	NA
63fa8434-4a6f-4c32-9c5d-89dcc913900b_Primary Tumor	TCGA-DK-AA6W	TCGA	TCGA	PrTu_Bladder_Urothelial_Carcinoma	Bladder_urothelial_carcinoma_tcga	male	28853	dead	Primary Tumor	Memorial Sloan Kettering	TRUE	104120232	100005523	NA	NA
646116c6-167e-46c8-b43e-87d2b885c676_Primary Tumor	TCGA-S6-A8JW	TCGA	TCGA	PrTu_Testicular_Germ_Cell_Tumors	MaleRPS_testicular_germ_cell_tumors_tcga	male	13861	alive	Primary Tumor	Gundersen Lutheran Health System	TRUE	122950056	121699984	NA	NA
648fecca-4946-4880-8359-6801cbb4fc0d_Primary Tumor	TCGA-KO-8403	TCGA	TCGA	PrTu_Kidney_Chromophobe	Kidney_chromophobe_tcga	male	18171	alive	Primary Tumor	MD Anderson Cancer Center	TRUE	198168714	196115806	NA	NA
64925b54-c354-4290-a5c4-117fcdbf1ebb_Primary Tumor	TCGA-77-6842	TCGA	TCGA	PrTu_Lung_Squamous_Cell_Carcinoma	Lung_squamous_cell_carcinoma_tcga	male	28861	dead	Primary Tumor	Prince Charles Hospital	TRUE	132376536	130504466	NA	NA
64b35577-c430-4f11-8a34-965921e3a37d_Primary Tumor	TCGA-IA-A40U	TCGA	TCGA	PrTu_Kidney_Renal_Papillary_Cell_Carcinoma	Kidney_renal_papillary_cell_carcinoma_tcga	male	20463	alive	Primary Tumor	Cleveland Clinic	TRUE	114707362	113076171	NA	NA
652a39f0-c539-4303-bedc-f0d7f4669d9f_Primary Tumor	TCGA-06-0644	TCGA	TCGA	PrTu_Glioblastoma_Multiforme	Brain_glioblastoma_multiforme_tcga	male	26247	dead	Primary Tumor	Henry Ford Hospital	TRUE	128484378	120382091	NA	NA
652e503a-1be8-445b-96d6-ff114f911e76_Primary Tumor	TCGA-EI-6509	TCGA	TCGA	PrTu_Rectum_Adenocarcinoma	Gastro_rectum_adenocarcinoma_tcga	male	19666	alive	Primary Tumor	Greater Poland Cancer Center	TRUE	137001698	135347301	NA	NA
6594acd5-4d2a-4cc5-8cf8-4064e252c5f6_Primary Tumor	TCGA-IG-A4P3	TCGA	TCGA	PrTu_Esophageal_Carcinoma	Gastro_esophageal_carcinoma_tcga	male	17860	dead	Primary Tumor	Asterand	TRUE	265601890	255415132	NA	NA
659668e8-f0d9-4ff2-bbc8-9246f2ef49ab_Primary Tumor	TCGA-55-7281	TCGA	TCGA	PrTu_Lung_Adenocarcinoma	Lung_adenocarcinoma_tcga	female	25870	alive	Primary Tumor	International Genomics Consortium	TRUE	109142894	108164822	NA	NA
661967e5-94b3-4f98-9402-6ab137893c16_Primary Tumor	TCGA-YF-AA3L	TCGA	TCGA	PrTu_Bladder_Urothelial_Carcinoma	Bladder_urothelial_carcinoma_tcga	female	17268	alive	Primary Tumor	University of Puerto Rico	TRUE	117494448	107021174	NA	NA
662d77d1-1a43-427a-813b-e11edd30868e_Primary Tumor	TCGA-25-1626	TCGA	TCGA	PrTu_Ovarian_Serous_Cystadenocarcinoma	FemaleRPS_ovarian_serous_cystadenocarcinoma_tcga	female	23932	dead	Primary Tumor	Mayo Clinic - Rochester	TRUE	197267702	191890175	NA	NA
66392380-a9fe-45b7-9191-60993f3f77f4_Primary Blood Derived Cancer - Peripheral Blood	TCGA-AB-3001	TCGA	TCGA	PrTu_Acute_Myeloid_Leukemia	Blood_acute_myeloid_leukemia_tcga	female	11446	alive	Primary Blood Derived Cancer - Peripheral Blood	Washington University	TRUE	136669544	111687625	NA	NA
66e2fda4-23de-49c6-bb89-82e9edc56e4b_Primary Tumor	TCGA-P4-AAVK	TCGA	TCGA	PrTu_Kidney_Renal_Papillary_Cell_Carcinoma	Kidney_renal_papillary_cell_carcinoma_tcga	male	27073	alive	Primary Tumor	MD Anderson Cancer Center	TRUE	155184142	150580583	NA	NA
66fa504c-4ae4-49ac-9355-1e063776dc0d_Primary Tumor	TCGA-GM-A2DI	TCGA	TCGA	PrTu_Breast_Invasive_Carcinoma	Breast_invasive_carcinoma_tcga	female	19030	alive	Primary Tumor	MD Anderson	TRUE	63855278	61849237	NA	NA
67325322-483f-443f-9ffa-2a20d108a2fb_Primary Tumor	TCGA-FF-8046	TCGA	TCGA	PrTu_Lymphoid_Neoplasm_Diffuse_Large_Bcell_Lymphoma	Lymphoid_neoplasm_diffuse_large_bcell_lymphoma_tcga	male	18853	alive	Primary Tumor	SingHealth	TRUE	91431174	73896843	NA	NA
68181bc9-aa8b-44ec-8601-564b30ea0561_Primary Tumor	TCGA-BG-A0LW	TCGA	TCGA	PrTu_Uterine_Corpus_Endometrial_Carcinoma	FemaleRPS_uterine_corpus_endometrial_carcinoma_tcga	female	17369	alive	Primary Tumor	University of Pittsburgh	TRUE	33444021	33064060	NA	NA
6821f2b2-1b21-4046-b7d6-8979fe36add6_Primary Tumor	TCGA-LK-A4O4	TCGA	TCGA	PrTu_Mesothelioma	Mesothelioma_tcga	male	25298	dead	Primary Tumor	University of Pittsburgh	TRUE	122357198	115431726	NA	NA
685a343d-c253-40e9-a53c-6521baf24f9f_Primary Tumor	TCGA-A4-7915	TCGA	TCGA	PrTu_Kidney_Renal_Papillary_Cell_Carcinoma	Kidney_renal_papillary_cell_carcinoma_tcga	female	12832	alive	Primary Tumor	International Genomics Consortium	TRUE	147809184	146819694	NA	NA
685be6b4-1d9c-4539-ae4b-ca658fc83fbc_Primary Tumor	TCGA-DX-A48J	TCGA	TCGA	PrTu_Sarcoma	Sarcoma_tcga	male	16279	dead	Primary Tumor	Memorial Sloan Kettering	TRUE	143862970	141834116	NA	NA
68d2ab61-50fc-41e8-b3ee-75c70f0f4369_Primary Tumor	TCGA-XM-A8RD	TCGA	TCGA	PrTu_Thymoma	Thymoma_tcga	female	25402	alive	Primary Tumor	MSKCC	TRUE	151866760	149110928	NA	NA
68fc3693-0910-4ee8-8997-99c6333b65f4_Primary Tumor	TCGA-EJ-7317	TCGA	TCGA	PrTu_Prostate_Adenocarcinoma	MaleRPS_prostate_adenocarcinoma_tcga	male	26064	alive	Primary Tumor	University of Pittsburgh	TRUE	149355158	148596969	NA	NA
69285f58-9b70-4262-acc0-8cf3d47540c3_Primary Tumor	TCGA-IB-AAUS	TCGA	TCGA	PrTu_Pancreatic_Adenocarcinoma	Pancreatic_adenocarcinoma_tcga	female	30684	alive	Primary Tumor	Alberta Health Services	TRUE	129649272	119525315	NA	NA
6983fc34-9577-45e1-b246-40e18fab953f_Primary Tumor	TCGA-IB-AAUV	TCGA	TCGA	PrTu_Pancreatic_Adenocarcinoma	Pancreatic_adenocarcinoma_tcga	male	18059	alive	Primary Tumor	Alberta Health Services	TRUE	149931310	146373363	NA	NA
698ce9a9-6512-4fb8-a574-a26ee259414c_Primary Tumor	TCGA-HC-7738	TCGA	TCGA	PrTu_Prostate_Adenocarcinoma	MaleRPS_prostate_adenocarcinoma_tcga	male	21195	alive	Primary Tumor	International Genomics Consortium	TRUE	182603462	179997109	NA	NA
69efde94-a9f9-49ff-9c82-028c35940eda_Primary Tumor	TCGA-CN-6023	TCGA	TCGA	PrTu_Head_and_Neck_Squamous_Cell_Carcinoma	Gastro_head_and_neck_squamous_cell_carcinoma_tcga	male	26769	alive	Primary Tumor	University of Pittsburgh	TRUE	230242820	228725972	NA	NA
69f23725-adca-48ac-9b33-80a7aae24cfe_Primary Tumor	TCGA-FA-A6HO	TCGA	TCGA	PrTu_Lymphoid_Neoplasm_Diffuse_Large_Bcell_Lymphoma	Lymphoid_neoplasm_diffuse_large_bcell_lymphoma_tcga	female	21330	alive	Primary Tumor	Asterand	TRUE	148015676	145742646	NA	NA
69fc24fc-cfe2-487a-935f-1a954b30b709_Primary Tumor	TCGA-LL-A441	TCGA	TCGA	PrTu_Breast_Invasive_Carcinoma	Breast_invasive_carcinoma_tcga	female	22772	alive	Primary Tumor	Candler	TRUE	171465454	166442032	NA	NA
6a21c948-cd85-4150-8c01-83017d7dc1ed_Primary Tumor	TCGA-G8-6324	TCGA	TCGA	PrTu_Lymphoid_Neoplasm_Diffuse_Large_Bcell_Lymphoma	Lymphoid_neoplasm_diffuse_large_bcell_lymphoma_tcga	female	15750	dead	Primary Tumor	Roswell Park	TRUE	111081854	99709808	NA	NA
6acc035f-e85e-4ede-b630-c225996cea2d_Primary Tumor	TCGA-WB-A81N	TCGA	TCGA	PrTu_Pheochromocytoma_and_Paraganglioma	Pheochromocytoma_and_paraganglioma_tcga	female	10283	alive	Primary Tumor	Erasmus MC	TRUE	134778432	131568247	NA	NA
6b0c8e8d-8aba-413d-85ed-631653f00ca9_Primary Tumor	TCGA-XF-A9SI	TCGA	TCGA	PrTu_Bladder_Urothelial_Carcinoma	Bladder_urothelial_carcinoma_tcga	female	26719	alive	Primary Tumor	University of Southern California	TRUE	110976252	108283229	NA	NA
6b60bf8e-29a1-4c6b-9ead-aea4ddc99064_Primary Tumor	TCGA-ZJ-AAXJ	TCGA	TCGA	PrTu_Cervical_Squamous_Cell_Carcinoma_and_Endocervical_Adenocarcinoma	FemaleRPS_cerv_sq_cell_car_and_endocerv_adecar_tcga	female	16007	alive	Primary Tumor	NCI HRE Branch	TRUE	94526746	93049381	NA	NA
6bc056f2-f06e-428f-aebc-85b780d880ed_Primary Tumor	TCGA-AG-3598	TCGA	TCGA	PrTu_Rectum_Adenocarcinoma	Gastro_rectum_adenocarcinoma_tcga	male	25324	alive	Primary Tumor	Indivumed	TRUE	27079032	26257304	NA	NA
6d2e8bc2-ca86-41c1-ae49-289e20fce758_Primary Tumor	TCGA-DD-AACB	TCGA	TCGA	PrTu_Liver_Hepatocellular_Carcinoma	Liver_hepatocellular_carcinoma_tcga	female	27103	alive	Primary Tumor	Mayo Clinic - Rochester	TRUE	77193304	73403678	NA	NA
6d980941-219e-40a0-9b41-e84c3fb0bd1a_Primary Tumor	TCGA-OR-A5K2	TCGA	TCGA	PrTu_Adrenocortical_Carcinoma	Adrenocortical_carcinoma_tcga	female	11970	dead	Primary Tumor	University of Michigan	TRUE	70436930	68968067	NA	NA
6d991de7-8bfb-40a6-9070-edea041bd782_Primary Tumor	TCGA-85-A50M	TCGA	TCGA	PrTu_Lung_Squamous_Cell_Carcinoma	Lung_squamous_cell_carcinoma_tcga	male	17429	dead	Primary Tumor	Asterand	TRUE	134841022	132218752	NA	NA
6df1339c-39b8-45b3-b4ec-ca133ab3311a_Primary Tumor	TCGA-2G-AAM3	TCGA	TCGA	PrTu_Testicular_Germ_Cell_Tumors	MaleRPS_testicular_germ_cell_tumors_tcga	NA	NA	NA	Primary Tumor	Erasmus MC	TRUE	95621990	89182361	NA	NA
6dfe9121-29a0-4593-984f-1644166e1d39_Primary Tumor	TCGA-N6-A4VF	TCGA	TCGA	PrTu_Uterine_Carcinosarcoma	FemaleRPS_uterine_carcinosarcoma_tcga	female	18806	dead	Primary Tumor	University of Pittsburgh	TRUE	129622248	128340175	NA	NA
6dfea807-028d-4ee3-991a-6c2607a8c8df_Primary Tumor	TCGA-2G-AAH8	TCGA	TCGA	PrTu_Testicular_Germ_Cell_Tumors	MaleRPS_testicular_germ_cell_tumors_tcga	male	16687	alive	Primary Tumor	Erasmus MC	TRUE	127882546	126678294	NA	NA
6e3b6b72-142d-4b8d-a462-28a205796e41_Primary Tumor	TCGA-44-3918	TCGA	TCGA	PrTu_Lung_Adenocarcinoma	Lung_adenocarcinoma_tcga	female	22236	alive	Primary Tumor	Christiana Healthcare	TRUE	187637294	186033274	NA	NA
6e419c1d-1aea-438e-98a4-8bf048bb9a1c_Primary Tumor	TCGA-QR-A70A	TCGA	TCGA	PrTu_Pheochromocytoma_and_Paraganglioma	Pheochromocytoma_and_paraganglioma_tcga	female	19755	alive	Primary Tumor	National Institutes of Health	TRUE	104893522	102513590	NA	NA
6e534dd3-81ac-4575-ab1e-02c21e10916d_Primary Tumor	TCGA-W5-AA2X	TCGA	TCGA	PrTu_Cholangiocarcinoma	Gal_cholangiocarcinoma_tcga	male	24797	dead	Primary Tumor	Mayo Clinic Rochester	TRUE	114801278	112789614	NA	NA
6e9437f0-a4ed-475c-ab0e-bf1431c70a90_Primary Tumor	TCGA-GS-A9TY	TCGA	TCGA	PrTu_Lymphoid_Neoplasm_Diffuse_Large_Bcell_Lymphoma	Lymphoid_neoplasm_diffuse_large_bcell_lymphoma_tcga	female	30256	alive	Primary Tumor	Fundacio Clinic per a la Recerca Biomedica	TRUE	109145652	66330396	NA	NA
6e98a600-252d-442f-9372-ddc7c5338ae7_Primary Tumor	TCGA-3G-AB14	TCGA	TCGA	PrTu_Thymoma	Thymoma_tcga	male	18733	dead	Primary Tumor	MD Anderson Cancer Center	TRUE	116853152	112336387	NA	NA
6f02648b-0c48-46ea-874a-407f951f0409_Primary Tumor	TCGA-CN-A49B	TCGA	TCGA	PrTu_Head_and_Neck_Squamous_Cell_Carcinoma	Gastro_head_and_neck_squamous_cell_carcinoma_tcga	male	26155	alive	Primary Tumor	University of Pittsburgh	TRUE	122587490	120475901	NA	NA
6f777943-ffcb-46d9-872d-514559dee00d_Primary Tumor	TCGA-HZ-7922	TCGA	TCGA	PrTu_Pancreatic_Adenocarcinoma	Pancreatic_adenocarcinoma_tcga	female	22413	alive	Primary Tumor	International Genomics Consortium	TRUE	134648290	130383157	NA	NA
6ffefb3f-3919-4fef-ab15-5d32d8f51d57_Primary Tumor	TCGA-D7-6817	TCGA	TCGA	PrTu_Stomach_Adenocarcinoma	Gastro_stomach_adenocarcinoma_tcga	male	23142	alive	Primary Tumor	Greater Poland Cancer Center	TRUE	233076972	218275602	NA	NA
7047dc12-e2ed-40b7-86fd-c5c53a2766fd_Primary Tumor	TCGA-W6-AA0S	TCGA	TCGA	PrTu_Cholangiocarcinoma	Gal_cholangiocarcinoma_tcga	female	16951	alive	Primary Tumor	UCSF	TRUE	122855912	120449970	NA	NA
7099597a-b208-45b5-b9e0-11ab40d5e497_Primary Tumor	TCGA-44-3917	TCGA	TCGA	PrTu_Lung_Adenocarcinoma	Lung_adenocarcinoma_tcga	female	12179	alive	Primary Tumor	Christiana Healthcare	TRUE	206370100	203938048	NA	NA
70aecc90-17f0-4064-8ebb-be81f9b1d7fd_Primary Tumor	TCGA-BC-A69I	TCGA	TCGA	PrTu_Liver_Hepatocellular_Carcinoma	Liver_hepatocellular_carcinoma_tcga	male	25370	alive	Primary Tumor	UNC	TRUE	120392920	119154607	NA	NA
712c2f78-c736-42ce-b689-a954c5290987_Primary Tumor	TCGA-IB-A7LX	TCGA	TCGA	PrTu_Pancreatic_Adenocarcinoma	Pancreatic_adenocarcinoma_tcga	male	20898	dead	Primary Tumor	Alberta Health Services	TRUE	132331488	124693796	NA	NA
71b35cd8-ecee-4599-bb24-b1ef78118423_Primary Tumor	TCGA-B9-4117	TCGA	TCGA	PrTu_Kidney_Renal_Papillary_Cell_Carcinoma	Kidney_renal_papillary_cell_carcinoma_tcga	female	17622	alive	Primary Tumor	UNC	TRUE	151451112	149788863	NA	NA
720d77bc-58e3-42ee-aae7-5de586c2ac41_Primary Tumor	TCGA-XK-AAJP	TCGA	TCGA	PrTu_Prostate_Adenocarcinoma	MaleRPS_prostate_adenocarcinoma_tcga	male	24320	alive	Primary Tumor	Mayo Clinic Arizona	TRUE	161663640	157459872	NA	NA
724edf28-c9b2-4b11-ae30-70a137f821b8_Primary Tumor	TCGA-HS-A5N8	TCGA	TCGA	PrTu_Sarcoma	Sarcoma_tcga	female	25549	dead	Primary Tumor	Ontario Institute for Cancer Research (OICR)	TRUE	113289456	111054735	NA	NA
727a7579-bd82-4141-973f-794424f4d111_Primary Tumor	TCGA-BF-AAP4	TCGA	TCGA	PrTu_Skin_Cutaneous_Melanoma	Skin_cutaneous_melanoma_tcga	male	22303	alive	Primary Tumor	Cureline	TRUE	134529296	125658817	NA	NA
7289bc25-2551-4c6d-b2fa-c7e13859b9b3_Primary Tumor	TCGA-VD-A8KJ	TCGA	TCGA	PrTu_Uveal_Melanoma	Sk_uveal_melanoma_tcga	male	19562	alive	Primary Tumor	University of Liverpool	TRUE	144141912	137509830	NA	NA
72e640f2-869f-4aef-8ebe-b127f3e7048a_Primary Tumor	TCGA-F5-6863	TCGA	TCGA	PrTu_Rectum_Adenocarcinoma	Gastro_rectum_adenocarcinoma_tcga	female	25936	dead	Primary Tumor	Asterand	TRUE	135453658	133657726	NA	NA
7338e476-10ff-444a-a16f-429d28355f65_Primary Tumor	TCGA-28-5213	TCGA	TCGA	PrTu_Glioblastoma_Multiforme	Brain_glioblastoma_multiforme_tcga	male	26491	alive	Primary Tumor	Cedars Sinai	TRUE	126793228	62403175	NA	NA
736e8cdf-e2d7-4141-86a9-45c34178a1c8_Primary Tumor	TCGA-CF-A9FF	TCGA	TCGA	PrTu_Bladder_Urothelial_Carcinoma	Bladder_urothelial_carcinoma_tcga	male	19195	alive	Primary Tumor	ILSBio	TRUE	91138440	88765115	NA	NA
73d2e8ef-4e10-416a-845b-f48374e48ecb_Primary Tumor	TCGA-DX-A1L2	TCGA	TCGA	PrTu_Sarcoma	Sarcoma_tcga	male	28692	alive	Primary Tumor	Memorial Sloan Kettering	TRUE	113076744	110988987	NA	NA
73e5310d-ba8c-4cbc-aa4f-e06206f898f4_Primary Tumor	TCGA-BG-A0M4	TCGA	TCGA	PrTu_Uterine_Corpus_Endometrial_Carcinoma	FemaleRPS_uterine_corpus_endometrial_carcinoma_tcga	female	22090	alive	Primary Tumor	University of Pittsburgh	TRUE	22306608	22165254	NA	NA
7436a28f-01a3-4148-b38e-63c57b5d86c4_Primary Tumor	TCGA-XV-AAZW	TCGA	TCGA	PrTu_Skin_Cutaneous_Melanoma	Skin_cutaneous_melanoma_tcga	female	22778	dead	Primary Tumor	Capital Biosciences	TRUE	140038682	128647561	NA	NA
748fc94f-d496-46b1-a5f4-42aa53de0f31_Primary Tumor	TCGA-XU-AAY0	TCGA	TCGA	PrTu_Thymoma	Thymoma_tcga	female	22645	alive	Primary Tumor	University Health Network	TRUE	83190492	79411848	NA	NA
74ce7e7f-e214-4b6e-8551-114a153ab7fb_Primary Tumor	TCGA-06-5417	TCGA	TCGA	PrTu_Glioblastoma_Multiforme	Brain_glioblastoma_multiforme_tcga	female	16572	alive	Primary Tumor	Henry Ford Hospital	TRUE	123880318	52327250	NA	NA
74f859cf-6df5-4e96-ae6b-cfaab691d5fd_Primary Tumor	TCGA-BR-4191	TCGA	TCGA	PrTu_Stomach_Adenocarcinoma	Gastro_stomach_adenocarcinoma_tcga	male	26562	dead	Primary Tumor	Asterand	TRUE	200038930	179906059	NA	NA
75119d1a-93e5-4ae7-9d60-69ee929a0772_Primary Tumor	TCGA-2J-AAB1	TCGA	TCGA	PrTu_Pancreatic_Adenocarcinoma	Pancreatic_adenocarcinoma_tcga	male	23962	dead	Primary Tumor	Mayo Clinic	TRUE	111620404	110166799	NA	NA
7570761b-c333-40df-ac8c-9b7f94c58ef9_Primary Tumor	TCGA-G4-6586	TCGA	TCGA	PrTu_Colon_Adenocarcinoma	Gastro_colon_adenocarcinoma_tcga	female	27020	alive	Primary Tumor	Roswell Park	TRUE	118775856	117771082	NA	NA
762dea8a-5b41-4058-979a-b7876ed13d7e_Primary Tumor	TCGA-05-4395	TCGA	TCGA	PrTu_Lung_Adenocarcinoma	Lung_adenocarcinoma_tcga	male	27971	dead	Primary Tumor	Indivumed	TRUE	234526150	231385269	NA	NA
76b0106c-a4d2-4b29-bef4-fe03a25b5d21_Primary Tumor	TCGA-N9-A4PZ	TCGA	TCGA	PrTu_Uterine_Carcinosarcoma	FemaleRPS_uterine_carcinosarcoma_tcga	female	28211	dead	Primary Tumor	MD Anderson	TRUE	128674222	126062837	NA	NA
774ce281-96b2-467a-9170-079797ee10f7_Primary Tumor	TCGA-13-0765	TCGA	TCGA	PrTu_Ovarian_Serous_Cystadenocarcinoma	FemaleRPS_ovarian_serous_cystadenocarcinoma_tcga	female	18574	dead	Primary Tumor	Memorial Sloan Kettering	TRUE	293373656	276961959	NA	NA
779ce92d-1abd-44fc-9021-eda4d7f08fff_Primary Tumor	TCGA-YR-A95A	TCGA	TCGA	PrTu_Cholangiocarcinoma	Gal_cholangiocarcinoma_tcga	male	19292	dead	Primary Tumor	Barretos Cancer Hospital	TRUE	120090072	115285478	NA	NA
78039723-94a9-4903-8bb4-c00852e8e889_Primary Tumor	TCGA-VD-A8KF	TCGA	TCGA	PrTu_Uveal_Melanoma	Sk_uveal_melanoma_tcga	male	25066	dead	Primary Tumor	University of Liverpool	TRUE	125743078	123627650	NA	NA
78f3d4db-a1ff-4ea2-aaa0-cbf0278b915e_Primary Tumor	TCGA-EB-A82B	TCGA	TCGA	PrTu_Skin_Cutaneous_Melanoma	Skin_cutaneous_melanoma_tcga	female	21239	alive	Primary Tumor	Asterand	TRUE	143160204	138809989	NA	NA
7a4283eb-00e8-4174-b6b9-6d98c65932c5_Primary Tumor	TCGA-B0-4688	TCGA	TCGA	PrTu_Kidney_Renal_Clear_Cell_Carcinoma	Kidney_renal_clear_cell_carcinoma_tcga	male	16804	dead	Primary Tumor	University of Pittsburgh	TRUE	146145908	144290495	NA	NA
7a92421e-4860-41c7-afd2-fa715357f023_Primary Tumor	TCGA-TS-A8AS	TCGA	TCGA	PrTu_Mesothelioma	Mesothelioma_tcga	male	28273	dead	Primary Tumor	University of Pennsylvania	TRUE	115308248	111351419	NA	NA
7abaca8f-962e-4f9d-b63f-26c131bf5961_Primary Tumor	TCGA-VS-A9UL	TCGA	TCGA	PrTu_Cervical_Squamous_Cell_Carcinoma_and_Endocervical_Adenocarcinoma	FemaleRPS_cerv_sq_cell_car_and_endocerv_adecar_tcga	female	29033	dead	Primary Tumor	Barretos Cancer Hospital	TRUE	97155898	96583254	NA	NA
7ad77384-0946-4fb5-9b10-bdc8a5fc8d87_Primary Tumor	TCGA-DD-AACP	TCGA	TCGA	PrTu_Liver_Hepatocellular_Carcinoma	Liver_hepatocellular_carcinoma_tcga	male	23728	alive	Primary Tumor	Mayo Clinic - Rochester	TRUE	101992226	98244107	NA	NA
7b0622ab-63ea-483f-ae40-d3ea587bdbba_Primary Tumor	TCGA-78-7156	TCGA	TCGA	PrTu_Lung_Adenocarcinoma	Lung_adenocarcinoma_tcga	male	22720	dead	Primary Tumor	Prince Charles Hospital	TRUE	97083352	95824098	NA	NA
7b0d69ca-13a6-46e0-839c-e433bbede3ad_Primary Tumor	TCGA-BR-4256	TCGA	TCGA	PrTu_Stomach_Adenocarcinoma	Gastro_stomach_adenocarcinoma_tcga	male	29441	dead	Primary Tumor	Asterand	TRUE	275052566	262272171	NA	NA
7b228c3b-e604-41a1-9b76-8dd3d5a59ffe_Primary Tumor	TCGA-VS-A8EI	TCGA	TCGA	PrTu_Cervical_Squamous_Cell_Carcinoma_and_Endocervical_Adenocarcinoma	FemaleRPS_cerv_sq_cell_car_and_endocerv_adecar_tcga	female	14129	alive	Primary Tumor	Barretos Cancer Hospital	TRUE	122510556	114712821	NA	NA
7bf3f18b-a013-48d2-a743-26a57fdbe4c4_Primary Tumor	TCGA-IG-A3I8	TCGA	TCGA	PrTu_Esophageal_Carcinoma	Gastro_esophageal_carcinoma_tcga	female	18786	alive	Primary Tumor	Asterand	TRUE	249278018	242776442	NA	NA
7c1f5540-ba4f-498d-ac15-b395197ec5f3_Primary Tumor	TCGA-A4-7286	TCGA	TCGA	PrTu_Kidney_Renal_Papillary_Cell_Carcinoma	Kidney_renal_papillary_cell_carcinoma_tcga	male	15631	alive	Primary Tumor	International Genomics Consortium	TRUE	41803800	39952353	NA	NA
7cc8f5bd-d2d3-44e9-aff6-fe9c9c805938_Primary Tumor	TCGA-JW-A852	TCGA	TCGA	PrTu_Cervical_Squamous_Cell_Carcinoma_and_Endocervical_Adenocarcinoma	FemaleRPS_cerv_sq_cell_car_and_endocerv_adecar_tcga	female	15682	dead	Primary Tumor	BLN - Baylor	TRUE	107020614	91550726	NA	NA
7cd5ace2-d340-487e-beb2-1b576f6d751d_Primary Tumor	TCGA-JY-A93D	TCGA	TCGA	PrTu_Esophageal_Carcinoma	Gastro_esophageal_carcinoma_tcga	male	18813	dead	Primary Tumor	University Health Network	TRUE	227212432	207731357	NA	NA
7d198ee2-d80a-4759-804f-a7ef85971843_Primary Tumor	TCGA-SY-A9G5	TCGA	TCGA	PrTu_Bladder_Urothelial_Carcinoma	Bladder_urothelial_carcinoma_tcga	male	24260	alive	Primary Tumor	Mayo Clinic Arizona	TRUE	94055328	93094419	NA	NA
7d35b1e4-8dcf-4caa-adce-e4b72a2a10ca_Primary Tumor	TCGA-B2-5633	TCGA	TCGA	PrTu_Kidney_Renal_Clear_Cell_Carcinoma	Kidney_renal_clear_cell_carcinoma_tcga	male	20493	alive	Primary Tumor	Christiana Healthcare	TRUE	120396578	108085359	NA	NA
7d42ff05-1de0-43d3-8a6c-6bbabb582209_Primary Tumor	TCGA-QT-A5XP	TCGA	TCGA	PrTu_Pheochromocytoma_and_Paraganglioma	Pheochromocytoma_and_paraganglioma_tcga	female	21072	alive	Primary Tumor	University of North Carolina	TRUE	75656816	72275606	NA	NA
7d93f1b4-3460-4917-9f33-2a9c6df773f2_Primary Tumor	TCGA-TS-A7P3	TCGA	TCGA	PrTu_Mesothelioma	Mesothelioma_tcga	male	20964	dead	Primary Tumor	University of Pennsylvania	TRUE	105369046	103130428	NA	NA
7dce4215-01f6-43e9-9378-9e22c26c23a2_Primary Tumor	TCGA-AP-A0LH	TCGA	TCGA	PrTu_Uterine_Corpus_Endometrial_Carcinoma	FemaleRPS_uterine_corpus_endometrial_carcinoma_tcga	female	22169	dead	Primary Tumor	MSKCC	TRUE	31550499	30567176	NA	NA
7de19081-d5fd-468c-ad0d-f6e3e8b2ad70_Primary Tumor	TCGA-BA-4076	TCGA	TCGA	PrTu_Head_and_Neck_Squamous_Cell_Carcinoma	Gastro_head_and_neck_squamous_cell_carcinoma_tcga	male	14405	dead	Primary Tumor	UNC	TRUE	116073560	115277296	NA	NA
7e1673f8-5758-4963-8804-d5e39f06205b_Primary Tumor	TCGA-C8-A12V	TCGA	TCGA	PrTu_Breast_Invasive_Carcinoma	Breast_invasive_carcinoma_tcga	female	20346	alive	Primary Tumor	ILSBio	TRUE	129502594	127494683	NA	NA
7ef7c87e-6f11-4b9b-bb74-3c86036c8d20_Primary Tumor	TCGA-MH-A855	TCGA	TCGA	PrTu_Kidney_Renal_Papillary_Cell_Carcinoma	Kidney_renal_papillary_cell_carcinoma_tcga	female	19029	alive	Primary Tumor	BLN - Baylor	TRUE	151794304	144320755	NA	NA
7f1e74d4-8789-4954-8a63-b0ca5f0373c3_Primary Tumor	TCGA-WC-A882	TCGA	TCGA	PrTu_Uveal_Melanoma	Sk_uveal_melanoma_tcga	female	18612	alive	Primary Tumor	MD Anderson	TRUE	81585098	63219796	NA	NA
7f7bc51f-7f75-4796-9ce5-a4735c3c0807_Primary Tumor	TCGA-GN-A8LN	TCGA	TCGA	PrTu_Skin_Cutaneous_Melanoma	Skin_cutaneous_melanoma_tcga	male	24872	alive	Primary Tumor	Roswell	TRUE	120928148	115328463	NA	NA
7f9031da-124a-4a38-83e6-878a50e58c24_Primary Tumor	TCGA-FX-A3RE	TCGA	TCGA	PrTu_Sarcoma	Sarcoma_tcga	female	23757	alive	Primary Tumor	International Genomics Consortium	TRUE	118243968	117108206	NA	NA
7f9fad75-ac3e-4580-b949-80eed07a3230_Primary Tumor	TCGA-DE-A69K	TCGA	TCGA	PrTu_Thyroid_Carcinoma	Thyroid_carcinoma_tcga	female	21403	alive	Primary Tumor	University of North Carolina	TRUE	127930554	125163752	NA	NA
7fe37feb-e205-4524-8c98-1f9ac5fe0700_Primary Tumor	TCGA-14-0790	TCGA	TCGA	PrTu_Glioblastoma_Multiforme	Brain_glioblastoma_multiforme_tcga	female	23674	dead	Primary Tumor	Emory University	TRUE	115219734	83995168	NA	NA
800f3039-97e0-441e-8292-4ccf1bb4797a_Primary Tumor	TCGA-EB-A6QZ	TCGA	TCGA	PrTu_Skin_Cutaneous_Melanoma	Skin_cutaneous_melanoma_tcga	female	28078	dead	Primary Tumor	Asterand	TRUE	121622636	119483232	NA	NA
8023d4c9-b56d-417a-9a52-d45b59c756ed_Primary Tumor	TCGA-ET-A25M	TCGA	TCGA	PrTu_Thyroid_Carcinoma	Thyroid_carcinoma_tcga	male	12085	alive	Primary Tumor	Johns Hopkins	TRUE	61601302	60662685	NA	NA
80242454-84b3-4fba-a64b-7d1714cdecde_Primary Tumor	TCGA-90-A59Q	TCGA	TCGA	PrTu_Lung_Squamous_Cell_Carcinoma	Lung_squamous_cell_carcinoma_tcga	female	22420	dead	Primary Tumor	ABS - IUPUI	TRUE	115097456	111672118	NA	NA
804a6159-e381-44ea-8680-43c69d013cef_Primary Tumor	TCGA-CJ-4874	TCGA	TCGA	PrTu_Kidney_Renal_Clear_Cell_Carcinoma	Kidney_renal_clear_cell_carcinoma_tcga	female	26761	alive	Primary Tumor	MD Anderson Cancer Center	TRUE	148134644	146858828	NA	NA
80b5ef6b-6b2d-4f87-b4a9-5c22f7bfda7c_Primary Tumor	TCGA-58-8390	TCGA	TCGA	PrTu_Lung_Squamous_Cell_Carcinoma	Lung_squamous_cell_carcinoma_tcga	male	25827	alive	Primary Tumor	Thoraxklinik at University Hospital Heidelberg	TRUE	114313458	113335562	NA	NA
80e7742f-abbe-4f11-b4e4-c999dc1bd459_Primary Tumor	TCGA-DD-AAVQ	TCGA	TCGA	PrTu_Liver_Hepatocellular_Carcinoma	Liver_hepatocellular_carcinoma_tcga	male	13911	alive	Primary Tumor	Mayo Clinic - Rochester	TRUE	137383736	136263478	NA	NA
811f3feb-a5a9-48b1-acda-fbb23fcbcf16_Primary Tumor	TCGA-AF-A56N	TCGA	TCGA	PrTu_Rectum_Adenocarcinoma	Gastro_rectum_adenocarcinoma_tcga	female	17480	alive	Primary Tumor	Christiana Healthcare	TRUE	132648486	127361021	NA	NA
813bb368-9389-4528-9b18-387374bc912f_Primary Tumor	TCGA-DY-A1DD	TCGA	TCGA	PrTu_Rectum_Adenocarcinoma	Gastro_rectum_adenocarcinoma_tcga	female	28159	dead	Primary Tumor	University Of Michigan	TRUE	169638026	150390684	NA	NA
814a95ad-02f8-44fe-9765-2da3183a2ef5_Primary Tumor	TCGA-YU-A90Y	TCGA	TCGA	PrTu_Testicular_Germ_Cell_Tumors	MaleRPS_testicular_germ_cell_tumors_tcga	male	8460	dead	Primary Tumor	Barretos Cancer Hospital	TRUE	122702350	121713174	NA	NA
81769d23-74f4-4ca1-8fcf-3e03aa1bf3c9_Primary Blood Derived Cancer - Peripheral Blood	TCGA-AB-2914	TCGA	TCGA	PrTu_Acute_Myeloid_Leukemia	Blood_acute_myeloid_leukemia_tcga	female	8280	alive	Primary Blood Derived Cancer - Peripheral Blood	Washington University	TRUE	166833278	148862283	NA	NA
817a7f60-2d13-4372-9dcc-740da772740e_Primary Tumor	TCGA-UN-AAZ9	TCGA	TCGA	PrTu_Kidney_Renal_Papillary_Cell_Carcinoma	Kidney_renal_papillary_cell_carcinoma_tcga	female	27851	alive	Primary Tumor	Boston Medical Center	TRUE	158832426	156646372	NA	NA
81b7cbc1-c037-426f-95b0-d729a30697da_Primary Tumor	TCGA-52-7812	TCGA	TCGA	PrTu_Lung_Squamous_Cell_Carcinoma	Lung_squamous_cell_carcinoma_tcga	male	24887	dead	Primary Tumor	University of Miami	TRUE	129227382	127760528	NA	NA
81bc5a6f-3584-486d-8a8f-d976dcb666ff_Primary Tumor	TCGA-4A-A93W	TCGA	TCGA	PrTu_Kidney_Renal_Papillary_Cell_Carcinoma	Kidney_renal_papillary_cell_carcinoma_tcga	female	24117	alive	Primary Tumor	Mary Bird Perkins Cancer Center - Our Lady of the Lake	TRUE	128864568	124584452	NA	NA
81eddcda-0069-4652-9dc6-8aac89cba1ff_Primary Tumor	TCGA-K7-A6G5	TCGA	TCGA	PrTu_Liver_Hepatocellular_Carcinoma	Liver_hepatocellular_carcinoma_tcga	male	24233	alive	Primary Tumor	ABS - Lahey Clinic	TRUE	130391876	129171335	NA	NA
826ec350-7096-40b8-93f7-6c9205acf7f6_Primary Tumor	TCGA-WB-A822	TCGA	TCGA	PrTu_Pheochromocytoma_and_Paraganglioma	Pheochromocytoma_and_paraganglioma_tcga	male	8708	alive	Primary Tumor	Erasmus MC	TRUE	135474128	133684575	NA	NA
82940e94-ac74-4a9b-9da5-9e4b7d4d45c0_Primary Tumor	TCGA-OR-A5JS	TCGA	TCGA	PrTu_Adrenocortical_Carcinoma	Adrenocortical_carcinoma_tcga	female	24017	alive	Primary Tumor	University of Michigan	TRUE	143225206	140990910	NA	NA
83059a0f-4de9-454c-8e51-9265ab5f3558_Primary Tumor	TCGA-N9-A4Q3	TCGA	TCGA	PrTu_Uterine_Carcinosarcoma	FemaleRPS_uterine_carcinosarcoma_tcga	female	24031	alive	Primary Tumor	MD Anderson	TRUE	130928598	129591183	NA	NA
830fd359-abd4-4c99-89e4-2d6bb9ce5637_Primary Tumor	TCGA-AF-2691	TCGA	TCGA	PrTu_Rectum_Adenocarcinoma	Gastro_rectum_adenocarcinoma_tcga	female	17759	alive	Primary Tumor	Christiana Healthcare	TRUE	30054638	29875601	NA	NA
8352cbb0-10e7-40bd-96f0-1e982ab4c07b_Primary Tumor	TCGA-BF-A5EO	TCGA	TCGA	PrTu_Skin_Cutaneous_Melanoma	Skin_cutaneous_melanoma_tcga	male	23940	alive	Primary Tumor	Cureline	TRUE	118134274	116897833	NA	NA
838693d5-1ae0-4d75-834b-e1b89b96b0ed_Primary Tumor	TCGA-29-1768	TCGA	TCGA	PrTu_Ovarian_Serous_Cystadenocarcinoma	FemaleRPS_ovarian_serous_cystadenocarcinoma_tcga	female	18396	dead	Primary Tumor	Duke	TRUE	140133080	132972345	NA	NA
83ae044d-2975-478c-902c-776858c2ba3a_Primary Blood Derived Cancer - Peripheral Blood	TCGA-AB-2950	TCGA	TCGA	PrTu_Acute_Myeloid_Leukemia	Blood_acute_myeloid_leukemia_tcga	female	12693	alive	Primary Blood Derived Cancer - Peripheral Blood	Washington University	TRUE	149062332	136308456	NA	NA
83b97927-a1be-441a-97a1-4363e1f2d530_Primary Tumor	TCGA-SH-A7BD	TCGA	TCGA	PrTu_Mesothelioma	Mesothelioma_tcga	male	25019	dead	Primary Tumor	Papworth Hospital	TRUE	114624332	103726948	NA	NA
840ff11f-f991-4e1b-861b-98d236d573d3_Primary Tumor	TCGA-A5-A2K2	TCGA	TCGA	PrTu_Uterine_Corpus_Endometrial_Carcinoma	FemaleRPS_uterine_corpus_endometrial_carcinoma_tcga	female	28456	alive	Primary Tumor	Cedars Sinai	TRUE	103452726	101757178	NA	NA
847865ca-9cf4-414b-bf59-a55965f37ec6_Primary Tumor	TCGA-J7-8537	TCGA	TCGA	PrTu_Kidney_Renal_Papillary_Cell_Carcinoma	Kidney_renal_papillary_cell_carcinoma_tcga	female	13628	dead	Primary Tumor	ILSBio	TRUE	131960910	130047448	NA	NA
8481dc3d-109a-4f2d-a0ad-8f0fd2a61a53_Primary Tumor	TCGA-N8-A4PL	TCGA	TCGA	PrTu_Uterine_Carcinosarcoma	FemaleRPS_uterine_carcinosarcoma_tcga	female	30069	dead	Primary Tumor	University of North Carolina	TRUE	123527658	122038710	NA	NA
848fbfa9-1ff6-481f-910f-0423d52763da_Primary Blood Derived Cancer - Peripheral Blood	TCGA-AB-2894	TCGA	TCGA	PrTu_Acute_Myeloid_Leukemia	Blood_acute_myeloid_leukemia_tcga	female	18323	dead	Primary Blood Derived Cancer - Peripheral Blood	Washington University	TRUE	175911138	157393324	NA	NA
8520654b-2192-46cf-9d72-1ddb885a7c55_Primary Tumor	TCGA-BR-4201	TCGA	TCGA	PrTu_Stomach_Adenocarcinoma	Gastro_stomach_adenocarcinoma_tcga	female	24354	dead	Primary Tumor	Asterand	TRUE	183973402	167736007	NA	NA
85a85a11-7200-4e96-97af-6ba26d680d59_Primary Tumor	TCGA-13-0920	TCGA	TCGA	PrTu_Ovarian_Serous_Cystadenocarcinoma	FemaleRPS_ovarian_serous_cystadenocarcinoma_tcga	female	24064	dead	Primary Tumor	Memorial Sloan Kettering	TRUE	107414186	101073941	NA	NA
85fcd432-abf4-4bb7-8039-2de41477cb44_Primary Tumor	TCGA-BQ-5875	TCGA	TCGA	PrTu_Kidney_Renal_Papillary_Cell_Carcinoma	Kidney_renal_papillary_cell_carcinoma_tcga	female	24153	alive	Primary Tumor	MSKCC	TRUE	150823166	148623061	NA	NA
8624354c-af25-423c-9c71-48a5dd821097_Primary Tumor	TCGA-D8-A1X8	TCGA	TCGA	PrTu_Breast_Invasive_Carcinoma	Breast_invasive_carcinoma_tcga	female	22995	alive	Primary Tumor	Greater Poland Cancer Center	TRUE	155667382	151892725	NA	NA
866de12b-e4df-4f19-b62e-e3fd85d4ec08_Primary Tumor	TCGA-AG-4005	TCGA	TCGA	PrTu_Rectum_Adenocarcinoma	Gastro_rectum_adenocarcinoma_tcga	male	23407	alive	Primary Tumor	Indivumed	TRUE	29639057	29412701	NA	NA
8703c5c3-d519-4d78-a5f6-2ef53fca277a_Primary Tumor	TCGA-N7-A4Y8	TCGA	TCGA	PrTu_Uterine_Carcinosarcoma	FemaleRPS_uterine_carcinosarcoma_tcga	female	26650	dead	Primary Tumor	Washington University	TRUE	144005496	140396823	NA	NA
872092b3-d31e-44d7-bd03-e29f52f8ab5a_Primary Tumor	TCGA-KM-8440	TCGA	TCGA	PrTu_Kidney_Chromophobe	Kidney_chromophobe_tcga	male	13860	alive	Primary Tumor	NCI Urologic Oncology Branch	TRUE	174820088	173399727	NA	NA
87c217d4-66f4-46ca-8244-7856ce658fd3_Primary Tumor	TCGA-IN-7806	TCGA	TCGA	PrTu_Stomach_Adenocarcinoma	Gastro_stomach_adenocarcinoma_tcga	male	18404	alive	Primary Tumor	University of Pittsburgh	TRUE	194629526	191417208	NA	NA
87e44856-eb9a-475f-96b1-047b7f77b0da_Primary Tumor	TCGA-AX-A05W	TCGA	TCGA	PrTu_Uterine_Corpus_Endometrial_Carcinoma	FemaleRPS_uterine_corpus_endometrial_carcinoma_tcga	female	22200	alive	Primary Tumor	Gynecologic Oncology Group	TRUE	106401428	104250343	NA	NA
87faba0e-28e7-4a7e-a7e1-12582ec68fac_Primary Tumor	TCGA-LN-A49Y	TCGA	TCGA	PrTu_Esophageal_Carcinoma	Gastro_esophageal_carcinoma_tcga	male	28125	alive	Primary Tumor	ILSBIO	TRUE	172838306	163943017	NA	NA
88765a3f-631d-4e47-a012-e2470633a505_Primary Blood Derived Cancer - Peripheral Blood	TCGA-AB-2888	TCGA	TCGA	PrTu_Acute_Myeloid_Leukemia	Blood_acute_myeloid_leukemia_tcga	male	20879	alive	Primary Blood Derived Cancer - Peripheral Blood	Washington University	TRUE	162418938	139633815	NA	NA
888a7158-2319-4563-849b-573705c72ab7_Primary Tumor	TCGA-P6-A5OF	TCGA	TCGA	PrTu_Adrenocortical_Carcinoma	Adrenocortical_carcinoma_tcga	female	20106	dead	Primary Tumor	Translational Genomics Research Institute	TRUE	145125520	143278433	NA	NA
888ef0fc-fc84-4afb-a369-695fee5ae4f6_Primary Tumor	TCGA-BF-A5EP	TCGA	TCGA	PrTu_Skin_Cutaneous_Melanoma	Skin_cutaneous_melanoma_tcga	female	27622	alive	Primary Tumor	Cureline	TRUE	131195486	129983595	NA	NA
889ae822-add8-4a10-abe0-50176c858f80_Primary Tumor	TCGA-FW-A5DX	TCGA	TCGA	PrTu_Skin_Cutaneous_Melanoma	Skin_cutaneous_melanoma_tcga	male	26056	alive	Primary Tumor	International Genomics Consortium	TRUE	135304146	134338678	NA	NA
88d61634-913c-435a-8d25-e019c8dab7da_Primary Tumor	TCGA-25-1625	TCGA	TCGA	PrTu_Ovarian_Serous_Cystadenocarcinoma	FemaleRPS_ovarian_serous_cystadenocarcinoma_tcga	female	24298	dead	Primary Tumor	Mayo Clinic - Rochester	TRUE	291498620	280979708	NA	NA
8944fe2a-e32f-4898-a2c5-fb6751f602a4_Primary Tumor	TCGA-W5-AA2T	TCGA	TCGA	PrTu_Cholangiocarcinoma	Gal_cholangiocarcinoma_tcga	female	23560	dead	Primary Tumor	Mayo Clinic Rochester	TRUE	109552734	107642257	NA	NA
894b5569-4e33-4e8d-a70c-63dd4c74c3cf_Primary Tumor	TCGA-ZN-A9VO	TCGA	TCGA	PrTu_Mesothelioma	Mesothelioma_tcga	male	13243	alive	Primary Tumor	Brigham and Women's Hospital Division of Thoracic Surgery	TRUE	173501836	163741763	NA	NA
894b81b8-e98e-4ecb-b4e0-4c1c9ad97957_Primary Tumor	TCGA-2G-AAFL	TCGA	TCGA	PrTu_Testicular_Germ_Cell_Tumors	MaleRPS_testicular_germ_cell_tumors_tcga	male	12898	alive	Primary Tumor	Erasmus MC	TRUE	98870684	93223145	NA	NA
896f5dcc-d076-4e1f-ae7c-52d21109da7b_Primary Tumor	TCGA-TN-A7HI	TCGA	TCGA	PrTu_Head_and_Neck_Squamous_Cell_Carcinoma	Gastro_head_and_neck_squamous_cell_carcinoma_tcga	male	20666	alive	Primary Tumor	Ohio State University	TRUE	97596770	88170877	NA	NA
897a2af4-55af-4245-8629-1a71b622c17e_Primary Tumor	TCGA-J4-8200	TCGA	TCGA	PrTu_Prostate_Adenocarcinoma	MaleRPS_prostate_adenocarcinoma_tcga	male	17167	alive	Primary Tumor	ABS - Lahey Clinic	TRUE	124996778	122068125	NA	NA
898a092e-89fe-4010-afea-14c605f99481_Primary Blood Derived Cancer - Peripheral Blood	TCGA-AB-3008	TCGA	TCGA	PrTu_Acute_Myeloid_Leukemia	Blood_acute_myeloid_leukemia_tcga	male	8159	dead	Primary Blood Derived Cancer - Peripheral Blood	Washington University	TRUE	149732864	132865906	NA	NA
89c128b9-1c6b-4c04-a4af-7066772e783c_Primary Tumor	TCGA-PE-A5DE	TCGA	TCGA	PrTu_Breast_Invasive_Carcinoma	Breast_invasive_carcinoma_tcga	female	15216	alive	Primary Tumor	Fox Chase	TRUE	112956290	110901674	NA	NA
89d0b316-65de-4f4c-988a-3c3861a68090_Primary Tumor	TCGA-NA-A4R0	TCGA	TCGA	PrTu_Uterine_Carcinosarcoma	FemaleRPS_uterine_carcinosarcoma_tcga	female	29449	dead	Primary Tumor	Duke University	TRUE	121635034	120473766	NA	NA
8a235d4d-5ee1-4d6b-839e-e71cadcd8c39_Primary Tumor	TCGA-AX-A2IO	TCGA	TCGA	PrTu_Uterine_Corpus_Endometrial_Carcinoma	FemaleRPS_uterine_corpus_endometrial_carcinoma_tcga	female	30539	alive	Primary Tumor	Gynecologic Oncology Group	TRUE	33488267	33164796	NA	NA
8b3649e3-16e2-4044-8ab8-f4d28a87e513_Primary Tumor	TCGA-PA-A5YG	TCGA	TCGA	PrTu_Adrenocortical_Carcinoma	Adrenocortical_carcinoma_tcga	male	18926	alive	Primary Tumor	University of Minnesota	TRUE	154436220	152441648	NA	NA
8b7c42cd-fc2a-4023-843e-a411821f94ff_Primary Tumor	TCGA-N8-A4PN	TCGA	TCGA	PrTu_Uterine_Carcinosarcoma	FemaleRPS_uterine_carcinosarcoma_tcga	female	25064	alive	Primary Tumor	University of North Carolina	TRUE	136698442	135737948	NA	NA
8bb3facb-1933-4350-9f78-74537559e000_Primary Tumor	TCGA-D7-6522	TCGA	TCGA	PrTu_Stomach_Adenocarcinoma	Gastro_stomach_adenocarcinoma_tcga	male	21465	alive	Primary Tumor	Greater Poland Cancer Center	TRUE	188292330	161622254	NA	NA
8be7d2e2-1504-49d0-bbdd-893d3d12e072_Primary Tumor	TCGA-BP-4341	TCGA	TCGA	PrTu_Kidney_Renal_Clear_Cell_Carcinoma	Kidney_renal_clear_cell_carcinoma_tcga	male	24727	dead	Primary Tumor	MSKCC	TRUE	166753500	164898913	NA	NA
8c09f413-e938-4f2e-a414-84f0e7fcfe41_Primary Tumor	TCGA-A7-A4SD	TCGA	TCGA	PrTu_Breast_Invasive_Carcinoma	Breast_invasive_carcinoma_tcga	female	19131	alive	Primary Tumor	Christiana Healthcare	TRUE	111504178	109239740	NA	NA
8c113bc1-101b-405f-9eb1-8c9e8ebbe185_Primary Tumor	TCGA-N5-A4R8	TCGA	TCGA	PrTu_Uterine_Carcinosarcoma	FemaleRPS_uterine_carcinosarcoma_tcga	female	24102	dead	Primary Tumor	MSKCC	TRUE	149355736	145639661	NA	NA
8c6b9b54-58eb-4d5f-b8a9-8007163db457_Primary Tumor	TCGA-AX-A3FS	TCGA	TCGA	PrTu_Uterine_Corpus_Endometrial_Carcinoma	FemaleRPS_uterine_corpus_endometrial_carcinoma_tcga	female	30102	alive	Primary Tumor	Gynecologic Oncology Group	TRUE	136302056	134428854	NA	NA
8c7ccdb0-7653-4a8d-86b6-de39afc40765_Primary Tumor	TCGA-AG-3887	TCGA	TCGA	PrTu_Rectum_Adenocarcinoma	Gastro_rectum_adenocarcinoma_tcga	male	24960	alive	Primary Tumor	Indivumed	TRUE	22182489	21690814	NA	NA
8c8d4495-1a1d-4942-b0f0-1445fd05dfce_Primary Tumor	TCGA-N8-A4PI	TCGA	TCGA	PrTu_Uterine_Carcinosarcoma	FemaleRPS_uterine_carcinosarcoma_tcga	female	26270	dead	Primary Tumor	University of North Carolina	TRUE	138927072	136719623	NA	NA
8dbcb17d-0396-4faa-9b32-8e2566424bff_Primary Tumor	TCGA-DG-A2KK	TCGA	TCGA	PrTu_Cervical_Squamous_Cell_Carcinoma_and_Endocervical_Adenocarcinoma	FemaleRPS_cerv_sq_cell_car_and_endocerv_adecar_tcga	female	18834	alive	Primary Tumor	Ontario Institute for Cancer Research	TRUE	165519920	162703708	NA	NA
8dd09d74-0be8-4c58-bf44-de4a2466d044_Primary Tumor	TCGA-EM-A4FR	TCGA	TCGA	PrTu_Thyroid_Carcinoma	Thyroid_carcinoma_tcga	male	10316	alive	Primary Tumor	University Health Network	TRUE	180003002	176977359	NA	NA
8de236f1-c029-44df-a2a9-319145488baa_Primary Tumor	TCGA-V4-A9EL	TCGA	TCGA	PrTu_Uveal_Melanoma	Sk_uveal_melanoma_tcga	male	22150	alive	Primary Tumor	Institut Curie	TRUE	137782154	132986015	NA	NA
8e225f5f-49c1-4a39-a8b5-41fea6a79819_Primary Tumor	TCGA-EO-A3AU	TCGA	TCGA	PrTu_Uterine_Corpus_Endometrial_Carcinoma	FemaleRPS_uterine_corpus_endometrial_carcinoma_tcga	female	26406	alive	Primary Tumor	University Health Network	TRUE	110425208	108895130	NA	NA
8e57db50-eb17-4d95-8806-081290ea3cfc_Primary Blood Derived Cancer - Peripheral Blood	TCGA-AB-2886	TCGA	TCGA	PrTu_Acute_Myeloid_Leukemia	Blood_acute_myeloid_leukemia_tcga	male	9497	alive	Primary Blood Derived Cancer - Peripheral Blood	Washington University	TRUE	151448158	136220683	NA	NA
8e6b9705-e9d2-4fbc-ac03-35c1a5115eef_Primary Tumor	TCGA-28-5220	TCGA	TCGA	PrTu_Glioblastoma_Multiforme	Brain_glioblastoma_multiforme_tcga	male	24622	dead	Primary Tumor	Cedars Sinai	TRUE	120437950	107080508	NA	NA
8fac8e40-beac-4059-9d54-7ee530598cfd_Primary Tumor	TCGA-13-1408	TCGA	TCGA	PrTu_Ovarian_Serous_Cystadenocarcinoma	FemaleRPS_ovarian_serous_cystadenocarcinoma_tcga	female	21635	dead	Primary Tumor	Memorial Sloan Kettering	TRUE	272455628	265891063	NA	NA
8fbe1f9e-f2a6-4550-aabf-b06607b821f0_Primary Tumor	TCGA-22-4593	TCGA	TCGA	PrTu_Lung_Squamous_Cell_Carcinoma	Lung_squamous_cell_carcinoma_tcga	male	28385	dead	Primary Tumor	Mayo Clinic - Rochester	TRUE	230757934	226082302	NA	NA
8fe44099-b313-4bfd-a94a-27e72f2a818c_Primary Tumor	TCGA-13-0766	TCGA	TCGA	PrTu_Ovarian_Serous_Cystadenocarcinoma	FemaleRPS_ovarian_serous_cystadenocarcinoma_tcga	female	15571	dead	Primary Tumor	Memorial Sloan Kettering	TRUE	99405656	91859046	NA	NA
905368c2-ba60-4dda-b32d-a51a203b5e4d_Primary Tumor	TCGA-OR-A5L4	TCGA	TCGA	PrTu_Adrenocortical_Carcinoma	Adrenocortical_carcinoma_tcga	female	17819	alive	Primary Tumor	University of Michigan	TRUE	95044982	93059819	NA	NA
9084a558-11ea-448c-9f9d-0f90a94a29af_Primary Tumor	TCGA-XM-AAZ1	TCGA	TCGA	PrTu_Thymoma	Thymoma_tcga	male	15383	alive	Primary Tumor	MSKCC	TRUE	141851564	137463041	NA	NA
909d5bf5-2ae1-4801-b717-f379a7e26e1d_Primary Tumor	TCGA-WB-A80Y	TCGA	TCGA	PrTu_Pheochromocytoma_and_Paraganglioma	Pheochromocytoma_and_paraganglioma_tcga	female	21902	dead	Primary Tumor	Erasmus MC	TRUE	117236958	113431086	NA	NA
90bf49b7-6710-4665-82df-30ecc22c59a3_Primary Tumor	TCGA-XF-A8HB	TCGA	TCGA	PrTu_Bladder_Urothelial_Carcinoma	Bladder_urothelial_carcinoma_tcga	female	18544	alive	Primary Tumor	University of Southern California	TRUE	149896270	146130010	NA	NA
9112a681-e5a2-4dc8-b5af-0187d3bfc1d3_Primary Tumor	TCGA-RE-A7BO	TCGA	TCGA	PrTu_Esophageal_Carcinoma	Gastro_esophageal_carcinoma_tcga	female	26348	dead	Primary Tumor	Peter MacCallum Cancer Center	TRUE	200924716	164601241	NA	NA
912d6455-0a50-4fde-b785-f6c09b00b7e4_Primary Tumor	TCGA-HT-7882	TCGA	TCGA	PrTu_Brain_Lower_Grade_Glioma	Brain_lower_grade_glioma_tcga	male	24450	dead	Primary Tumor	Case Western - St Joes	TRUE	139212406	138312153	NA	NA
9205fbf2-f4ba-475c-8351-1aae5ff3b8bf_Primary Tumor	TCGA-N5-A59E	TCGA	TCGA	PrTu_Uterine_Carcinosarcoma	FemaleRPS_uterine_carcinosarcoma_tcga	female	22650	dead	Primary Tumor	MSKCC	TRUE	129696034	127007846	NA	NA
9246c642-3231-4137-a24b-3efae151b655_Primary Tumor	TCGA-FB-A4P6	TCGA	TCGA	PrTu_Pancreatic_Adenocarcinoma	Pancreatic_adenocarcinoma_tcga	male	19904	alive	Primary Tumor	Asterand	TRUE	78173384	76404801	NA	NA
925ae8ff-3200-4564-be76-94db0984b027_Primary Tumor	TCGA-A4-A48D	TCGA	TCGA	PrTu_Kidney_Renal_Papillary_Cell_Carcinoma	Kidney_renal_papillary_cell_carcinoma_tcga	male	31038	alive	Primary Tumor	International Genomics Consortium	TRUE	112472070	110802295	NA	NA
928ee84c-dd3c-48f0-a9ac-ddc8619317f4_Primary Tumor	TCGA-YU-A90Q	TCGA	TCGA	PrTu_Testicular_Germ_Cell_Tumors	MaleRPS_testicular_germ_cell_tumors_tcga	male	7846	alive	Primary Tumor	Barretos Cancer Hospital	TRUE	74963810	74522885	NA	NA
92ebe72e-508d-4547-b14b-b8e02e6233ca_Primary Tumor	TCGA-QH-A65S	TCGA	TCGA	PrTu_Brain_Lower_Grade_Glioma	Brain_lower_grade_glioma_tcga	female	11861	alive	Primary Tumor	Fondazione-Besta	TRUE	104227670	101230039	NA	NA
9351b1ae-89e6-4091-934f-d50da06cd01d_Primary Tumor	TCGA-HT-8012	TCGA	TCGA	PrTu_Brain_Lower_Grade_Glioma	Brain_lower_grade_glioma_tcga	female	11295	alive	Primary Tumor	Case Western - St Joes	TRUE	175066200	172144618	NA	NA
93691bae-f1bd-437e-ae72-b50736d1e29a_Primary Tumor	TCGA-E8-A417	TCGA	TCGA	PrTu_Thyroid_Carcinoma	Thyroid_carcinoma_tcga	female	14019	alive	Primary Tumor	Asterand	TRUE	203647044	200294567	NA	NA
9382942c-40dc-404a-ad8a-697612cdb575_Primary Tumor	TCGA-ET-A3BP	TCGA	TCGA	PrTu_Thyroid_Carcinoma	Thyroid_carcinoma_tcga	female	12594	alive	Primary Tumor	Johns Hopkins	TRUE	161366056	160433430	NA	NA
93afbfa1-4d03-4105-8dda-b095f0ab308a_Primary Tumor	TCGA-DD-AACJ	TCGA	TCGA	PrTu_Liver_Hepatocellular_Carcinoma	Liver_hepatocellular_carcinoma_tcga	male	27528	alive	Primary Tumor	Mayo Clinic - Rochester	TRUE	192509420	178761120	NA	NA
93b05e07-fd17-44ce-8735-dcc28264b229_Primary Tumor	TCGA-BQ-7049	TCGA	TCGA	PrTu_Kidney_Renal_Papillary_Cell_Carcinoma	Kidney_renal_papillary_cell_carcinoma_tcga	female	16717	dead	Primary Tumor	MSKCC	TRUE	161885594	159234302	NA	NA
94cdac79-2b4e-483a-8f17-3e0c9be589d0_Primary Tumor	TCGA-OR-A5JZ	TCGA	TCGA	PrTu_Adrenocortical_Carcinoma	Adrenocortical_carcinoma_tcga	male	22218	alive	Primary Tumor	University of Michigan	TRUE	89505024	88081797	NA	NA
94f3d9b0-0ee4-4f6a-a8ff-ce7a4d8fab76_Primary Tumor	TCGA-V4-A9F1	TCGA	TCGA	PrTu_Uveal_Melanoma	Sk_uveal_melanoma_tcga	female	16852	alive	Primary Tumor	Institut Curie	TRUE	155966202	153049940	NA	NA
9517413b-b5b8-4130-8ba1-d86d44abe2ec_Primary Tumor	TCGA-DX-A1L3	TCGA	TCGA	PrTu_Sarcoma	Sarcoma_tcga	female	22240	dead	Primary Tumor	Memorial Sloan Kettering	TRUE	111158194	109448598	NA	NA
9536e32d-2707-48d2-a36d-08c521665bb9_Primary Tumor	TCGA-91-6828	TCGA	TCGA	PrTu_Lung_Adenocarcinoma	Lung_adenocarcinoma_tcga	male	25870	alive	Primary Tumor	ABS - IUPUI	TRUE	62741450	61607444	NA	NA
955d428c-8fe8-456b-b86d-65ea6c2a1b18_Primary Tumor	TCGA-KN-8427	TCGA	TCGA	PrTu_Kidney_Chromophobe	Kidney_chromophobe_tcga	male	19854	alive	Primary Tumor	Harvard	TRUE	165642388	164122147	NA	NA
95b69517-4971-450e-9ed0-43bc8b2c0534_Primary Tumor	TCGA-ZH-A8Y4	TCGA	TCGA	PrTu_Cholangiocarcinoma	Gal_cholangiocarcinoma_tcga	male	21503	dead	Primary Tumor	University of North Carolina	TRUE	119199700	117162204	NA	NA
95edfabe-0b35-4cdd-aed4-e2234d806f35_Primary Tumor	TCGA-VQ-A94R	TCGA	TCGA	PrTu_Stomach_Adenocarcinoma	Gastro_stomach_adenocarcinoma_tcga	male	23246	dead	Primary Tumor	Barretos Cancer Hospital	TRUE	239744142	217248370	NA	NA
960d278c-c87d-42dc-ad28-42e010d8f0f1_Primary Tumor	TCGA-A6-5662	TCGA	TCGA	PrTu_Colon_Adenocarcinoma	Gastro_colon_adenocarcinoma_tcga	male	16873	alive	Primary Tumor	Christiana Healthcare	TRUE	117594426	116043769	NA	NA
9680b5ff-1882-434f-9981-e8ac33764b93_Primary Tumor	TCGA-KM-8477	TCGA	TCGA	PrTu_Kidney_Chromophobe	Kidney_chromophobe_tcga	male	20491	alive	Primary Tumor	NCI Urologic Oncology Branch	TRUE	176106518	174324754	NA	NA
96d42ecc-1157-453a-9661-9248ddf8f273_Primary Tumor	TCGA-DD-AADP	TCGA	TCGA	PrTu_Liver_Hepatocellular_Carcinoma	Liver_hepatocellular_carcinoma_tcga	male	16760	alive	Primary Tumor	Mayo Clinic - Rochester	TRUE	118592032	115467916	NA	NA
96e5c81e-8edb-4e6c-84fc-f127142f2835_Primary Tumor	TCGA-4X-A9FA	TCGA	TCGA	PrTu_Thymoma	Thymoma_tcga	male	19032	alive	Primary Tumor	Yale University	TRUE	136388224	124971398	NA	NA
97031483-1185-41d6-9722-0a03b63caa19_Primary Tumor	TCGA-L5-A4OP	TCGA	TCGA	PrTu_Esophageal_Carcinoma	Gastro_esophageal_carcinoma_tcga	female	24829	alive	Primary Tumor	University of Michigan	TRUE	283349728	273777689	NA	NA
9743d31a-ea8f-4847-87d2-ebf77cc5983d_Primary Tumor	TCGA-CM-5861	TCGA	TCGA	PrTu_Colon_Adenocarcinoma	Gastro_colon_adenocarcinoma_tcga	female	23253	alive	Primary Tumor	MSKCC	TRUE	77708590	76992165	NA	NA
97677fd7-8523-48c5-a8ce-614fd4010551_Primary Tumor	TCGA-AC-A5XU	TCGA	TCGA	PrTu_Breast_Invasive_Carcinoma	Breast_invasive_carcinoma_tcga	female	27191	alive	Primary Tumor	International Genomics Consortium	TRUE	129859784	128484621	NA	NA
98315e03-ffe8-449c-8f92-7fd2c0f20b79_Primary Tumor	TCGA-NA-A4R1	TCGA	TCGA	PrTu_Uterine_Carcinosarcoma	FemaleRPS_uterine_carcinosarcoma_tcga	female	27688	dead	Primary Tumor	Duke University	TRUE	118682200	117439612	NA	NA
992452ee-8d9f-406b-9708-7bcb60062743_Primary Tumor	TCGA-E1-A7YO	TCGA	TCGA	PrTu_Brain_Lower_Grade_Glioma	Brain_lower_grade_glioma_tcga	male	16770	dead	Primary Tumor	Duke	TRUE	133457730	129512722	NA	NA
994347ba-3045-4ade-926f-06420fbd906c_Primary Tumor	TCGA-DD-A116	TCGA	TCGA	PrTu_Liver_Hepatocellular_Carcinoma	Liver_hepatocellular_carcinoma_tcga	male	24934	dead	Primary Tumor	Mayo Clinic - Rochester	TRUE	125486444	123812994	NA	NA
996a0070-e9bf-4601-8ef7-60212108258d_Primary Tumor	TCGA-55-5899	TCGA	TCGA	PrTu_Lung_Adenocarcinoma	Lung_adenocarcinoma_tcga	male	NA	alive	Primary Tumor	International Genomics Consortium	TRUE	88040868	87522699	NA	NA
99d1bfcc-1989-4dd2-a5e9-78e08f6ce7cf_Primary Tumor	TCGA-VD-AA8O	TCGA	TCGA	PrTu_Uveal_Melanoma	Sk_uveal_melanoma_tcga	male	28250	dead	Primary Tumor	University of Liverpool	TRUE	108981450	94773221	NA	NA
9aabcbd7-a26a-49b1-abf1-02c0dc3adcf2_Primary Tumor	TCGA-KL-8334	TCGA	TCGA	PrTu_Kidney_Chromophobe	Kidney_chromophobe_tcga	female	13602	alive	Primary Tumor	MSKCC	TRUE	178778778	177467623	NA	NA
9ad6c241-ccc5-4532-a6ac-098271b13b5f_Primary Tumor	TCGA-06-0132	TCGA	TCGA	PrTu_Glioblastoma_Multiforme	Brain_glioblastoma_multiforme_tcga	male	18125	dead	Primary Tumor	Henry Ford Hospital	TRUE	119342466	107308746	NA	NA
9ae5101b-6031-4ab1-bfca-198c41af3184_Primary Tumor	TCGA-CR-6487	TCGA	TCGA	PrTu_Head_and_Neck_Squamous_Cell_Carcinoma	Gastro_head_and_neck_squamous_cell_carcinoma_tcga	male	18331	alive	Primary Tumor	Vanderbilt University	TRUE	173152568	169833455	NA	NA
9b07ef0c-1329-4341-a5a4-42abe7a6737c_Primary Tumor	TCGA-63-A5MB	TCGA	TCGA	PrTu_Lung_Squamous_Cell_Carcinoma	Lung_squamous_cell_carcinoma_tcga	male	22930	alive	Primary Tumor	Ontario Institute for Cancer Research	TRUE	141967028	137500126	NA	NA
9b4fa1c2-ac5a-4e23-8d25-28e1446e7d8f_Primary Tumor	TCGA-21-5783	TCGA	TCGA	PrTu_Lung_Squamous_Cell_Carcinoma	Lung_squamous_cell_carcinoma_tcga	male	27904	dead	Primary Tumor	Fox Chase Cancer Center	TRUE	173672114	172775682	NA	NA
9b781072-66d8-49f2-80f7-7b020746b6e9_Primary Tumor	TCGA-SI-AA8C	TCGA	TCGA	PrTu_Sarcoma	Sarcoma_tcga	female	7530	alive	Primary Tumor	Washington University St. Louis	TRUE	138576034	136317726	NA	NA
9b9654c9-5a64-4a8e-b1f0-987437e6012e_Primary Tumor	TCGA-14-0781	TCGA	TCGA	PrTu_Glioblastoma_Multiforme	Brain_glioblastoma_multiforme_tcga	male	17903	dead	Primary Tumor	Emory University	TRUE	147396448	138121412	NA	NA
9bb2a95c-42f2-4847-8b65-eafa2d833859_Primary Tumor	TCGA-A4-A7UZ	TCGA	TCGA	PrTu_Kidney_Renal_Papillary_Cell_Carcinoma	Kidney_renal_papillary_cell_carcinoma_tcga	male	26264	alive	Primary Tumor	International Genomics Consortium	TRUE	114195608	108461802	NA	NA
9bce44a2-dcee-4d1a-a522-c2bcb9a8e025_Primary Tumor	TCGA-A5-A1OH	TCGA	TCGA	PrTu_Uterine_Corpus_Endometrial_Carcinoma	FemaleRPS_uterine_corpus_endometrial_carcinoma_tcga	female	31451	alive	Primary Tumor	Cedars Sinai	TRUE	149584778	147900888	NA	NA
9bcf4ed8-bfb4-49aa-a37e-d91325926894_Primary Tumor	TCGA-CV-6962	TCGA	TCGA	PrTu_Head_and_Neck_Squamous_Cell_Carcinoma	Gastro_head_and_neck_squamous_cell_carcinoma_tcga	male	24103	dead	Primary Tumor	MD Anderson Cancer Center	TRUE	135510430	132617399	NA	NA
9bfabde9-cad4-4b34-bfff-397b1c5636b0_Primary Tumor	TCGA-QT-A69Q	TCGA	TCGA	PrTu_Pheochromocytoma_and_Paraganglioma	Pheochromocytoma_and_paraganglioma_tcga	male	14866	alive	Primary Tumor	University of North Carolina	TRUE	108501062	104479056	NA	NA
9c022254-f9f7-4c61-be48-48c60a92448e_Primary Blood Derived Cancer - Peripheral Blood	TCGA-AB-2967	TCGA	TCGA	PrTu_Acute_Myeloid_Leukemia	Blood_acute_myeloid_leukemia_tcga	male	21214	alive	Primary Blood Derived Cancer - Peripheral Blood	Washington University	TRUE	151619928	139077531	NA	NA
9c7b5e85-5579-4d0f-a7ea-b9d081ac0037_Primary Tumor	TCGA-AG-A016	TCGA	TCGA	PrTu_Rectum_Adenocarcinoma	Gastro_rectum_adenocarcinoma_tcga	male	20178	alive	Primary Tumor	Indivumed	TRUE	22340111	22034020	NA	NA
9cde90c8-2be0-4328-a032-ff1dc19e66fd_Primary Tumor	TCGA-BG-A0MG	TCGA	TCGA	PrTu_Uterine_Corpus_Endometrial_Carcinoma	FemaleRPS_uterine_corpus_endometrial_carcinoma_tcga	female	26957	alive	Primary Tumor	University of Pittsburgh	TRUE	23111402	22602845	NA	NA
9ceefc7e-fba9-47eb-a0ca-2bc1fccb5490_Primary Tumor	TCGA-B0-5100	TCGA	TCGA	PrTu_Kidney_Renal_Clear_Cell_Carcinoma	Kidney_renal_clear_cell_carcinoma_tcga	male	26478	dead	Primary Tumor	University of Pittsburgh	TRUE	149846692	147320588	NA	NA
9d449aa3-b740-4d5a-9aea-880b6f84cff4_Primary Tumor	TCGA-3E-AAAZ	TCGA	TCGA	PrTu_Pancreatic_Adenocarcinoma	Pancreatic_adenocarcinoma_tcga	male	26234	dead	Primary Tumor	Columbia University	TRUE	157185378	150789892	NA	NA
9d9109f5-5917-4126-8e34-8a7e4632e913_Primary Tumor	TCGA-ZH-A8Y5	TCGA	TCGA	PrTu_Cholangiocarcinoma	Gal_cholangiocarcinoma_tcga	male	25268	alive	Primary Tumor	University of North Carolina	TRUE	161041612	158931284	NA	NA
9dfb14b5-d045-4047-8a09-0a8a9d79114c_Primary Tumor	TCGA-WB-A81F	TCGA	TCGA	PrTu_Pheochromocytoma_and_Paraganglioma	Pheochromocytoma_and_paraganglioma_tcga	male	14933	alive	Primary Tumor	Erasmus MC	TRUE	140186644	136840379	NA	NA
9e178d80-fe90-4998-9dae-726c4beceef7_Primary Tumor	TCGA-CR-5250	TCGA	TCGA	PrTu_Head_and_Neck_Squamous_Cell_Carcinoma	Gastro_head_and_neck_squamous_cell_carcinoma_tcga	male	26097	alive	Primary Tumor	Vanderbilt University	TRUE	132800784	131284965	NA	NA
9e3e8014-04d4-40d8-b2df-53c770e01df2_Primary Tumor	TCGA-CV-A45O	TCGA	TCGA	PrTu_Head_and_Neck_Squamous_Cell_Carcinoma	Gastro_head_and_neck_squamous_cell_carcinoma_tcga	male	20868	alive	Primary Tumor	MD Anderson Cancer Center	TRUE	122615746	120926512	NA	NA
9ebda267-a475-408a-a512-cd3761de83b4_Primary Tumor	TCGA-QC-A6FX	TCGA	TCGA	PrTu_Sarcoma	Sarcoma_tcga	male	25113	alive	Primary Tumor	Emory University	TRUE	121180840	119492401	NA	NA
9f15bf13-11d2-400f-b6f9-c8be0a57c763_Primary Tumor	TCGA-N9-A4Q7	TCGA	TCGA	PrTu_Uterine_Carcinosarcoma	FemaleRPS_uterine_carcinosarcoma_tcga	female	25419	alive	Primary Tumor	MD Anderson	TRUE	132025070	128866640	NA	NA
9f31deb9-b9f4-439b-aea4-f87c71406c79_Primary Tumor	TCGA-DJ-A2PS	TCGA	TCGA	PrTu_Thyroid_Carcinoma	Thyroid_carcinoma_tcga	female	14916	alive	Primary Tumor	Memorial Sloan Kettering	TRUE	139222076	132376236	NA	NA
9f4574ec-a58a-4410-8735-c5e5bc4ca7e0_Primary Tumor	TCGA-AG-A00H	TCGA	TCGA	PrTu_Rectum_Adenocarcinoma	Gastro_rectum_adenocarcinoma_tcga	male	27485	alive	Primary Tumor	Indivumed	TRUE	28985235	28737887	NA	NA
9f75cc89-cc3f-4ae9-973d-da37c6417bfc_Primary Tumor	TCGA-DK-A3IS	TCGA	TCGA	PrTu_Bladder_Urothelial_Carcinoma	Bladder_urothelial_carcinoma_tcga	male	25098	alive	Primary Tumor	Memorial Sloan Kettering	TRUE	162004300	159539958	NA	NA
9f771c36-16ec-4770-bc53-f6c861343f1c_Primary Tumor	TCGA-CR-6474	TCGA	TCGA	PrTu_Head_and_Neck_Squamous_Cell_Carcinoma	Gastro_head_and_neck_squamous_cell_carcinoma_tcga	male	18840	dead	Primary Tumor	Vanderbilt University	TRUE	195729314	194660472	NA	NA
9f81c602-8afa-4588-b0b6-6e5a1a128d5a_Primary Tumor	TCGA-05-4396	TCGA	TCGA	PrTu_Lung_Adenocarcinoma	Lung_adenocarcinoma_tcga	male	28094	dead	Primary Tumor	Indivumed	TRUE	71878986	71453245	NA	NA
9fa752b7-9873-4bad-9eba-8cc113705fed_Primary Tumor	TCGA-CD-5804	TCGA	TCGA	PrTu_Stomach_Adenocarcinoma	Gastro_stomach_adenocarcinoma_tcga	male	32872	alive	Primary Tumor	ILSBio	TRUE	150826014	148114352	NA	NA
a007b49b-297c-48c7-9f0a-12bdb470df4b_Primary Tumor	TCGA-IZ-8195	TCGA	TCGA	PrTu_Kidney_Renal_Papillary_Cell_Carcinoma	Kidney_renal_papillary_cell_carcinoma_tcga	male	29963	alive	Primary Tumor	ABS - Lahey Clinic	TRUE	123269962	121863163	NA	NA
a0402de7-08ae-4528-9e77-289295ad8ef8_Primary Tumor	TCGA-VQ-A94U	TCGA	TCGA	PrTu_Stomach_Adenocarcinoma	Gastro_stomach_adenocarcinoma_tcga	male	25925	alive	Primary Tumor	Barretos Cancer Hospital	TRUE	254550704	217674580	NA	NA
a046888c-f153-4f35-a1b6-23dd1691a91a_Primary Tumor	TCGA-55-6975	TCGA	TCGA	PrTu_Lung_Adenocarcinoma	Lung_adenocarcinoma_tcga	male	NA	dead	Primary Tumor	International Genomics Consortium	TRUE	65483808	64334110	NA	NA
a06ff6ae-b0dd-4516-a75c-0db71694b46b_Primary Tumor	TCGA-LD-A7W5	TCGA	TCGA	PrTu_Breast_Invasive_Carcinoma	Breast_invasive_carcinoma_tcga	female	19169	alive	Primary Tumor	Hartford Hospital	TRUE	165060768	162216434	NA	NA
a1206473-cf9d-4bca-97c9-67f35817b806_Primary Tumor	TCGA-N9-A4Q1	TCGA	TCGA	PrTu_Uterine_Carcinosarcoma	FemaleRPS_uterine_carcinosarcoma_tcga	female	25791	dead	Primary Tumor	MD Anderson	TRUE	131882344	129905422	NA	NA
a123784a-0b6b-4f9a-847f-c5a17cb922bb_Primary Tumor	TCGA-2G-AAFM	TCGA	TCGA	PrTu_Testicular_Germ_Cell_Tumors	MaleRPS_testicular_germ_cell_tumors_tcga	male	11607	alive	Primary Tumor	Erasmus MC	TRUE	118340500	115494285	NA	NA
a18acb1d-403a-4802-8efb-9085e006f4c5_Primary Tumor	TCGA-AG-A01J	TCGA	TCGA	PrTu_Rectum_Adenocarcinoma	Gastro_rectum_adenocarcinoma_tcga	female	21581	alive	Primary Tumor	Indivumed	TRUE	23609287	23413532	NA	NA
a20fb646-2a9e-42ac-a2cc-ff3d6a0625fa_Primary Tumor	TCGA-UD-AABY	TCGA	TCGA	PrTu_Mesothelioma	Mesothelioma_tcga	male	18315	dead	Primary Tumor	University of Western Australia	TRUE	131467010	116740936	NA	NA
a253b21e-ba9b-4928-95d1-89b59c868794_Primary Tumor	TCGA-EL-A3ZS	TCGA	TCGA	PrTu_Thyroid_Carcinoma	Thyroid_carcinoma_tcga	female	8076	alive	Primary Tumor	MD Anderson	TRUE	154649504	151620954	NA	NA
a262928c-e20a-4c02-8114-1227e05c43e1_Primary Tumor	TCGA-19-4065	TCGA	TCGA	PrTu_Glioblastoma_Multiforme	Brain_glioblastoma_multiforme_tcga	male	13257	alive	Primary Tumor	Case Western	TRUE	141784766	133039881	NA	NA
a28b256e-e085-467d-bdba-5c39718012d7_Primary Tumor	TCGA-26-5133	TCGA	TCGA	PrTu_Glioblastoma_Multiforme	Brain_glioblastoma_multiforme_tcga	male	21560	alive	Primary Tumor	University of Florida	TRUE	124078764	113104486	NA	NA
a2ac9937-f351-4d78-9261-264bf6c21e0c_Primary Tumor	TCGA-02-2483	TCGA	TCGA	PrTu_Glioblastoma_Multiforme	Brain_glioblastoma_multiforme_tcga	male	15964	alive	Primary Tumor	MD Anderson Cancer Center	TRUE	137925276	129124220	NA	NA
a2b6246d-2b80-49c5-968b-694b4e8171dc_Primary Tumor	TCGA-AG-3591	TCGA	TCGA	PrTu_Rectum_Adenocarcinoma	Gastro_rectum_adenocarcinoma_tcga	female	24167	alive	Primary Tumor	Indivumed	TRUE	121130766	119358897	NA	NA
a30fbec8-68c1-41ed-984f-8476f1984085_Primary Tumor	TCGA-2G-AAKM	TCGA	TCGA	PrTu_Testicular_Germ_Cell_Tumors	MaleRPS_testicular_germ_cell_tumors_tcga	male	5321	dead	Primary Tumor	Erasmus MC	TRUE	98932660	97817428	NA	NA
a31554af-d77a-4862-8aed-4581fb2bd877_Primary Tumor	TCGA-BG-A3EW	TCGA	TCGA	PrTu_Uterine_Corpus_Endometrial_Carcinoma	FemaleRPS_uterine_corpus_endometrial_carcinoma_tcga	female	22705	alive	Primary Tumor	University of Pittsburgh	TRUE	158101290	155083839	NA	NA
a32cb96a-78bf-456e-a6ab-2d47b2c67ad4_Primary Tumor	TCGA-BH-A0BT	TCGA	TCGA	PrTu_Breast_Invasive_Carcinoma	Breast_invasive_carcinoma_tcga	female	20625	alive	Primary Tumor	University of Pittsburgh	TRUE	141382620	139438261	NA	NA
a355bad1-bb49-4de5-892b-691ed0022d91_Primary Tumor	TCGA-66-2742	TCGA	TCGA	PrTu_Lung_Squamous_Cell_Carcinoma	Lung_squamous_cell_carcinoma_tcga	male	25688	alive	Primary Tumor	Indivumed	TRUE	127111504	124616339	NA	NA
a3b49c90-fa9f-4189-a442-64ec1ad97a01_Primary Tumor	TCGA-DJ-A3V8	TCGA	TCGA	PrTu_Thyroid_Carcinoma	Thyroid_carcinoma_tcga	female	10398	alive	Primary Tumor	Memorial Sloan Kettering	TRUE	186753130	184708583	NA	NA
a3c28058-d305-4f85-b42b-a221e5234ec8_Primary Tumor	TCGA-MQ-A4KX	TCGA	TCGA	PrTu_Mesothelioma	Mesothelioma_tcga	male	20336	dead	Primary Tumor	Washington University - NYU	TRUE	147224960	144064180	NA	NA
a3f98e70-7050-46cf-a679-ca7a83f4442f_Primary Tumor	TCGA-CN-A63T	TCGA	TCGA	PrTu_Head_and_Neck_Squamous_Cell_Carcinoma	Gastro_head_and_neck_squamous_cell_carcinoma_tcga	male	22201	alive	Primary Tumor	University of Pittsburgh	TRUE	123034116	121840891	NA	NA
a418fe65-dfdd-4c84-b27c-b4567b50f457_Primary Tumor	TCGA-S9-A6WN	TCGA	TCGA	PrTu_Brain_Lower_Grade_Glioma	Brain_lower_grade_glioma_tcga	female	13961	alive	Primary Tumor	Dept of Neurosurgery at University of Heidelberg	TRUE	129841128	123566140	NA	NA
a435fdf4-a89a-499e-9006-cbb5693eab26_Primary Tumor	TCGA-AA-A02Y	TCGA	TCGA	PrTu_Colon_Adenocarcinoma	Gastro_colon_adenocarcinoma_tcga	male	26724	alive	Primary Tumor	Indivumed	TRUE	138700904	134452703	NA	NA
a43e5f0e-a21f-48d8-97e0-084d413680b7_Primary Tumor	TCGA-FA-8693	TCGA	TCGA	PrTu_Lymphoid_Neoplasm_Diffuse_Large_Bcell_Lymphoma	Lymphoid_neoplasm_diffuse_large_bcell_lymphoma_tcga	male	27468	alive	Primary Tumor	Asterand	TRUE	138110384	135289014	NA	NA
a45d296e-efc0-479e-b2f6-bad834668cdf_Primary Tumor	TCGA-AC-A3YI	TCGA	TCGA	PrTu_Breast_Invasive_Carcinoma	Breast_invasive_carcinoma_tcga	female	27143	alive	Primary Tumor	International Genomics Consortium	TRUE	113477844	110976704	NA	NA
a477b55d-a591-482f-a554-d8ef7298c23d_Primary Tumor	TCGA-OR-A5JK	TCGA	TCGA	PrTu_Adrenocortical_Carcinoma	Adrenocortical_carcinoma_tcga	male	18214	alive	Primary Tumor	University of Michigan	TRUE	118957480	117021850	NA	NA
a4bdd4ea-3870-4e60-be7a-cdd44ce22445_Primary Tumor	TCGA-YU-A912	TCGA	TCGA	PrTu_Testicular_Germ_Cell_Tumors	MaleRPS_testicular_germ_cell_tumors_tcga	male	12552	alive	Primary Tumor	Barretos Cancer Hospital	TRUE	107133950	104724146	NA	NA
a4d36e09-5d8e-4006-855c-e466682b6813_Primary Tumor	TCGA-IG-A5B8	TCGA	TCGA	PrTu_Esophageal_Carcinoma	Gastro_esophageal_carcinoma_tcga	male	26574	dead	Primary Tumor	Asterand	TRUE	224475998	210974126	NA	NA
a4e5a8ba-dbb2-4ee9-8ab3-cc5bab152cc2_Primary Tumor	TCGA-D9-A4Z5	TCGA	TCGA	PrTu_Skin_Cutaneous_Melanoma	Skin_cutaneous_melanoma_tcga	male	24979	alive	Primary Tumor	Greater Poland Cancer Center	TRUE	124136798	120991412	NA	NA
a4f4c331-97a3-48c4-aa3e-27304c1eb611_Primary Tumor	TCGA-XM-A8RE	TCGA	TCGA	PrTu_Thymoma	Thymoma_tcga	female	19903	alive	Primary Tumor	MSKCC	TRUE	164370868	162692722	NA	NA
a53e9117-0a49-40d8-af40-7867370b671a_Primary Tumor	TCGA-OR-A5J9	TCGA	TCGA	PrTu_Adrenocortical_Carcinoma	Adrenocortical_carcinoma_tcga	female	8175	alive	Primary Tumor	University of Michigan	TRUE	157634118	155391613	NA	NA
a5406575-c840-475a-ab1b-e1a159413fbd_Primary Tumor	TCGA-CE-A482	TCGA	TCGA	PrTu_Thyroid_Carcinoma	Thyroid_carcinoma_tcga	female	10192	alive	Primary Tumor	ILSBio	TRUE	164184872	162787378	NA	NA
a5790b81-5001-4d1a-97ad-0ec9fc658f44_Primary Tumor	TCGA-BP-4992	TCGA	TCGA	PrTu_Kidney_Renal_Clear_Cell_Carcinoma	Kidney_renal_clear_cell_carcinoma_tcga	male	24438	alive	Primary Tumor	MSKCC	TRUE	187521768	176459420	NA	NA
a5930bc2-d0e4-454f-b60d-5dd1148d4669_Primary Tumor	TCGA-IH-A3EA	TCGA	TCGA	PrTu_Skin_Cutaneous_Melanoma	Skin_cutaneous_melanoma_tcga	male	22577	alive	Primary Tumor	University of Miami	TRUE	70579796	65049378	NA	NA
a5b188f0-a6d3-4d4a-b04f-36d47ec05338_Primary Tumor	TCGA-FA-A4XK	TCGA	TCGA	PrTu_Lymphoid_Neoplasm_Diffuse_Large_Bcell_Lymphoma	Lymphoid_neoplasm_diffuse_large_bcell_lymphoma_tcga	male	14723	dead	Primary Tumor	Asterand	TRUE	167007102	162508048	NA	NA
a5f2576a-d628-47de-a5df-76a4f3105dcc_Primary Tumor	TCGA-L9-A743	TCGA	TCGA	PrTu_Lung_Adenocarcinoma	Lung_adenocarcinoma_tcga	male	20780	alive	Primary Tumor	Candler	TRUE	129059384	124154596	NA	NA
a6003b1c-56a9-430a-a5e2-b70af3f81bdb_Primary Tumor	TCGA-BL-A0C8	TCGA	TCGA	PrTu_Bladder_Urothelial_Carcinoma	Bladder_urothelial_carcinoma_tcga	male	26819	alive	Primary Tumor	Christiana Healthcare	TRUE	99182310	98731428	NA	NA
a653b0bb-aacf-4b11-bb11-42e043e49bf6_Primary Tumor	TCGA-X7-A8DG	TCGA	TCGA	PrTu_Thymoma	Thymoma_tcga	male	17517	alive	Primary Tumor	ABS IUPUI	TRUE	109987464	106528181	NA	NA
a6733fa1-030a-45ed-9c24-0e64164d4998_Primary Tumor	TCGA-G3-AAV6	TCGA	TCGA	PrTu_Liver_Hepatocellular_Carcinoma	Liver_hepatocellular_carcinoma_tcga	female	19556	dead	Primary Tumor	Alberta Health Services	TRUE	125222396	122399509	NA	NA
a6885883-f1a2-48dd-8d72-0038319069a1_Primary Tumor	TCGA-X7-A8M6	TCGA	TCGA	PrTu_Thymoma	Thymoma_tcga	male	15749	alive	Primary Tumor	ABS IUPUI	TRUE	90077600	83087737	NA	NA
a6923479-4e68-4ea8-87ed-e9642b9d43d5_Primary Tumor	TCGA-VB-A8QN	TCGA	TCGA	PrTu_Lymphoid_Neoplasm_Diffuse_Large_Bcell_Lymphoma	Lymphoid_neoplasm_diffuse_large_bcell_lymphoma_tcga	male	20270	alive	Primary Tumor	Global BioClinical - Georgia	TRUE	115989460	107970795	NA	NA
a6bdba04-f27d-4cef-bd82-872fb8390e46_Primary Tumor	TCGA-BJ-A3F0	TCGA	TCGA	PrTu_Thyroid_Carcinoma	Thyroid_carcinoma_tcga	female	23545	alive	Primary Tumor	University of Pittsburgh	TRUE	149486242	147507347	NA	NA
a6ff0b7a-1d04-4a64-af43-5011a4487cb2_Primary Tumor	TCGA-V4-A9EQ	TCGA	TCGA	PrTu_Uveal_Melanoma	Sk_uveal_melanoma_tcga	male	23408	dead	Primary Tumor	Institut Curie	TRUE	121526370	116008757	NA	NA
a7c45269-b693-45c4-81fd-6dd3379877e8_Primary Tumor	TCGA-DX-A7ER	TCGA	TCGA	PrTu_Sarcoma	Sarcoma_tcga	male	25363	dead	Primary Tumor	Memorial Sloan Kettering	TRUE	112182212	109578942	NA	NA
a8e2df1e-4042-42af-9231-3a00e83489f0_Primary Tumor	TCGA-FF-8043	TCGA	TCGA	PrTu_Lymphoid_Neoplasm_Diffuse_Large_Bcell_Lymphoma	Lymphoid_neoplasm_diffuse_large_bcell_lymphoma_tcga	female	25612	alive	Primary Tumor	SingHealth	TRUE	110886756	107854202	NA	NA
a93fd240-59c1-4527-854e-dfd042222fcf_Primary Tumor	TCGA-3B-A9I3	TCGA	TCGA	PrTu_Sarcoma	Sarcoma_tcga	male	22985	alive	Primary Tumor	Moffitt Cancer Center	TRUE	139092616	134630988	NA	NA
a9593c31-72d2-4d70-a64f-d2776bcb0367_Primary Tumor	TCGA-WB-A816	TCGA	TCGA	PrTu_Pheochromocytoma_and_Paraganglioma	Pheochromocytoma_and_paraganglioma_tcga	female	15400	alive	Primary Tumor	Erasmus MC	TRUE	151874504	148836590	NA	NA
a96bca45-ecc7-44f6-acb6-48b0cec3de4d_Primary Tumor	TCGA-QH-A86X	TCGA	TCGA	PrTu_Brain_Lower_Grade_Glioma	Brain_lower_grade_glioma_tcga	male	12385	alive	Primary Tumor	Fondazione-Besta	TRUE	206569356	202068134	NA	NA
a9fe64a9-6d22-4e9f-96f3-f16af7d298f8_Primary Tumor	TCGA-V4-A9EA	TCGA	TCGA	PrTu_Uveal_Melanoma	Sk_uveal_melanoma_tcga	male	24234	alive	Primary Tumor	Institut Curie	TRUE	99403816	78204666	NA	NA
aa88ce53-8439-40bd-8d93-e1d903d1c7fb_Primary Tumor	TCGA-HU-A4GD	TCGA	TCGA	PrTu_Stomach_Adenocarcinoma	Gastro_stomach_adenocarcinoma_tcga	male	20700	alive	Primary Tumor	National Cancer Center Korea	TRUE	247007080	232051460	NA	NA
ab2755d2-5bd9-4e2f-b255-e813afc8d268_Primary Tumor	TCGA-2H-A9GL	TCGA	TCGA	PrTu_Esophageal_Carcinoma	Gastro_esophageal_carcinoma_tcga	male	27115	dead	Primary Tumor	Erasmus MC	TRUE	263728636	236997477	NA	NA
ab449860-46e5-485e-abd5-31c5abef2c58_Primary Tumor	TCGA-L1-A7W4	TCGA	TCGA	PrTu_Pancreatic_Adenocarcinoma	Pancreatic_adenocarcinoma_tcga	female	17821	dead	Primary Tumor	Hartford	TRUE	127686136	126013685	NA	NA
adc853b1-b8bf-488c-a1e2-e95603459b55_Primary Tumor	TCGA-98-8022	TCGA	TCGA	PrTu_Lung_Squamous_Cell_Carcinoma	Lung_squamous_cell_carcinoma_tcga	male	22487	dead	Primary Tumor	Washington University - Alabama	TRUE	86096798	84586380	NA	NA
adc9a685-5b4a-4c29-881a-da1895c47520_Primary Tumor	TCGA-W5-AA34	TCGA	TCGA	PrTu_Cholangiocarcinoma	Gal_cholangiocarcinoma_tcga	female	27535	dead	Primary Tumor	Mayo Clinic Rochester	TRUE	107959728	105898523	NA	NA
adf3c2f7-d5f9-41c3-bd8c-7f9f1f22ff73_Primary Tumor	TCGA-EJ-5531	TCGA	TCGA	PrTu_Prostate_Adenocarcinoma	MaleRPS_prostate_adenocarcinoma_tcga	male	22760	alive	Primary Tumor	University of Pittsburgh	TRUE	121726978	120694809	NA	NA
ae10b73d-e7f4-4334-8452-167b60d71cb5_Primary Tumor	TCGA-N6-A4VG	TCGA	TCGA	PrTu_Uterine_Carcinosarcoma	FemaleRPS_uterine_carcinosarcoma_tcga	female	28428	alive	Primary Tumor	University of Pittsburgh	TRUE	124640612	123457652	NA	NA
ae6d853b-a7f0-4465-b7bf-5a45006ab3b3_Primary Tumor	TCGA-CU-A3QU	TCGA	TCGA	PrTu_Bladder_Urothelial_Carcinoma	Bladder_urothelial_carcinoma_tcga	male	21233	alive	Primary Tumor	UNC	TRUE	150542398	149468346	NA	NA
aee20b98-df51-4ead-86cc-0d5f60a74b90_Primary Tumor	TCGA-AZ-6600	TCGA	TCGA	PrTu_Colon_Adenocarcinoma	Gastro_colon_adenocarcinoma_tcga	male	23581	dead	Primary Tumor	University of Pittsburgh	TRUE	130186350	127250247	NA	NA
aef8d98f-7a1c-47f3-b5a7-a3cb299c70de_Primary Tumor	TCGA-BR-8381	TCGA	TCGA	PrTu_Stomach_Adenocarcinoma	Gastro_stomach_adenocarcinoma_tcga	male	18843	alive	Primary Tumor	Asterand	TRUE	146075612	142100262	NA	NA
af04ca52-8b71-497e-8135-6ddfca9ab221_Primary Tumor	TCGA-VD-A8KA	TCGA	TCGA	PrTu_Uveal_Melanoma	Sk_uveal_melanoma_tcga	male	8271	alive	Primary Tumor	University of Liverpool	TRUE	148437478	138369005	NA	NA
af055b98-be6a-4012-ac64-f1b6539b23d0_Primary Tumor	TCGA-06-5408	TCGA	TCGA	PrTu_Glioblastoma_Multiforme	Brain_glioblastoma_multiforme_tcga	female	20063	dead	Primary Tumor	Henry Ford Hospital	TRUE	131644706	122545779	NA	NA
af1111af-9384-4e37-9b16-227d38007ebd_Primary Tumor	TCGA-KN-8432	TCGA	TCGA	PrTu_Kidney_Chromophobe	Kidney_chromophobe_tcga	female	31591	alive	Primary Tumor	Harvard	TRUE	97695268	96878039	NA	NA
af1d9d69-0a45-4ad3-9873-57fbe4a4b895_Primary Tumor	TCGA-18-3414	TCGA	TCGA	PrTu_Lung_Squamous_Cell_Carcinoma	Lung_squamous_cell_carcinoma_tcga	male	26938	dead	Primary Tumor	Princess Margaret Hospital (Canada)	TRUE	144317868	140516934	NA	NA
af37d8f0-fea0-47f6-be0a-2fb55a5da5c4_Primary Tumor	TCGA-AP-A053	TCGA	TCGA	PrTu_Uterine_Corpus_Endometrial_Carcinoma	FemaleRPS_uterine_corpus_endometrial_carcinoma_tcga	female	32872	dead	Primary Tumor	MSKCC	TRUE	28688560	28322978	NA	NA
af5bde54-d20c-41a1-9537-69aed5562f08_Primary Tumor	TCGA-TS-A8AF	TCGA	TCGA	PrTu_Mesothelioma	Mesothelioma_tcga	male	25486	dead	Primary Tumor	University of Pennsylvania	TRUE	140843822	137498293	NA	NA
afb5442e-0249-475b-8f82-cae4e0268ad1_Primary Tumor	TCGA-VS-A8EC	TCGA	TCGA	PrTu_Cervical_Squamous_Cell_Carcinoma_and_Endocervical_Adenocarcinoma	FemaleRPS_cerv_sq_cell_car_and_endocerv_adecar_tcga	female	20286	alive	Primary Tumor	Barretos Cancer Hospital	TRUE	121247134	119221181	NA	NA
afb91740-2668-46d7-ba01-bb26153ad1c7_Primary Tumor	TCGA-73-4658	TCGA	TCGA	PrTu_Lung_Adenocarcinoma	Lung_adenocarcinoma_tcga	female	29508	dead	Primary Tumor	Roswell Park	TRUE	95128448	94098066	NA	NA
afc984dc-588c-4277-88aa-5d82dd8bd40c_Primary Tumor	TCGA-ZB-A96D	TCGA	TCGA	PrTu_Thymoma	Thymoma_tcga	female	19274	alive	Primary Tumor	Thoraxklinik	TRUE	124540704	109651192	NA	NA
b0770eff-dff2-4e10-8fc9-c07a81efcc5e_Primary Tumor	TCGA-N7-A4Y0	TCGA	TCGA	PrTu_Uterine_Carcinosarcoma	FemaleRPS_uterine_carcinosarcoma_tcga	female	23983	dead	Primary Tumor	Washington University	TRUE	127970138	126052783	NA	NA
b100c424-90c6-4e16-9d9e-40ad38606b5d_Primary Tumor	TCGA-MQ-A4LV	TCGA	TCGA	PrTu_Mesothelioma	Mesothelioma_tcga	male	23110	dead	Primary Tumor	Washington University - NYU	TRUE	144564684	140827277	NA	NA
b10c64c2-7fd2-4210-b975-034affb14b57_Primary Tumor	TCGA-4G-AAZT	TCGA	TCGA	PrTu_Cholangiocarcinoma	Gal_cholangiocarcinoma_tcga	male	22777	alive	Primary Tumor	Sapienza University of Rome	TRUE	101478504	99079609	NA	NA
b123e7c1-2472-4427-bfeb-79666f971e66_Primary Tumor	TCGA-MW-A4EC	TCGA	TCGA	PrTu_Kidney_Renal_Clear_Cell_Carcinoma	Kidney_renal_clear_cell_carcinoma_tcga	female	26649	alive	Primary Tumor	University of Miami	TRUE	131295212	129168233	NA	NA
b15f495d-8598-4404-86b0-519df0f2d504_Primary Tumor	TCGA-BP-4776	TCGA	TCGA	PrTu_Kidney_Renal_Clear_Cell_Carcinoma	Kidney_renal_clear_cell_carcinoma_tcga	male	19143	alive	Primary Tumor	MSKCC	TRUE	100500516	96923022	NA	NA
b16469af-a721-43e9-a4d7-c39b94d1139f_Primary Tumor	TCGA-DS-A5RQ	TCGA	TCGA	PrTu_Cervical_Squamous_Cell_Carcinoma_and_Endocervical_Adenocarcinoma	FemaleRPS_cerv_sq_cell_car_and_endocerv_adecar_tcga	female	29526	alive	Primary Tumor	Cedars Sinai	TRUE	114479366	112884708	NA	NA
b16e9c3f-c7df-46c2-bee3-ecaebbab025f_Primary Tumor	TCGA-ZH-A8Y1	TCGA	TCGA	PrTu_Cholangiocarcinoma	Gal_cholangiocarcinoma_tcga	female	27279	dead	Primary Tumor	University of North Carolina	TRUE	91456534	90417783	NA	NA
b1fa64a6-f86b-43b6-a488-54fe6fe85e9c_Primary Tumor	TCGA-X7-A8M8	TCGA	TCGA	PrTu_Thymoma	Thymoma_tcga	male	16741	alive	Primary Tumor	ABS IUPUI	TRUE	104006786	95535207	NA	NA
b224e42d-8b6d-4578-963c-bf528b954900_Primary Tumor	TCGA-VD-AA8P	TCGA	TCGA	PrTu_Uveal_Melanoma	Sk_uveal_melanoma_tcga	female	23555	alive	Primary Tumor	University of Liverpool	TRUE	116485984	113997767	NA	NA
b26143d3-d458-4d5c-8446-fd2f05707352_Primary Tumor	TCGA-CI-6620	TCGA	TCGA	PrTu_Rectum_Adenocarcinoma	Gastro_rectum_adenocarcinoma_tcga	female	15322	alive	Primary Tumor	University of Pittsburgh	TRUE	129231338	127837588	NA	NA
b26cb5f2-4ff0-4476-8d02-7256ace7d8a3_Primary Tumor	TCGA-VD-A8KN	TCGA	TCGA	PrTu_Uveal_Melanoma	Sk_uveal_melanoma_tcga	female	21935	alive	Primary Tumor	University of Liverpool	TRUE	113548596	110029611	NA	NA
b2b125c7-8993-4424-b390-048ccccc9d08_Primary Tumor	TCGA-EI-6884	TCGA	TCGA	PrTu_Rectum_Adenocarcinoma	Gastro_rectum_adenocarcinoma_tcga	male	25995	alive	Primary Tumor	Greater Poland Cancer Center	TRUE	109605598	107892610	NA	NA
b2cab6ab-3b4a-408c-a331-9353dbc4fc0d_Primary Tumor	TCGA-ZB-A96P	TCGA	TCGA	PrTu_Thymoma	Thymoma_tcga	male	26870	alive	Primary Tumor	Thoraxklinik	TRUE	174891372	168731129	NA	NA
b3164f7b-c826-4e08-9ee6-8ff96d29b913_Primary Tumor	TCGA-OR-A5J1	TCGA	TCGA	PrTu_Adrenocortical_Carcinoma	Adrenocortical_carcinoma_tcga	male	21496	dead	Primary Tumor	University of Michigan	TRUE	137179018	134738939	NA	NA
b351345a-18c2-42ed-8911-c37267c9cb58_Primary Blood Derived Cancer - Peripheral Blood	TCGA-AB-2949	TCGA	TCGA	PrTu_Acute_Myeloid_Leukemia	Blood_acute_myeloid_leukemia_tcga	male	21336	alive	Primary Blood Derived Cancer - Peripheral Blood	Washington University	TRUE	169513302	146305405	NA	NA
b379bfb8-284e-4300-8325-85cfd6809cb8_Primary Tumor	TCGA-BH-A0BD	TCGA	TCGA	PrTu_Breast_Invasive_Carcinoma	Breast_invasive_carcinoma_tcga	female	17275	alive	Primary Tumor	University of Pittsburgh	TRUE	166951328	163748879	NA	NA
b39d2880-6964-4c5b-b5a9-ab64e5cb31e8_Primary Tumor	TCGA-CN-A49C	TCGA	TCGA	PrTu_Head_and_Neck_Squamous_Cell_Carcinoma	Gastro_head_and_neck_squamous_cell_carcinoma_tcga	male	24495	alive	Primary Tumor	University of Pittsburgh	TRUE	115834154	114208758	NA	NA
b3bed685-e9db-436b-9938-2b8a0a0d5b83_Primary Tumor	TCGA-CR-7376	TCGA	TCGA	PrTu_Head_and_Neck_Squamous_Cell_Carcinoma	Gastro_head_and_neck_squamous_cell_carcinoma_tcga	male	30670	alive	Primary Tumor	Vanderbilt University	TRUE	176784482	175476443	NA	NA
b3d635b3-d7ac-4cf8-a318-0a9dd0073e89_Primary Tumor	TCGA-D1-A0ZO	TCGA	TCGA	PrTu_Uterine_Corpus_Endometrial_Carcinoma	FemaleRPS_uterine_corpus_endometrial_carcinoma_tcga	female	27482	alive	Primary Tumor	Mayo Clinic	TRUE	29784104	29359054	NA	NA
b424b73a-2dfa-473f-ab56-ab382cd1cdef_Primary Tumor	TCGA-EJ-7331	TCGA	TCGA	PrTu_Prostate_Adenocarcinoma	MaleRPS_prostate_adenocarcinoma_tcga	male	23458	alive	Primary Tumor	University of Pittsburgh	TRUE	167183776	165826010	NA	NA
b44f664c-444c-4c64-a407-52fd9b55f178_Primary Tumor	TCGA-DD-AADD	TCGA	TCGA	PrTu_Liver_Hepatocellular_Carcinoma	Liver_hepatocellular_carcinoma_tcga	male	18752	alive	Primary Tumor	Mayo Clinic - Rochester	TRUE	99461144	97948288	NA	NA
b4bc4666-13ba-4864-be9b-89ff8a0a1bd8_Primary Blood Derived Cancer - Peripheral Blood	TCGA-AB-2871	TCGA	TCGA	PrTu_Acute_Myeloid_Leukemia	Blood_acute_myeloid_leukemia_tcga	male	18689	alive	Primary Blood Derived Cancer - Peripheral Blood	Washington University	TRUE	134411802	119785239	NA	NA
b4f7f9e4-5fc5-4461-8e0b-0b6c384863c6_Primary Tumor	TCGA-W5-AA30	TCGA	TCGA	PrTu_Cholangiocarcinoma	Gal_cholangiocarcinoma_tcga	male	30039	alive	Primary Tumor	Mayo Clinic Rochester	TRUE	118925284	116682292	NA	NA
b56bdbdb-43af-4a03-a072-54dd22d7550c_Primary Tumor	TCGA-FA-A86F	TCGA	TCGA	PrTu_Lymphoid_Neoplasm_Diffuse_Large_Bcell_Lymphoma	Lymphoid_neoplasm_diffuse_large_bcell_lymphoma_tcga	female	23641	alive	Primary Tumor	Asterand	TRUE	153305972	151141410	NA	NA
b5e2cbda-bbfa-4ef8-a9c4-cb978bef9b23_Primary Tumor	TCGA-56-7582	TCGA	TCGA	PrTu_Lung_Squamous_Cell_Carcinoma	Lung_squamous_cell_carcinoma_tcga	male	30678	alive	Primary Tumor	International Genomics Consortium	TRUE	111272204	110250705	NA	NA
b7395082-415b-4ab3-bf1e-59d0f4e4b488_Primary Tumor	TCGA-S9-A7R3	TCGA	TCGA	PrTu_Brain_Lower_Grade_Glioma	Brain_lower_grade_glioma_tcga	female	10342	alive	Primary Tumor	Dept of Neurosurgery at University of Heidelberg	TRUE	119366794	115863553	NA	NA
b75644c2-b515-41ce-9b03-842ef5208a17_Primary Tumor	TCGA-FU-A3TX	TCGA	TCGA	PrTu_Cervical_Squamous_Cell_Carcinoma_and_Endocervical_Adenocarcinoma	FemaleRPS_cerv_sq_cell_car_and_endocerv_adecar_tcga	female	28825	alive	Primary Tumor	International Genomics Consortium	TRUE	186706050	185136622	NA	NA
b782c157-6b33-4247-83df-a82dc5e5d432_Primary Tumor	TCGA-LN-A8HZ	TCGA	TCGA	PrTu_Esophageal_Carcinoma	Gastro_esophageal_carcinoma_tcga	male	20510	alive	Primary Tumor	ILSBIO	TRUE	257944984	226013304	NA	NA
b78c953f-f1bb-4295-85f1-23c4000ce9d3_Primary Tumor	TCGA-DJ-A4V4	TCGA	TCGA	PrTu_Thyroid_Carcinoma	Thyroid_carcinoma_tcga	female	17878	alive	Primary Tumor	Memorial Sloan Kettering	TRUE	135877174	134725885	NA	NA
b7adb786-1f81-43ca-ac72-7243966cd439_Primary Tumor	TCGA-OR-A5JI	TCGA	TCGA	PrTu_Adrenocortical_Carcinoma	Adrenocortical_carcinoma_tcga	male	8177	alive	Primary Tumor	University of Michigan	TRUE	124761832	121795793	NA	NA
b7bafe7f-295c-4598-9cc8-49d785bd2218_Primary Tumor	TCGA-EM-A4FF	TCGA	TCGA	PrTu_Thyroid_Carcinoma	Thyroid_carcinoma_tcga	female	14796	alive	Primary Tumor	University Health Network	TRUE	206307190	201238067	NA	NA
b7f2958f-256e-4c30-9c61-11e76ddb36ba_Primary Tumor	TCGA-FU-A3EO	TCGA	TCGA	PrTu_Cervical_Squamous_Cell_Carcinoma_and_Endocervical_Adenocarcinoma	FemaleRPS_cerv_sq_cell_car_and_endocerv_adecar_tcga	female	20207	alive	Primary Tumor	International Genomics Consortium	TRUE	125290464	114021456	NA	NA
b80ea411-c8ca-4414-ad1b-82af11df11c2_Primary Tumor	TCGA-22-5481	TCGA	TCGA	PrTu_Lung_Squamous_Cell_Carcinoma	Lung_squamous_cell_carcinoma_tcga	female	26419	dead	Primary Tumor	Mayo Clinic - Rochester	TRUE	142975188	141073129	NA	NA
b81998f2-b3ff-4976-bc1c-8d38a68efa1d_Primary Tumor	TCGA-BP-4804	TCGA	TCGA	PrTu_Kidney_Renal_Clear_Cell_Carcinoma	Kidney_renal_clear_cell_carcinoma_tcga	male	21727	alive	Primary Tumor	MSKCC	TRUE	104458326	103464084	NA	NA
b843df7e-db06-4d29-b00d-6a93effd9191_Primary Tumor	TCGA-HD-8635	TCGA	TCGA	PrTu_Head_and_Neck_Squamous_Cell_Carcinoma	Gastro_head_and_neck_squamous_cell_carcinoma_tcga	female	22340	alive	Primary Tumor	International Genomics Consortium	TRUE	97788982	95920828	NA	NA
b8a8d2fc-421b-4393-8d5a-946cf72cb496_Primary Tumor	TCGA-CF-A3MH	TCGA	TCGA	PrTu_Bladder_Urothelial_Carcinoma	Bladder_urothelial_carcinoma_tcga	male	27458	alive	Primary Tumor	ILSBio	TRUE	151882172	149654309	NA	NA
b8dd67ae-5808-45fc-9a1f-47f18a2f827d_Primary Tumor	TCGA-DX-A6YS	TCGA	TCGA	PrTu_Sarcoma	Sarcoma_tcga	male	22310	alive	Primary Tumor	Memorial Sloan Kettering	TRUE	149638046	144091142	NA	NA
b8df1577-2a75-4eb7-ab27-f2dd76160730_Primary Tumor	TCGA-DU-8158	TCGA	TCGA	PrTu_Brain_Lower_Grade_Glioma	Brain_lower_grade_glioma_tcga	female	21129	dead	Primary Tumor	Henry Ford Hospital	TRUE	200348306	198904691	NA	NA
b8e0f4fb-c916-43b8-afd2-8077a7e3aebc_Primary Tumor	TCGA-HZ-A8P1	TCGA	TCGA	PrTu_Pancreatic_Adenocarcinoma	Pancreatic_adenocarcinoma_tcga	male	29631	alive	Primary Tumor	International Genomics Consortium	TRUE	98035882	96759908	NA	NA
b9e2f4d1-866c-4c62-a9c8-8de7eb364a6e_Primary Tumor	TCGA-HT-7469	TCGA	TCGA	PrTu_Brain_Lower_Grade_Glioma	Brain_lower_grade_glioma_tcga	male	11097	dead	Primary Tumor	Case Western - St Joes	TRUE	147800588	146985957	NA	NA
ba10f90b-66e1-44cd-b6c0-08c448a9d688_Primary Tumor	TCGA-39-5035	TCGA	TCGA	PrTu_Lung_Squamous_Cell_Carcinoma	Lung_squamous_cell_carcinoma_tcga	female	26383	alive	Primary Tumor	MSKCC	TRUE	120005668	115468935	NA	NA
ba383ea6-c885-49f0-bddc-e00be0230a6b_Primary Tumor	TCGA-06-2563	TCGA	TCGA	PrTu_Glioblastoma_Multiforme	Brain_glioblastoma_multiforme_tcga	female	26643	alive	Primary Tumor	Henry Ford Hospital	TRUE	125621160	112453491	NA	NA
ba68f2cf-9271-41fd-9655-1fac7681f588_Primary Tumor	TCGA-24-1558	TCGA	TCGA	PrTu_Ovarian_Serous_Cystadenocarcinoma	FemaleRPS_ovarian_serous_cystadenocarcinoma_tcga	female	27004	dead	Primary Tumor	Washington University	TRUE	237496926	215074942	NA	NA
ba902e78-752f-4248-9a59-ea08475c961b_Primary Tumor	TCGA-AG-3601	TCGA	TCGA	PrTu_Rectum_Adenocarcinoma	Gastro_rectum_adenocarcinoma_tcga	male	24837	alive	Primary Tumor	Indivumed	TRUE	33165760	32682808	NA	NA
baaf32ff-b31b-4c42-bbf6-8ff7ab569ab6_Primary Tumor	TCGA-KL-8335	TCGA	TCGA	PrTu_Kidney_Chromophobe	Kidney_chromophobe_tcga	male	24832	alive	Primary Tumor	MSKCC	TRUE	192625474	191243625	NA	NA
bab53c56-82f1-4d63-98f5-4608ea7b5f4e_Primary Tumor	TCGA-VQ-A8PM	TCGA	TCGA	PrTu_Stomach_Adenocarcinoma	Gastro_stomach_adenocarcinoma_tcga	male	20665	dead	Primary Tumor	Barretos Cancer Hospital	TRUE	232271046	203623642	NA	NA
bb38805e-2ccc-4169-ba01-34b98adf5bd0_Primary Tumor	TCGA-FJ-A871	TCGA	TCGA	PrTu_Bladder_Urothelial_Carcinoma	Bladder_urothelial_carcinoma_tcga	male	18051	dead	Primary Tumor	BLN - Baylor	TRUE	142681316	137824600	NA	NA
bb4a30d5-4eba-45db-b05a-bd843044d508_Primary Tumor	TCGA-E1-A7YK	TCGA	TCGA	PrTu_Brain_Lower_Grade_Glioma	Brain_lower_grade_glioma_tcga	male	19236	dead	Primary Tumor	Duke	TRUE	145498104	141275776	NA	NA
bbabcd40-0a6c-430f-8325-ee1ed1d08afa_Primary Tumor	TCGA-3U-A98G	TCGA	TCGA	PrTu_Mesothelioma	Mesothelioma_tcga	male	26185	dead	Primary Tumor	University of Chicago	TRUE	103725698	102852474	NA	NA
bbad2efe-e9c7-4f8f-924b-ebbbe4c181d4_Primary Tumor	TCGA-24-2019	TCGA	TCGA	PrTu_Ovarian_Serous_Cystadenocarcinoma	FemaleRPS_ovarian_serous_cystadenocarcinoma_tcga	female	17009	alive	Primary Tumor	Washington University	TRUE	326901964	310515659	NA	NA
bbbd714f-8a2b-452a-939a-d6839eb7865c_Primary Tumor	TCGA-2G-AAGG	TCGA	TCGA	PrTu_Testicular_Germ_Cell_Tumors	MaleRPS_testicular_germ_cell_tumors_tcga	male	7330	alive	Primary Tumor	Erasmus MC	TRUE	107590784	104234017	NA	NA
bbf07e1f-8c17-4c2e-89ed-38332d82e455_Primary Tumor	TCGA-V4-A9F5	TCGA	TCGA	PrTu_Uveal_Melanoma	Sk_uveal_melanoma_tcga	female	31314	alive	Primary Tumor	Institut Curie	TRUE	117827254	104621293	NA	NA
bc15cec4-1f82-47fe-ae69-3853194fab7e_Primary Tumor	TCGA-W5-AA2H	TCGA	TCGA	PrTu_Cholangiocarcinoma	Gal_cholangiocarcinoma_tcga	female	25775	alive	Primary Tumor	Mayo Clinic Rochester	TRUE	108821018	106504891	NA	NA
bc316a17-9d73-4ef3-97e9-c4ac5516b75a_Primary Tumor	TCGA-06-0158	TCGA	TCGA	PrTu_Glioblastoma_Multiforme	Brain_glioblastoma_multiforme_tcga	male	26856	dead	Primary Tumor	Henry Ford Hospital	TRUE	143238406	130063428	NA	NA
bcc94953-ce79-428e-99c1-632e42c1b9bc_Primary Tumor	TCGA-G9-6353	TCGA	TCGA	PrTu_Prostate_Adenocarcinoma	MaleRPS_prostate_adenocarcinoma_tcga	male	21221	alive	Primary Tumor	Roswell Park	TRUE	161030184	159951992	NA	NA
bd42cf82-4281-41bf-93e5-8403f1a94905_Primary Tumor	TCGA-2G-AAGM	TCGA	TCGA	PrTu_Testicular_Germ_Cell_Tumors	MaleRPS_testicular_germ_cell_tumors_tcga	male	18696	alive	Primary Tumor	Erasmus MC	TRUE	121468512	119941305	NA	NA
bd48fa5e-0152-46f0-a4fa-8cf723ff2dcd_Primary Tumor	TCGA-FV-A495	TCGA	TCGA	PrTu_Liver_Hepatocellular_Carcinoma	Liver_hepatocellular_carcinoma_tcga	female	18740	alive	Primary Tumor	International Genomics Consortium	TRUE	111764846	108311044	NA	NA
bdc3899e-15ae-421f-829b-0e07fbd27c60_Primary Tumor	TCGA-CG-5717	TCGA	TCGA	PrTu_Stomach_Adenocarcinoma	Gastro_stomach_adenocarcinoma_tcga	male	21458	dead	Primary Tumor	Indivumed	TRUE	200455524	166608564	NA	NA
be8b3f36-aaa1-4302-b28e-de1996faceaf_Primary Tumor	TCGA-BT-A20X	TCGA	TCGA	PrTu_Bladder_Urothelial_Carcinoma	Bladder_urothelial_carcinoma_tcga	male	20519	dead	Primary Tumor	University of Pittsburgh	TRUE	162197302	159100631	NA	NA
bea84d33-3286-44e2-9595-893c34a01f58_Primary Tumor	TCGA-V1-A8WS	TCGA	TCGA	PrTu_Prostate_Adenocarcinoma	MaleRPS_prostate_adenocarcinoma_tcga	male	20805	alive	Primary Tumor	University of California San Francisco	TRUE	169094362	166253574	NA	NA
bec60bdd-34e7-467c-8662-f3a1bb1a4361_Primary Blood Derived Cancer - Peripheral Blood	TCGA-AB-2992	TCGA	TCGA	PrTu_Acute_Myeloid_Leukemia	Blood_acute_myeloid_leukemia_tcga	female	11839	dead	Primary Blood Derived Cancer - Peripheral Blood	Washington University	TRUE	141938832	126939845	NA	NA
bf462e14-f9e8-4531-905d-1fb59d9088cb_Primary Tumor	TCGA-KK-A7AV	TCGA	TCGA	PrTu_Prostate_Adenocarcinoma	MaleRPS_prostate_adenocarcinoma_tcga	male	21192	alive	Primary Tumor	MD Anderson Cancer Center	TRUE	102878420	101094055	NA	NA
bfdcc333-1b9d-44d2-90a4-c1720ba712e9_Primary Tumor	TCGA-SW-A7EB	TCGA	TCGA	PrTu_Stomach_Adenocarcinoma	Gastro_stomach_adenocarcinoma_tcga	male	16475	alive	Primary Tumor	Global Bioclinical-Moldova	TRUE	164082656	79328342	NA	NA
c04cc413-95b0-4b56-af55-9596a5ead4a6_Primary Tumor	TCGA-G2-AA3C	TCGA	TCGA	PrTu_Bladder_Urothelial_Carcinoma	Bladder_urothelial_carcinoma_tcga	male	24267	dead	Primary Tumor	MD Anderson	TRUE	97913172	92476812	NA	NA
c0c52e79-813b-45a9-8021-343aaa6663f6_Primary Blood Derived Cancer - Peripheral Blood	TCGA-AB-2976	TCGA	TCGA	PrTu_Acute_Myeloid_Leukemia	Blood_acute_myeloid_leukemia_tcga	male	19570	dead	Primary Blood Derived Cancer - Peripheral Blood	Washington University	TRUE	176316512	155390004	NA	NA
c14468eb-e725-4029-96cc-75bb9ebd9def_Primary Tumor	TCGA-DS-A7WI	TCGA	TCGA	PrTu_Cervical_Squamous_Cell_Carcinoma_and_Endocervical_Adenocarcinoma	FemaleRPS_cerv_sq_cell_car_and_endocerv_adecar_tcga	female	15970	dead	Primary Tumor	Cedars Sinai	TRUE	118038208	112453171	NA	NA
c1c06604-5ae2-4a53-b9c0-eb210d38e3f0_Primary Tumor	TCGA-GR-A4D6	TCGA	TCGA	PrTu_Lymphoid_Neoplasm_Diffuse_Large_Bcell_Lymphoma	Lymphoid_neoplasm_diffuse_large_bcell_lymphoma_tcga	female	19838	alive	Primary Tumor	University of Nebraska Medical Center (UNMC)	TRUE	108665208	106183420	NA	NA
c35f36b1-ba3d-4eea-bf5a-c95480202176_Primary Tumor	TCGA-DU-7306	TCGA	TCGA	PrTu_Brain_Lower_Grade_Glioma	Brain_lower_grade_glioma_tcga	male	24800	alive	Primary Tumor	Henry Ford Hospital	TRUE	168710050	167324386	NA	NA
c3d662ee-48d0-454a-bb0c-77d3338d3747_Primary Tumor	TCGA-GR-7353	TCGA	TCGA	PrTu_Lymphoid_Neoplasm_Diffuse_Large_Bcell_Lymphoma	Lymphoid_neoplasm_diffuse_large_bcell_lymphoma_tcga	male	13317	alive	Primary Tumor	University of Nebraska Medical Center (UNMC)	TRUE	128058736	117247020	NA	NA
c3f0608b-d493-4c74-930a-d7998a48a659_Primary Tumor	TCGA-EI-6507	TCGA	TCGA	PrTu_Rectum_Adenocarcinoma	Gastro_rectum_adenocarcinoma_tcga	male	22176	alive	Primary Tumor	Greater Poland Cancer Center	TRUE	121108354	119344114	NA	NA
c5ad9aef-27c6-4101-befb-6227cd1266ba_Primary Tumor	TCGA-3U-A98I	TCGA	TCGA	PrTu_Mesothelioma	Mesothelioma_tcga	male	25108	dead	Primary Tumor	University of Chicago	TRUE	67157454	66563465	NA	NA
c5bf474c-6919-47b4-ba59-34ab20c087d5_Primary Tumor	TCGA-B0-5120	TCGA	TCGA	PrTu_Kidney_Renal_Clear_Cell_Carcinoma	Kidney_renal_clear_cell_carcinoma_tcga	female	26559	alive	Primary Tumor	University of Pittsburgh	TRUE	149876508	148137016	NA	NA
c6388925-c0a1-4610-a6b9-d9d9500d88c6_Primary Tumor	TCGA-IB-A5SO	TCGA	TCGA	PrTu_Pancreatic_Adenocarcinoma	Pancreatic_adenocarcinoma_tcga	male	26129	dead	Primary Tumor	Alberta Health Services	TRUE	152253400	150769816	NA	NA
c689ae1d-4a6b-45db-b4d1-6b34c5c61522_Primary Tumor	TCGA-KL-8342	TCGA	TCGA	PrTu_Kidney_Chromophobe	Kidney_chromophobe_tcga	female	16550	alive	Primary Tumor	MSKCC	TRUE	153307800	151488371	NA	NA
c7162d11-4bdc-41cd-a964-46fc416829db_Primary Tumor	TCGA-AH-6547	TCGA	TCGA	PrTu_Rectum_Adenocarcinoma	Gastro_rectum_adenocarcinoma_tcga	female	29030	dead	Primary Tumor	International Genomics Consortium	TRUE	118684146	116472868	NA	NA
c72b973b-4719-46ab-ac99-05d14088d3bc_Primary Tumor	TCGA-OR-A5K3	TCGA	TCGA	PrTu_Adrenocortical_Carcinoma	Adrenocortical_carcinoma_tcga	male	19375	alive	Primary Tumor	University of Michigan	TRUE	86104712	84124224	NA	NA
c73244fd-d486-439f-a94f-fb0bd4e9ac8f_Primary Tumor	TCGA-25-1324	TCGA	TCGA	PrTu_Ovarian_Serous_Cystadenocarcinoma	FemaleRPS_ovarian_serous_cystadenocarcinoma_tcga	female	27090	dead	Primary Tumor	Mayo Clinic - Rochester	TRUE	306736334	291271439	NA	NA
c739fd61-22b2-412d-bcf3-89bda45a2c0f_Primary Tumor	TCGA-3H-AB3X	TCGA	TCGA	PrTu_Mesothelioma	Mesothelioma_tcga	male	22702	alive	Primary Tumor	MD Anderson Cancer Center	TRUE	134607480	128464060	NA	NA
c7885e34-d5dc-4256-a4ad-944a27dfcfc2_Primary Tumor	TCGA-P3-A6T4	TCGA	TCGA	PrTu_Head_and_Neck_Squamous_Cell_Carcinoma	Gastro_head_and_neck_squamous_cell_carcinoma_tcga	male	20027	dead	Primary Tumor	Fred Hutchinson	TRUE	116629234	114158844	NA	NA
c7c3dec8-0251-4396-9d79-9dd28d70ab3d_Primary Tumor	TCGA-QR-A6GZ	TCGA	TCGA	PrTu_Pheochromocytoma_and_Paraganglioma	Pheochromocytoma_and_paraganglioma_tcga	male	11573	alive	Primary Tumor	National Institutes of Health	TRUE	110147916	107534402	NA	NA
c871ea6b-fbd2-4e6f-ab29-f43f6e3ddcbb_Primary Tumor	TCGA-E7-A3X6	TCGA	TCGA	PrTu_Bladder_Urothelial_Carcinoma	Bladder_urothelial_carcinoma_tcga	male	25584	dead	Primary Tumor	Asterand	TRUE	123311124	122380718	NA	NA
c89f6ea5-786d-4d3c-aa93-681664a908f9_Primary Tumor	TCGA-Q9-A6FW	TCGA	TCGA	PrTu_Esophageal_Carcinoma	Gastro_esophageal_carcinoma_tcga	male	22586	alive	Primary Tumor	Emory University	TRUE	246436922	235323166	NA	NA
c8cde9ea-89e9-4ee8-8a46-417a48f6d3ab_Primary Tumor	TCGA-FF-8061	TCGA	TCGA	PrTu_Lymphoid_Neoplasm_Diffuse_Large_Bcell_Lymphoma	Lymphoid_neoplasm_diffuse_large_bcell_lymphoma_tcga	male	15358	alive	Primary Tumor	SingHealth	TRUE	87691078	83250809	NA	NA
c9439a80-abf5-4ede-b552-7784bb14213a_Primary Tumor	TCGA-56-A4ZJ	TCGA	TCGA	PrTu_Lung_Squamous_Cell_Carcinoma	Lung_squamous_cell_carcinoma_tcga	female	27516	alive	Primary Tumor	International Genomics Consortium	TRUE	132213658	129814226	NA	NA
c9b92f8f-4599-47d1-9d12-31e42166a091_Primary Blood Derived Cancer - Peripheral Blood	TCGA-AB-3009	TCGA	TCGA	PrTu_Acute_Myeloid_Leukemia	Blood_acute_myeloid_leukemia_tcga	male	8676	dead	Primary Blood Derived Cancer - Peripheral Blood	Washington University	TRUE	138781570	123178257	NA	NA
c9f519b6-73f1-4737-83cb-f5ef208592cd_Primary Tumor	TCGA-MY-A913	TCGA	TCGA	PrTu_Cervical_Squamous_Cell_Carcinoma_and_Endocervical_Adenocarcinoma	FemaleRPS_cerv_sq_cell_car_and_endocerv_adecar_tcga	female	10379	alive	Primary Tumor	Montefiore Medical Center	TRUE	142733356	140452217	NA	NA
ca242b4c-b879-4e13-a1e7-84c984067189_Primary Tumor	TCGA-VS-A9UB	TCGA	TCGA	PrTu_Cervical_Squamous_Cell_Carcinoma_and_Endocervical_Adenocarcinoma	FemaleRPS_cerv_sq_cell_car_and_endocerv_adecar_tcga	female	19737	alive	Primary Tumor	Barretos Cancer Hospital	TRUE	79378434	78727198	NA	NA
caaf50a4-13b5-4003-b52f-e5f9780f9f94_Primary Tumor	TCGA-EB-A3XE	TCGA	TCGA	PrTu_Skin_Cutaneous_Melanoma	Skin_cutaneous_melanoma_tcga	female	28148	alive	Primary Tumor	Asterand	TRUE	117530054	116664660	NA	NA
cab38ea8-4555-413c-b81e-4621aac4ef85_Primary Tumor	TCGA-BH-A0H5	TCGA	TCGA	PrTu_Breast_Invasive_Carcinoma	Breast_invasive_carcinoma_tcga	female	16719	alive	Primary Tumor	University of Pittsburgh	TRUE	143640562	139374996	NA	NA
caba34f2-3877-48ca-9fbc-665c3960f574_Primary Tumor	TCGA-L5-A4ON	TCGA	TCGA	PrTu_Esophageal_Carcinoma	Gastro_esophageal_carcinoma_tcga	male	23970	dead	Primary Tumor	University of Michigan	TRUE	292334952	279835466	NA	NA
cabd63ee-d833-47b0-9a0b-8a046d260af1_Primary Tumor	TCGA-DX-AB3A	TCGA	TCGA	PrTu_Sarcoma	Sarcoma_tcga	male	29230	dead	Primary Tumor	Memorial Sloan Kettering	TRUE	124838304	120955462	NA	NA
cad8bd3a-ffd8-4baf-9de6-3ac3a1eb19e1_Primary Tumor	TCGA-LN-A9FO	TCGA	TCGA	PrTu_Esophageal_Carcinoma	Gastro_esophageal_carcinoma_tcga	male	15551	alive	Primary Tumor	ILSBIO	TRUE	267573566	250989376	NA	NA
cb245767-f9d2-4cca-95f0-f3d247c05f01_Primary Tumor	TCGA-UD-AAC5	TCGA	TCGA	PrTu_Mesothelioma	Mesothelioma_tcga	male	24314	dead	Primary Tumor	University of Western Australia	TRUE	123931742	107151963	NA	NA
cb419344-6148-43d4-b549-570bd09b3e05_Primary Tumor	TCGA-L5-A4OJ	TCGA	TCGA	PrTu_Esophageal_Carcinoma	Gastro_esophageal_carcinoma_tcga	female	25657	alive	Primary Tumor	University of Michigan	TRUE	223993108	214843731	NA	NA
cb695fdd-381e-4c00-836e-0ba27e32176b_Primary Tumor	TCGA-VS-A8QC	TCGA	TCGA	PrTu_Cervical_Squamous_Cell_Carcinoma_and_Endocervical_Adenocarcinoma	FemaleRPS_cerv_sq_cell_car_and_endocerv_adecar_tcga	female	18743	dead	Primary Tumor	Barretos Cancer Hospital	TRUE	138262090	135101446	NA	NA
cb94a8ae-2b0c-4d0b-ada3-4c82dd765567_Primary Tumor	TCGA-ZN-A9VV	TCGA	TCGA	PrTu_Mesothelioma	Mesothelioma_tcga	male	25096	alive	Primary Tumor	Brigham and Women's Hospital Division of Thoracic Surgery	TRUE	81585194	77410375	NA	NA
cba5705a-80dd-4496-9283-c5d3a92c7dba_Primary Tumor	TCGA-B8-4146	TCGA	TCGA	PrTu_Kidney_Renal_Clear_Cell_Carcinoma	Kidney_renal_clear_cell_carcinoma_tcga	female	15063	alive	Primary Tumor	UNC	TRUE	128680456	127335539	NA	NA
cba920f4-c57f-47bc-958d-9b7872df01c8_Primary Tumor	TCGA-YZ-A982	TCGA	TCGA	PrTu_Uveal_Melanoma	Sk_uveal_melanoma_tcga	female	28938	alive	Primary Tumor	The Ohio State University	TRUE	72314500	66053248	NA	NA
cbbea9f1-396a-4bf3-b67c-2cac3394dceb_Primary Tumor	TCGA-44-6779	TCGA	TCGA	PrTu_Lung_Adenocarcinoma	Lung_adenocarcinoma_tcga	female	18469	dead	Primary Tumor	Christiana Healthcare	TRUE	68899398	63725632	NA	NA
cbcb2141-b415-4410-8dd7-2a3cd3980a19_Primary Tumor	TCGA-AF-3400	TCGA	TCGA	PrTu_Rectum_Adenocarcinoma	Gastro_rectum_adenocarcinoma_tcga	male	19826	alive	Primary Tumor	Christiana Healthcare	TRUE	29086309	28893607	NA	NA
cbfef004-b437-4d51-9d88-a2db50aa6481_Primary Tumor	TCGA-44-7661	TCGA	TCGA	PrTu_Lung_Adenocarcinoma	Lung_adenocarcinoma_tcga	female	25483	dead	Primary Tumor	Christiana Healthcare	TRUE	169158614	167834704	NA	NA
cc23a09b-bca7-43e0-9ad0-bf272848492e_Primary Tumor	TCGA-CV-5435	TCGA	TCGA	PrTu_Head_and_Neck_Squamous_Cell_Carcinoma	Gastro_head_and_neck_squamous_cell_carcinoma_tcga	male	20926	dead	Primary Tumor	MD Anderson Cancer Center	TRUE	121404364	119495210	NA	NA
cc8602bb-78e2-4732-9784-83c3388b999e_Primary Tumor	TCGA-KQ-A41S	TCGA	TCGA	PrTu_Bladder_Urothelial_Carcinoma	Bladder_urothelial_carcinoma_tcga	female	32041	alive	Primary Tumor	Cornell Medical College	TRUE	129066486	125229875	NA	NA
ccb028ae-777c-4af6-b92e-40848f1cf774_Primary Tumor	TCGA-ZD-A8I3	TCGA	TCGA	PrTu_Cholangiocarcinoma	Gal_cholangiocarcinoma_tcga	female	26754	dead	Primary Tumor	ILSbio	TRUE	113429110	109958784	NA	NA
cccd0568-e267-44a2-8421-6471736bb45f_Primary Tumor	TCGA-R6-A8W8	TCGA	TCGA	PrTu_Esophageal_Carcinoma	Gastro_esophageal_carcinoma_tcga	male	26535	dead	Primary Tumor	MD Anderson Cancer Center	TRUE	216121158	206560237	NA	NA
ccda26c1-a6d6-4317-8cf8-8a87e15ce12e_Primary Tumor	TCGA-44-2662	TCGA	TCGA	PrTu_Lung_Adenocarcinoma	Lung_adenocarcinoma_tcga	male	24014	alive	Primary Tumor	Christiana Healthcare	TRUE	199546794	197385259	NA	NA
cd24b9f2-f550-4b83-aa7a-d16c9d130cb2_Primary Tumor	TCGA-S7-A7X0	TCGA	TCGA	PrTu_Pheochromocytoma_and_Paraganglioma	Pheochromocytoma_and_paraganglioma_tcga	female	27729	alive	Primary Tumor	University Hospital Motol	TRUE	107999918	102246569	NA	NA
cd69d509-a652-4257-a8d3-767296bbb4ec_Primary Tumor	TCGA-DU-6542	TCGA	TCGA	PrTu_Brain_Lower_Grade_Glioma	Brain_lower_grade_glioma_tcga	male	9380	alive	Primary Tumor	Henry Ford Hospital	TRUE	124618464	123914172	NA	NA
cd6e5d3d-1c86-40dd-9cb3-b2e2075dec56_Primary Tumor	TCGA-24-1469	TCGA	TCGA	PrTu_Ovarian_Serous_Cystadenocarcinoma	FemaleRPS_ovarian_serous_cystadenocarcinoma_tcga	female	25937	alive	Primary Tumor	Washington University	TRUE	189592408	184655200	NA	NA
cd73f38a-f6ff-4e7b-bd43-ec7b82dbe7df_Primary Tumor	TCGA-16-1045	TCGA	TCGA	PrTu_Glioblastoma_Multiforme	Brain_glioblastoma_multiforme_tcga	female	18195	dead	Primary Tumor	Toronto Western Hospital	TRUE	112716062	95567090	NA	NA
ce3585d3-7388-4d05-84c8-64e0883003b3_Primary Tumor	TCGA-HC-7232	TCGA	TCGA	PrTu_Prostate_Adenocarcinoma	MaleRPS_prostate_adenocarcinoma_tcga	male	24324	alive	Primary Tumor	International Genomics Consortium	TRUE	153034686	152021763	NA	NA
ce7e25dc-5df9-48c5-8f9f-756f6cf765eb_Primary Blood Derived Cancer - Peripheral Blood	TCGA-AB-2979	TCGA	TCGA	PrTu_Acute_Myeloid_Leukemia	Blood_acute_myeloid_leukemia_tcga	female	11262	alive	Primary Blood Derived Cancer - Peripheral Blood	Washington University	TRUE	143730864	127533630	NA	NA
cecaecb4-51ef-407d-a882-0e4b444b0a77_Primary Tumor	TCGA-C5-A8YT	TCGA	TCGA	PrTu_Cervical_Squamous_Cell_Carcinoma_and_Endocervical_Adenocarcinoma	FemaleRPS_cerv_sq_cell_car_and_endocerv_adecar_tcga	female	13253	dead	Primary Tumor	Medical College of Wisconsin	TRUE	132283382	130178361	NA	NA
cf327482-199b-4604-ac19-c8b68d91c5d9_Primary Tumor	TCGA-OR-A5LH	TCGA	TCGA	PrTu_Adrenocortical_Carcinoma	Adrenocortical_carcinoma_tcga	female	13182	dead	Primary Tumor	University of Michigan	TRUE	138472820	135942110	NA	NA
cf332daa-f335-4af1-81de-cbfdafb0f764_Primary Tumor	TCGA-OR-A5K5	TCGA	TCGA	PrTu_Adrenocortical_Carcinoma	Adrenocortical_carcinoma_tcga	female	21907	dead	Primary Tumor	University of Michigan	TRUE	125092906	119495314	NA	NA
cf358fb8-866c-4780-a550-d6c1c30b8c63_Primary Tumor	TCGA-DD-AADU	TCGA	TCGA	PrTu_Liver_Hepatocellular_Carcinoma	Liver_hepatocellular_carcinoma_tcga	male	21940	alive	Primary Tumor	Mayo Clinic - Rochester	TRUE	113179038	111015516	NA	NA
cf825b86-7ec2-4e90-bcce-3b5637b90b70_Primary Tumor	TCGA-3A-A9IS	TCGA	TCGA	PrTu_Pancreatic_Adenocarcinoma	Pancreatic_adenocarcinoma_tcga	male	24621	alive	Primary Tumor	Moffitt Cancer Center	TRUE	119480082	117968281	NA	NA
cfda26b9-d417-425c-9a72-fa76ca4b296c_Primary Tumor	TCGA-IB-AAUM	TCGA	TCGA	PrTu_Pancreatic_Adenocarcinoma	Pancreatic_adenocarcinoma_tcga	male	28013	alive	Primary Tumor	Alberta Health Services	TRUE	131889936	127675727	NA	NA
d04d927b-bb66-435f-bb8f-dd71145c5eec_Primary Tumor	TCGA-XU-A92X	TCGA	TCGA	PrTu_Thymoma	Thymoma_tcga	male	6572	alive	Primary Tumor	University Health Network	TRUE	111490024	104976268	NA	NA
d17668c4-5d66-4e16-8b70-b54616581aae_Primary Tumor	TCGA-AP-A0LL	TCGA	TCGA	PrTu_Uterine_Corpus_Endometrial_Carcinoma	FemaleRPS_uterine_corpus_endometrial_carcinoma_tcga	female	20700	alive	Primary Tumor	MSKCC	TRUE	28889500	27407453	NA	NA
d1bf3b65-493e-4249-8cb3-7c9f8ce4dc48_Primary Blood Derived Cancer - Peripheral Blood	TCGA-AB-2990	TCGA	TCGA	PrTu_Acute_Myeloid_Leukemia	Blood_acute_myeloid_leukemia_tcga	male	18962	alive	Primary Blood Derived Cancer - Peripheral Blood	Washington University	TRUE	159439756	138545987	NA	NA
d1e0f479-77dd-42cd-89cb-c1eeac60c10a_Primary Tumor	TCGA-IB-7646	TCGA	TCGA	PrTu_Pancreatic_Adenocarcinoma	Pancreatic_adenocarcinoma_tcga	male	22148	dead	Primary Tumor	Alberta Health Services	TRUE	119927716	111937620	NA	NA
d1eea093-f349-435f-b8d4-1b40b35503d7_Primary Tumor	TCGA-RW-A7CZ	TCGA	TCGA	PrTu_Pheochromocytoma_and_Paraganglioma	Pheochromocytoma_and_paraganglioma_tcga	female	26657	alive	Primary Tumor	Michigan University	TRUE	147343664	145217199	NA	NA
d206a75d-c939-4d82-a3fd-8a8edf6288ab_Primary Tumor	TCGA-QR-A6GR	TCGA	TCGA	PrTu_Pheochromocytoma_and_Paraganglioma	Pheochromocytoma_and_paraganglioma_tcga	female	11089	alive	Primary Tumor	National Institutes of Health	TRUE	117371748	111604105	NA	NA
d232f22d-a3e7-41c8-97e1-205de2b488aa_Primary Tumor	TCGA-CJ-4891	TCGA	TCGA	PrTu_Kidney_Renal_Clear_Cell_Carcinoma	Kidney_renal_clear_cell_carcinoma_tcga	female	21059	dead	Primary Tumor	MD Anderson Cancer Center	TRUE	170931680	169379002	NA	NA
d23d354d-04b0-4ff4-bd83-6a2d1ecf3b47_Primary Tumor	TCGA-BP-4961	TCGA	TCGA	PrTu_Kidney_Renal_Clear_Cell_Carcinoma	Kidney_renal_clear_cell_carcinoma_tcga	male	17284	alive	Primary Tumor	MSKCC	TRUE	208763820	202389584	NA	NA
d2e49fe3-fc7c-47c5-aa1f-b6b06d10951a_Primary Tumor	TCGA-IN-A6RN	TCGA	TCGA	PrTu_Stomach_Adenocarcinoma	Gastro_stomach_adenocarcinoma_tcga	female	26409	alive	Primary Tumor	University of Pittsburgh	TRUE	178323404	80843589	NA	NA
d32a4219-4cca-470f-b6b3-11447d9f5e0b_Primary Tumor	TCGA-ER-A2NF	TCGA	TCGA	PrTu_Skin_Cutaneous_Melanoma	Skin_cutaneous_melanoma_tcga	male	19499	dead	Primary Tumor	University of Pittsburgh	TRUE	183445182	181247203	NA	NA
d383008a-a1bf-4689-b243-3c464c79b818_Primary Tumor	TCGA-EO-A3AV	TCGA	TCGA	PrTu_Uterine_Corpus_Endometrial_Carcinoma	FemaleRPS_uterine_corpus_endometrial_carcinoma_tcga	female	18713	alive	Primary Tumor	University Health Network	TRUE	104037806	101815843	NA	NA
d38dbe20-bd5a-45d5-8db3-d5f777b454b6_Primary Tumor	TCGA-46-3769	TCGA	TCGA	PrTu_Lung_Squamous_Cell_Carcinoma	Lung_squamous_cell_carcinoma_tcga	male	20941	alive	Primary Tumor	St. Joseph's Medical Center (MD)	TRUE	149731346	145568694	NA	NA
d3b47e53-6f40-4fc8-b5a4-cbe548a770a9_Primary Tumor	TCGA-6D-AA2E	TCGA	TCGA	PrTu_Kidney_Renal_Clear_Cell_Carcinoma	Kidney_renal_clear_cell_carcinoma_tcga	female	25043	alive	Primary Tumor	University of Oklahoma HSC	TRUE	109902482	106717339	NA	NA
d3b7ada6-5395-4212-a921-8e97c92b605d_Primary Tumor	TCGA-NH-A50V	TCGA	TCGA	PrTu_Colon_Adenocarcinoma	Gastro_colon_adenocarcinoma_tcga	male	25467	alive	Primary Tumor	Candler	TRUE	130820010	127574225	NA	NA
d3d3dba9-139e-4f57-ac70-b741553d1687_Primary Tumor	TCGA-5R-AA1D	TCGA	TCGA	PrTu_Liver_Hepatocellular_Carcinoma	Liver_hepatocellular_carcinoma_tcga	female	6545	alive	Primary Tumor	Proteogenex, Inc	TRUE	120957940	118497922	NA	NA
d3dd5e69-9752-4b50-9b1f-814afbc2c3dd_Primary Tumor	TCGA-29-1774	TCGA	TCGA	PrTu_Ovarian_Serous_Cystadenocarcinoma	FemaleRPS_ovarian_serous_cystadenocarcinoma_tcga	female	29991	alive	Primary Tumor	Duke	TRUE	183229270	177419486	NA	NA
d4d3c554-bab2-47e7-a1c8-8890db28abf8_Primary Tumor	TCGA-LK-A4NZ	TCGA	TCGA	PrTu_Mesothelioma	Mesothelioma_tcga	male	27720	dead	Primary Tumor	University of Pittsburgh	TRUE	132400632	127877864	NA	NA
d4f4ddc1-cfd7-4c57-ade6-4f32cb7ffd85_Primary Tumor	TCGA-KK-A8IK	TCGA	TCGA	PrTu_Prostate_Adenocarcinoma	MaleRPS_prostate_adenocarcinoma_tcga	male	20594	alive	Primary Tumor	MD Anderson Cancer Center	TRUE	117891806	110852888	NA	NA
d52c3cb6-921e-4f26-b49c-e6e4f11f9c06_Primary Tumor	TCGA-KO-8405	TCGA	TCGA	PrTu_Kidney_Chromophobe	Kidney_chromophobe_tcga	male	10671	alive	Primary Tumor	MD Anderson Cancer Center	TRUE	163139954	161203377	NA	NA
d5a296ae-c165-413c-adcc-33c9e99ff873_Primary Tumor	TCGA-D5-7000	TCGA	TCGA	PrTu_Colon_Adenocarcinoma	Gastro_colon_adenocarcinoma_tcga	female	28913	alive	Primary Tumor	Greater Poland Cancer Center	TRUE	131609382	129754697	NA	NA
d5d8a818-d689-4c6f-96b0-13f2cb10c3ca_Primary Tumor	TCGA-FU-A2QG	TCGA	TCGA	PrTu_Cervical_Squamous_Cell_Carcinoma_and_Endocervical_Adenocarcinoma	FemaleRPS_cerv_sq_cell_car_and_endocerv_adecar_tcga	female	10865	alive	Primary Tumor	International Genomics Consortium	TRUE	188482202	185164386	NA	NA
d5d8e76e-2f2a-49bc-ba0a-d51283611b16_Primary Tumor	TCGA-AO-A0JL	TCGA	TCGA	PrTu_Breast_Invasive_Carcinoma	Breast_invasive_carcinoma_tcga	female	21895	alive	Primary Tumor	MSKCC	TRUE	129978078	122416408	NA	NA
d60f6620-575d-47fe-83e8-80a6ad838bed_Primary Tumor	TCGA-DJ-A2PO	TCGA	TCGA	PrTu_Thyroid_Carcinoma	Thyroid_carcinoma_tcga	male	20058	alive	Primary Tumor	Memorial Sloan Kettering	TRUE	149554094	148553901	NA	NA
d63f2f1e-1970-445f-907b-23cf4d9efd83_Primary Tumor	TCGA-OR-A5JB	TCGA	TCGA	PrTu_Adrenocortical_Carcinoma	Adrenocortical_carcinoma_tcga	male	19172	dead	Primary Tumor	University of Michigan	TRUE	120898980	119290517	NA	NA
d67cd793-2931-429a-9084-2f3c4c8be7ad_Primary Tumor	TCGA-A2-A0EY	TCGA	TCGA	PrTu_Breast_Invasive_Carcinoma	Breast_invasive_carcinoma_tcga	female	22872	alive	Primary Tumor	Walter Reed	TRUE	148989234	147415120	NA	NA
d6b1516a-8271-4071-8c56-d4538de63892_Primary Tumor	TCGA-ZB-A963	TCGA	TCGA	PrTu_Thymoma	Thymoma_tcga	male	16990	alive	Primary Tumor	Thoraxklinik	TRUE	150715514	146284478	NA	NA
d6c2c6ce-3483-4fe5-aef6-e40419f728cf_Primary Tumor	TCGA-2Y-A9GX	TCGA	TCGA	PrTu_Liver_Hepatocellular_Carcinoma	Liver_hepatocellular_carcinoma_tcga	male	24963	alive	Primary Tumor	Moffitt Cancer Center	TRUE	115049860	113861920	NA	NA
d74ddbe2-5860-40b1-9bd8-99cc50f3392d_Primary Tumor	TCGA-G3-AAUZ	TCGA	TCGA	PrTu_Liver_Hepatocellular_Carcinoma	Liver_hepatocellular_carcinoma_tcga	male	17760	alive	Primary Tumor	Alberta Health Services	TRUE	108609304	106671228	NA	NA
d7ebd11a-1339-4b28-be90-a788d2cfa706_Primary Tumor	TCGA-AA-3811	TCGA	TCGA	PrTu_Colon_Adenocarcinoma	Gastro_colon_adenocarcinoma_tcga	female	30893	dead	Primary Tumor	Indivumed	TRUE	29307870	29008230	NA	NA
d7ee2693-39a8-4e3a-b6f6-e4729800e34e_Primary Tumor	TCGA-EB-A24D	TCGA	TCGA	PrTu_Skin_Cutaneous_Melanoma	Skin_cutaneous_melanoma_tcga	male	26439	alive	Primary Tumor	Asterand	TRUE	175677696	174404164	NA	NA
d86eab07-8cb2-49a8-b00f-2986efd7ea3b_Primary Tumor	TCGA-VR-A8EP	TCGA	TCGA	PrTu_Esophageal_Carcinoma	Gastro_esophageal_carcinoma_tcga	male	18942	alive	Primary Tumor	Barretos Cancer Hospital	TRUE	259446734	237397585	NA	NA
d885b720-e813-4828-a731-b3cdcbd20687_Primary Tumor	TCGA-OR-A5LD	TCGA	TCGA	PrTu_Adrenocortical_Carcinoma	Adrenocortical_carcinoma_tcga	male	19111	dead	Primary Tumor	University of Michigan	TRUE	80596572	77906315	NA	NA
d88b35a3-a291-457a-b15b-a314859b25c5_Primary Tumor	TCGA-28-2499	TCGA	TCGA	PrTu_Glioblastoma_Multiforme	Brain_glioblastoma_multiforme_tcga	male	21838	not reported	Primary Tumor	Cedars Sinai	TRUE	132898770	118013582	NA	NA
d890cbf7-41d8-4992-99c2-24c60c77b156_Primary Tumor	TCGA-OR-A5K9	TCGA	TCGA	PrTu_Adrenocortical_Carcinoma	Adrenocortical_carcinoma_tcga	female	22596	dead	Primary Tumor	University of Michigan	TRUE	125369194	123588911	NA	NA
d8bfcc67-f5c3-42cd-9fc4-bd483f896da1_Primary Tumor	TCGA-EI-6508	TCGA	TCGA	PrTu_Rectum_Adenocarcinoma	Gastro_rectum_adenocarcinoma_tcga	female	17827	alive	Primary Tumor	Greater Poland Cancer Center	TRUE	134489100	132605367	NA	NA
d8d13aa4-45d5-4e1a-a6cf-895bdf05e7b2_Primary Tumor	TCGA-13-0760	TCGA	TCGA	PrTu_Ovarian_Serous_Cystadenocarcinoma	FemaleRPS_ovarian_serous_cystadenocarcinoma_tcga	female	23036	dead	Primary Tumor	Memorial Sloan Kettering	TRUE	415583602	390100149	NA	NA
d8e19e8a-7442-4b6b-8f4a-d02dca5c9894_Primary Tumor	TCGA-4V-A9QW	TCGA	TCGA	PrTu_Thymoma	Thymoma_tcga	male	22781	alive	Primary Tumor	Hospital Louis Pradel	TRUE	112631764	105723183	NA	NA
d9405dd0-ab00-4aac-9ba3-1e2bc43305da_Primary Tumor	TCGA-KV-A6GE	TCGA	TCGA	PrTu_Kidney_Renal_Papillary_Cell_Carcinoma	Kidney_renal_papillary_cell_carcinoma_tcga	male	23979	alive	Primary Tumor	Hartford	TRUE	143458518	141242708	NA	NA
d9424178-9cb4-4bfb-9814-ba1afe7ad954_Primary Tumor	TCGA-HU-A4GH	TCGA	TCGA	PrTu_Stomach_Adenocarcinoma	Gastro_stomach_adenocarcinoma_tcga	male	27473	alive	Primary Tumor	National Cancer Center Korea	TRUE	312664052	303636662	NA	NA
d947828f-d62f-426b-9710-3c93a7aef05b_Primary Tumor	TCGA-UF-A7JD	TCGA	TCGA	PrTu_Head_and_Neck_Squamous_Cell_Carcinoma	Gastro_head_and_neck_squamous_cell_carcinoma_tcga	male	26101	dead	Primary Tumor	Barretos Cancer Hospital	TRUE	83439886	81055691	NA	NA
d976782c-90c1-421d-b83c-7fc2617e2709_Primary Tumor	TCGA-A6-2677	TCGA	TCGA	PrTu_Colon_Adenocarcinoma	Gastro_colon_adenocarcinoma_tcga	female	25143	dead	Primary Tumor	Christiana Healthcare	TRUE	213081238	211237363	NA	NA
d9b6a10e-ab02-47d9-a6c2-bb0c80238d29_Primary Tumor	TCGA-39-5028	TCGA	TCGA	PrTu_Lung_Squamous_Cell_Carcinoma	Lung_squamous_cell_carcinoma_tcga	male	27707	dead	Primary Tumor	MSKCC	TRUE	157904624	152839321	NA	NA
d9ccba9b-6bf0-44d9-8097-a97ab747f0bd_Primary Tumor	TCGA-V4-A9EJ	TCGA	TCGA	PrTu_Uveal_Melanoma	Sk_uveal_melanoma_tcga	male	13958	alive	Primary Tumor	Institut Curie	TRUE	147329334	145999727	NA	NA
da575651-8a69-4d08-aa0f-4a1891b0b44f_Primary Tumor	TCGA-DJ-A4V2	TCGA	TCGA	PrTu_Thyroid_Carcinoma	Thyroid_carcinoma_tcga	female	14126	alive	Primary Tumor	Memorial Sloan Kettering	TRUE	155618862	154243950	NA	NA
da901e97-3a1d-4952-8254-9c4e60d2812c_Primary Tumor	TCGA-VS-A953	TCGA	TCGA	PrTu_Cervical_Squamous_Cell_Carcinoma_and_Endocervical_Adenocarcinoma	FemaleRPS_cerv_sq_cell_car_and_endocerv_adecar_tcga	female	23277	dead	Primary Tumor	Barretos Cancer Hospital	TRUE	161618170	158292816	NA	NA
daecea36-b379-46ce-8ae9-a38d22556ce2_Primary Tumor	TCGA-BR-6565	TCGA	TCGA	PrTu_Stomach_Adenocarcinoma	Gastro_stomach_adenocarcinoma_tcga	male	24495	dead	Primary Tumor	Asterand	TRUE	213137304	198855158	NA	NA
db601d82-e2e7-469c-91da-3dbfcb477326_Primary Tumor	TCGA-BP-4964	TCGA	TCGA	PrTu_Kidney_Renal_Clear_Cell_Carcinoma	Kidney_renal_clear_cell_carcinoma_tcga	female	20084	alive	Primary Tumor	MSKCC	TRUE	209754148	201502438	NA	NA
dc04b82c-e1e8-4917-ba19-c2fea4a1b69a_Primary Tumor	TCGA-KN-8419	TCGA	TCGA	PrTu_Kidney_Chromophobe	Kidney_chromophobe_tcga	male	15769	alive	Primary Tumor	Harvard	TRUE	149652736	148645140	NA	NA
dc43cfe0-8880-419f-946c-c0ad586e57ca_Primary Tumor	TCGA-CZ-4859	TCGA	TCGA	PrTu_Kidney_Renal_Clear_Cell_Carcinoma	Kidney_renal_clear_cell_carcinoma_tcga	female	21842	alive	Primary Tumor	Harvard	TRUE	210535794	190835541	NA	NA
dc5c8c56-e3be-4649-8df5-622d497955ce_Primary Tumor	TCGA-QR-A7IN	TCGA	TCGA	PrTu_Pheochromocytoma_and_Paraganglioma	Pheochromocytoma_and_paraganglioma_tcga	female	19237	alive	Primary Tumor	National Institutes of Health	TRUE	124377002	118510840	NA	NA
dc8dbf62-b687-4362-8839-2fac69703f64_Primary Tumor	TCGA-KO-8408	TCGA	TCGA	PrTu_Kidney_Chromophobe	Kidney_chromophobe_tcga	male	17299	dead	Primary Tumor	MD Anderson Cancer Center	TRUE	141733868	139070481	NA	NA
dc9eaaa0-0bfd-46d0-994f-310826879da4_Primary Tumor	TCGA-69-7973	TCGA	TCGA	PrTu_Lung_Adenocarcinoma	Lung_adenocarcinoma_tcga	female	15355	alive	Primary Tumor	Washington University - Cleveland Clinic	TRUE	192507788	191239844	NA	NA
dce168b1-d2a9-4409-8437-ab382f6d7d31_Primary Tumor	TCGA-FG-A4MW	TCGA	TCGA	PrTu_Brain_Lower_Grade_Glioma	Brain_lower_grade_glioma_tcga	male	23077	dead	Primary Tumor	Case Western	TRUE	81494140	79764977	NA	NA
dd46c83e-6551-485b-b935-f3beed891244_Primary Tumor	TCGA-55-7815	TCGA	TCGA	PrTu_Lung_Adenocarcinoma	Lung_adenocarcinoma_tcga	male	28119	alive	Primary Tumor	International Genomics Consortium	TRUE	58229084	57670819	NA	NA
ddd4b6d2-5be0-4edd-977a-a795eea3c738_Primary Tumor	TCGA-ZJ-AAXU	TCGA	TCGA	PrTu_Cervical_Squamous_Cell_Carcinoma_and_Endocervical_Adenocarcinoma	FemaleRPS_cerv_sq_cell_car_and_endocerv_adecar_tcga	female	18773	alive	Primary Tumor	NCI HRE Branch	TRUE	190453134	188344463	NA	NA
ddfdd05e-058c-4877-b389-724a6c101353_Primary Tumor	TCGA-NF-A5CP	TCGA	TCGA	PrTu_Uterine_Carcinosarcoma	FemaleRPS_uterine_carcinosarcoma_tcga	female	32871	dead	Primary Tumor	Mayo Clinic - Rochester	TRUE	128958052	125544251	NA	NA
de4e13c8-5ad0-46d2-ae54-b9ca22b939d8_Primary Tumor	TCGA-EO-A1Y8	TCGA	TCGA	PrTu_Uterine_Corpus_Endometrial_Carcinoma	FemaleRPS_uterine_corpus_endometrial_carcinoma_tcga	female	31971	alive	Primary Tumor	University Health Network	TRUE	33333765	32500509	NA	NA
de646f6a-6d50-4be2-b3cd-f17554b234df_Primary Tumor	TCGA-AR-A24L	TCGA	TCGA	PrTu_Breast_Invasive_Carcinoma	Breast_invasive_carcinoma_tcga	female	9706	dead	Primary Tumor	Mayo	TRUE	201038866	197737157	NA	NA
de7c2f09-b840-4071-a1f1-558d1fb28576_Primary Tumor	TCGA-MQ-A4LP	TCGA	TCGA	PrTu_Mesothelioma	Mesothelioma_tcga	male	24652	dead	Primary Tumor	Washington University - NYU	TRUE	132768946	128494745	NA	NA
de7f06aa-9638-4389-ac8e-711adfa0f2a5_Primary Tumor	TCGA-OR-A5KT	TCGA	TCGA	PrTu_Adrenocortical_Carcinoma	Adrenocortical_carcinoma_tcga	female	16217	alive	Primary Tumor	University of Michigan	TRUE	61593884	58953172	NA	NA
df3abb97-c790-4ff6-a726-6645b3058d72_Primary Tumor	TCGA-G9-6366	TCGA	TCGA	PrTu_Prostate_Adenocarcinoma	MaleRPS_prostate_adenocarcinoma_tcga	male	22428	alive	Primary Tumor	Roswell Park	TRUE	176956680	176045706	NA	NA
df685f8c-645a-47ae-a471-63bf1973a0ae_Primary Tumor	TCGA-V4-A9EU	TCGA	TCGA	PrTu_Uveal_Melanoma	Sk_uveal_melanoma_tcga	female	30409	alive	Primary Tumor	Institut Curie	TRUE	129876270	127773506	NA	NA
df7c9193-0bd2-4fd9-8ae1-1f9d341e92c5_Primary Tumor	TCGA-22-0944	TCGA	TCGA	PrTu_Lung_Squamous_Cell_Carcinoma	Lung_squamous_cell_carcinoma_tcga	male	22329	dead	Primary Tumor	Mayo Clinic - Rochester	TRUE	189726262	186466242	NA	NA
df941bc1-6356-4f2e-a3f5-ae190266b441_Primary Tumor	TCGA-V4-A9E8	TCGA	TCGA	PrTu_Uveal_Melanoma	Sk_uveal_melanoma_tcga	male	18073	dead	Primary Tumor	Institut Curie	TRUE	77188166	70094705	NA	NA
dfa3ef71-7006-4c6d-81c4-e0c0c7b75c26_Primary Tumor	TCGA-76-4928	TCGA	TCGA	PrTu_Glioblastoma_Multiforme	Brain_glioblastoma_multiforme_tcga	female	31267	dead	Primary Tumor	Thomas Jefferson University	TRUE	148903214	139857986	NA	NA
dff3c4f1-9009-4111-9fc2-3834f8f7dbdd_Primary Tumor	TCGA-E8-A436	TCGA	TCGA	PrTu_Thyroid_Carcinoma	Thyroid_carcinoma_tcga	female	19640	alive	Primary Tumor	Asterand	TRUE	170255046	168323554	NA	NA
e0acafdd-06d0-48a6-bd68-577ef666a419_Primary Tumor	TCGA-95-7947	TCGA	TCGA	PrTu_Lung_Adenocarcinoma	Lung_adenocarcinoma_tcga	male	24752	alive	Primary Tumor	Washington University - Emory	TRUE	151238840	150117978	NA	NA
e0b298e0-0d11-4cc8-a9fa-7f2cc9f1d6e9_Primary Tumor	TCGA-Z4-AAPF	TCGA	TCGA	PrTu_Sarcoma	Sarcoma_tcga	female	12959	alive	Primary Tumor	Cureline	TRUE	125677714	123930773	NA	NA
e0df1fef-c650-4088-a974-26f712ed4f64_Primary Tumor	TCGA-3U-A98E	TCGA	TCGA	PrTu_Mesothelioma	Mesothelioma_tcga	female	26264	alive	Primary Tumor	University of Chicago	TRUE	119946864	113848481	NA	NA
e0dfc37a-4a2e-4353-9673-241b100b3467_Primary Tumor	TCGA-V1-A9O5	TCGA	TCGA	PrTu_Prostate_Adenocarcinoma	MaleRPS_prostate_adenocarcinoma_tcga	male	23725	alive	Primary Tumor	University of California San Francisco	TRUE	155447606	149176883	NA	NA
e0e38071-877f-4ebf-955f-483eb4865351_Primary Tumor	TCGA-KL-8339	TCGA	TCGA	PrTu_Kidney_Chromophobe	Kidney_chromophobe_tcga	male	24545	dead	Primary Tumor	MSKCC	TRUE	159365784	157841106	NA	NA
e12d142e-7339-48fc-b17a-9e311b65327f_Primary Tumor	TCGA-VQ-A94O	TCGA	TCGA	PrTu_Stomach_Adenocarcinoma	Gastro_stomach_adenocarcinoma_tcga	male	27306	dead	Primary Tumor	Barretos Cancer Hospital	TRUE	202996534	183367139	NA	NA
e17a6048-7a72-42c0-ad3f-97cbff02bc9f_Primary Tumor	TCGA-19-2629	TCGA	TCGA	PrTu_Glioblastoma_Multiforme	Brain_glioblastoma_multiforme_tcga	male	22257	dead	Primary Tumor	Case Western	TRUE	147154610	132217599	NA	NA
e1fed7aa-2bce-45ae-b0c6-7f50ef97e425_Primary Tumor	TCGA-CN-5356	TCGA	TCGA	PrTu_Head_and_Neck_Squamous_Cell_Carcinoma	Gastro_head_and_neck_squamous_cell_carcinoma_tcga	male	20540	alive	Primary Tumor	University of Pittsburgh	TRUE	189816538	186872064	NA	NA
e2e7d802-c59c-40bf-b3b5-5c3d3d4eb4fe_Primary Tumor	TCGA-S6-A8JX	TCGA	TCGA	PrTu_Testicular_Germ_Cell_Tumors	MaleRPS_testicular_germ_cell_tumors_tcga	male	9963	alive	Primary Tumor	Gundersen Lutheran Health System	TRUE	140139730	136800995	NA	NA
e31db89c-15ac-45a4-9788-afb339b0f3bc_Primary Tumor	TCGA-AX-A3G6	TCGA	TCGA	PrTu_Uterine_Corpus_Endometrial_Carcinoma	FemaleRPS_uterine_corpus_endometrial_carcinoma_tcga	female	24681	alive	Primary Tumor	Gynecologic Oncology Group	TRUE	106643532	105440262	NA	NA
e37cae9e-0656-4b89-b326-739a5cc859e0_Primary Tumor	TCGA-D7-6519	TCGA	TCGA	PrTu_Stomach_Adenocarcinoma	Gastro_stomach_adenocarcinoma_tcga	female	23413	alive	Primary Tumor	Greater Poland Cancer Center	TRUE	232624902	197740231	NA	NA
e3ed0c19-6acc-4be1-aae2-73fe73cc9f24_Primary Tumor	TCGA-HW-8320	TCGA	TCGA	PrTu_Brain_Lower_Grade_Glioma	Brain_lower_grade_glioma_tcga	male	13503	alive	Primary Tumor	MSKCC	TRUE	153230734	151802385	NA	NA
e4469259-2504-4987-88a4-02cae33f46f2_Primary Tumor	TCGA-LK-A4O7	TCGA	TCGA	PrTu_Mesothelioma	Mesothelioma_tcga	male	23606	dead	Primary Tumor	University of Pittsburgh	TRUE	152467658	148762557	NA	NA
e457eb5d-120e-41f4-8455-2ed8d534ff02_Primary Tumor	TCGA-HC-A632	TCGA	TCGA	PrTu_Prostate_Adenocarcinoma	MaleRPS_prostate_adenocarcinoma_tcga	male	24916	alive	Primary Tumor	International Genomics Consortium	TRUE	112642662	110153426	NA	NA
e4ad3f09-7e23-4a84-b8f3-3faf2db890f4_Primary Blood Derived Cancer - Peripheral Blood	TCGA-AB-2880	TCGA	TCGA	PrTu_Acute_Myeloid_Leukemia	Blood_acute_myeloid_leukemia_tcga	male	8827	dead	Primary Blood Derived Cancer - Peripheral Blood	Washington University	TRUE	139199432	121293044	NA	NA
e611ee05-92c8-41d6-a052-18dd749f8779_Primary Tumor	TCGA-SH-A7BH	TCGA	TCGA	PrTu_Mesothelioma	Mesothelioma_tcga	female	23850	dead	Primary Tumor	Papworth Hospital	TRUE	107621098	90224133	NA	NA
e6365b38-bc44-400c-b4aa-18ce8ff5bfce_Primary Tumor	TCGA-FA-A82F	TCGA	TCGA	PrTu_Lymphoid_Neoplasm_Diffuse_Large_Bcell_Lymphoma	Lymphoid_neoplasm_diffuse_large_bcell_lymphoma_tcga	female	17819	alive	Primary Tumor	Asterand	TRUE	107083436	105246164	NA	NA
e64f76e4-f748-4d9e-ba71-53e2818a7920_Primary Tumor	TCGA-78-7542	TCGA	TCGA	PrTu_Lung_Adenocarcinoma	Lung_adenocarcinoma_tcga	male	20763	dead	Primary Tumor	Prince Charles Hospital	TRUE	190759494	189461671	NA	NA
e656cf38-2f5d-4306-90d9-ecb504d86351_Primary Tumor	TCGA-SC-A6LM	TCGA	TCGA	PrTu_Mesothelioma	Mesothelioma_tcga	female	23400	dead	Primary Tumor	Memorial Sloan Kettering	TRUE	109525832	106644932	NA	NA
e6b32289-55a3-4852-88f3-5e483463249e_Primary Tumor	TCGA-2G-AAFZ	TCGA	TCGA	PrTu_Testicular_Germ_Cell_Tumors	MaleRPS_testicular_germ_cell_tumors_tcga	male	11761	alive	Primary Tumor	Erasmus MC	TRUE	103094446	101952209	NA	NA
e6ec5a68-7555-4f26-bd7e-9cdb4c5f7004_Primary Tumor	TCGA-AA-3549	TCGA	TCGA	PrTu_Colon_Adenocarcinoma	Gastro_colon_adenocarcinoma_tcga	male	25415	alive	Primary Tumor	Indivumed	TRUE	29581820	29282872	NA	NA
e711b88e-fa0e-4781-8549-7a53ed3a13a1_Primary Tumor	TCGA-DS-A1OC	TCGA	TCGA	PrTu_Cervical_Squamous_Cell_Carcinoma_and_Endocervical_Adenocarcinoma	FemaleRPS_cerv_sq_cell_car_and_endocerv_adecar_tcga	female	17357	alive	Primary Tumor	Cedars Sinai	TRUE	119425746	117075131	NA	NA
e76cf9a0-061e-4a7d-ba28-5a40b8da54b8_Primary Tumor	TCGA-ZU-A8S4	TCGA	TCGA	PrTu_Cholangiocarcinoma	Gal_cholangiocarcinoma_tcga	male	19264	dead	Primary Tumor	Spectrum Health	TRUE	101793026	100673724	NA	NA
e865b9be-ca10-4805-9634-2f35ad18b63e_Primary Tumor	TCGA-WE-A8K4	TCGA	TCGA	PrTu_Skin_Cutaneous_Melanoma	Skin_cutaneous_melanoma_tcga	male	31308	alive	Primary Tumor	Norfolk and Norwich Hospital	TRUE	116707676	110214743	NA	NA
e8841edf-e070-425b-b4d4-bbb2115f9dbd_Primary Tumor	TCGA-AA-3973	TCGA	TCGA	PrTu_Colon_Adenocarcinoma	Gastro_colon_adenocarcinoma_tcga	male	25536	alive	Primary Tumor	Indivumed	TRUE	27962314	27603149	NA	NA
e8c2a8c6-5c2b-460b-b536-60bc537e6be3_Primary Tumor	TCGA-KN-8433	TCGA	TCGA	PrTu_Kidney_Chromophobe	Kidney_chromophobe_tcga	female	17108	alive	Primary Tumor	Harvard	TRUE	149121330	147452274	NA	NA
e8e80df9-e3ba-4dec-b8fc-a5e80d8c6798_Primary Tumor	TCGA-AD-6890	TCGA	TCGA	PrTu_Colon_Adenocarcinoma	Gastro_colon_adenocarcinoma_tcga	male	23769	alive	Primary Tumor	International Genomics Consortium	TRUE	88830034	86406791	NA	NA
e8ec26bd-c88d-42b9-ac8a-ab121b8140f8_Primary Tumor	TCGA-AD-A5EK	TCGA	TCGA	PrTu_Colon_Adenocarcinoma	Gastro_colon_adenocarcinoma_tcga	male	18731	alive	Primary Tumor	International Genomics Consortium	TRUE	141346660	138621911	NA	NA
e8f56d0f-eee4-4def-a43a-dec91f4382a1_Primary Tumor	TCGA-EM-A3AQ	TCGA	TCGA	PrTu_Thyroid_Carcinoma	Thyroid_carcinoma_tcga	female	31198	alive	Primary Tumor	University Health Network	TRUE	144948290	142341310	NA	NA
e90bfe17-2e5b-47ed-b986-b3d4181f2bf6_Primary Tumor	TCGA-3H-AB3K	TCGA	TCGA	PrTu_Mesothelioma	Mesothelioma_tcga	male	23591	dead	Primary Tumor	MD Anderson Cancer Center	TRUE	107020490	102151436	NA	NA
e9949320-ad37-4542-98c1-b72df60b1668_Primary Tumor	TCGA-ET-A39M	TCGA	TCGA	PrTu_Thyroid_Carcinoma	Thyroid_carcinoma_tcga	male	12441	alive	Primary Tumor	Johns Hopkins	TRUE	150987746	145684878	NA	NA
ea26d89f-2843-489b-8627-3d5ed0cabc2a_Primary Tumor	TCGA-CZ-5984	TCGA	TCGA	PrTu_Kidney_Renal_Clear_Cell_Carcinoma	Kidney_renal_clear_cell_carcinoma_tcga	male	18775	alive	Primary Tumor	Harvard	TRUE	174541864	172009128	NA	NA
ea3c0988-17c7-4eb0-a1a6-cef1e0865384_Primary Tumor	TCGA-ER-A42H	TCGA	TCGA	PrTu_Skin_Cutaneous_Melanoma	Skin_cutaneous_melanoma_tcga	male	28110	dead	Primary Tumor	University of Pittsburgh	TRUE	144102838	143063305	NA	NA
ea54dbad-1b23-41cc-9378-d4002a8fca51_Primary Tumor	TCGA-G8-6325	TCGA	TCGA	PrTu_Lymphoid_Neoplasm_Diffuse_Large_Bcell_Lymphoma	Lymphoid_neoplasm_diffuse_large_bcell_lymphoma_tcga	male	25256	alive	Primary Tumor	Roswell Park	TRUE	130279304	125204011	NA	NA
ea590361-7868-40d7-aa91-1dbd2ea6ad57_Primary Tumor	TCGA-SQ-A6I6	TCGA	TCGA	PrTu_Pheochromocytoma_and_Paraganglioma	Pheochromocytoma_and_paraganglioma_tcga	male	14451	alive	Primary Tumor	International Genomics Consortium	TRUE	129481556	127448164	NA	NA
ea6337b3-3b5e-489e-ae2f-2908447f6300_Primary Tumor	TCGA-FR-A728	TCGA	TCGA	PrTu_Skin_Cutaneous_Melanoma	Skin_cutaneous_melanoma_tcga	female	19936	alive	Primary Tumor	University of North Carolina	TRUE	151985132	149707523	NA	NA
eb715348-7c5c-4e95-bac8-05604bdda2da_Primary Tumor	TCGA-VN-A88O	TCGA	TCGA	PrTu_Prostate_Adenocarcinoma	MaleRPS_prostate_adenocarcinoma_tcga	male	17945	alive	Primary Tumor	NCI Urologic Oncology Branch	TRUE	134394650	126568114	NA	NA
ebc094a6-cdc9-4c02-b8ec-a181b25a364d_Primary Tumor	TCGA-BL-A13I	TCGA	TCGA	PrTu_Bladder_Urothelial_Carcinoma	Bladder_urothelial_carcinoma_tcga	female	20885	dead	Primary Tumor	Christiana Healthcare	TRUE	121161158	120543825	NA	NA
ebdabfcb-1c68-4ca1-8b7f-3ea9cdac3a6a_Primary Tumor	TCGA-YZ-A985	TCGA	TCGA	PrTu_Uveal_Melanoma	Sk_uveal_melanoma_tcga	female	15164	alive	Primary Tumor	The Ohio State University	TRUE	80655212	62883198	NA	NA
ebe677e6-94b6-45be-a58d-eaae4cf63d12_Primary Tumor	TCGA-23-2078	TCGA	TCGA	PrTu_Ovarian_Serous_Cystadenocarcinoma	FemaleRPS_ovarian_serous_cystadenocarcinoma_tcga	female	24223	alive	Primary Tumor	Cedars Sinai	TRUE	257128528	247000792	NA	NA
ec9ac713-08e9-4559-b606-5f58d2c4df50_Primary Tumor	TCGA-IB-7649	TCGA	TCGA	PrTu_Pancreatic_Adenocarcinoma	Pancreatic_adenocarcinoma_tcga	female	26773	dead	Primary Tumor	Alberta Health Services	TRUE	101344186	92403971	NA	NA
ecd41483-3c0d-4181-a6bf-14769f7f7394_Primary Tumor	TCGA-QR-A70C	TCGA	TCGA	PrTu_Pheochromocytoma_and_Paraganglioma	Pheochromocytoma_and_paraganglioma_tcga	female	18628	alive	Primary Tumor	National Institutes of Health	TRUE	116425140	113211782	NA	NA
ed013726-31cd-4201-bf95-7746cce2a525_Primary Tumor	TCGA-A4-8515	TCGA	TCGA	PrTu_Kidney_Renal_Papillary_Cell_Carcinoma	Kidney_renal_papillary_cell_carcinoma_tcga	male	17345	alive	Primary Tumor	International Genomics Consortium	TRUE	132881120	131665017	NA	NA
eda639d8-befb-44c8-97c0-4a5d2eeb152f_Primary Tumor	TCGA-WB-A818	TCGA	TCGA	PrTu_Pheochromocytoma_and_Paraganglioma	Pheochromocytoma_and_paraganglioma_tcga	male	13596	alive	Primary Tumor	Erasmus MC	TRUE	138159470	135590956	NA	NA
eda9496e-be80-4a13-bf06-89f0cc9e937f_Primary Tumor	TCGA-GS-A9TZ	TCGA	TCGA	PrTu_Lymphoid_Neoplasm_Diffuse_Large_Bcell_Lymphoma	Lymphoid_neoplasm_diffuse_large_bcell_lymphoma_tcga	male	18691	alive	Primary Tumor	Fundacio Clinic per a la Recerca Biomedica	TRUE	134401660	132267544	NA	NA
edbf86e5-3f55-4ddf-a97f-3e9dc607e53d_Primary Tumor	TCGA-TM-A84H	TCGA	TCGA	PrTu_Brain_Lower_Grade_Glioma	Brain_lower_grade_glioma_tcga	female	16277	alive	Primary Tumor	The University of New South Wales	TRUE	158282206	155746439	NA	NA
ede3e359-bc49-4899-abe5-92dc65588286_Primary Tumor	TCGA-66-2790	TCGA	TCGA	PrTu_Lung_Squamous_Cell_Carcinoma	Lung_squamous_cell_carcinoma_tcga	male	26420	alive	Primary Tumor	Indivumed	TRUE	155383242	153139058	NA	NA
ee8c1919-17a9-4df1-8aa5-79546621b23c_Primary Tumor	TCGA-KO-8411	TCGA	TCGA	PrTu_Kidney_Chromophobe	Kidney_chromophobe_tcga	male	21371	alive	Primary Tumor	MD Anderson Cancer Center	TRUE	165300078	163670715	NA	NA
eea5ea8b-6579-44c2-a205-47befe82ee9f_Primary Tumor	TCGA-EB-A42Z	TCGA	TCGA	PrTu_Skin_Cutaneous_Melanoma	Skin_cutaneous_melanoma_tcga	male	18157	alive	Primary Tumor	Asterand	TRUE	156722490	153346196	NA	NA
eee108d6-bb11-4369-b776-0f524afef6f3_Primary Tumor	TCGA-CJ-5672	TCGA	TCGA	PrTu_Kidney_Renal_Clear_Cell_Carcinoma	Kidney_renal_clear_cell_carcinoma_tcga	male	30900	dead	Primary Tumor	MD Anderson Cancer Center	TRUE	132615316	99026743	NA	NA
eefba73e-bf2c-4cac-bd29-8ab3d392aa5b_Primary Blood Derived Cancer - Peripheral Blood	TCGA-AB-2808	TCGA	TCGA	PrTu_Acute_Myeloid_Leukemia	Blood_acute_myeloid_leukemia_tcga	male	8521	alive	Primary Blood Derived Cancer - Peripheral Blood	Washington University	TRUE	174590366	148533528	NA	NA
ef1e58d9-2f85-49a7-b50b-df312e544319_Primary Tumor	TCGA-QR-A70U	TCGA	TCGA	PrTu_Pheochromocytoma_and_Paraganglioma	Pheochromocytoma_and_paraganglioma_tcga	female	17062	alive	Primary Tumor	National Institutes of Health	TRUE	120584354	117979089	NA	NA
ef8b1e2c-9623-44fe-b591-8c8e6a232da5_Primary Tumor	TCGA-SH-A9CT	TCGA	TCGA	PrTu_Mesothelioma	Mesothelioma_tcga	male	24528	dead	Primary Tumor	Papworth Hospital	TRUE	125255246	123049043	NA	NA
efb088d9-fa88-4caf-a837-20d76efc83f6_Primary Tumor	TCGA-B0-4838	TCGA	TCGA	PrTu_Kidney_Renal_Clear_Cell_Carcinoma	Kidney_renal_clear_cell_carcinoma_tcga	female	25268	dead	Primary Tumor	University of Pittsburgh	TRUE	142613612	140107100	NA	NA
f001cc02-8119-4726-b41c-14ac1e6a4216_Primary Tumor	TCGA-4Z-AA7S	TCGA	TCGA	PrTu_Bladder_Urothelial_Carcinoma	Bladder_urothelial_carcinoma_tcga	male	24111	dead	Primary Tumor	Barretos Cancer Hospital	TRUE	116286238	114585731	NA	NA
f027a6b4-4007-4ba1-a2e8-3567b266bcf4_Primary Tumor	TCGA-QR-A6H3	TCGA	TCGA	PrTu_Pheochromocytoma_and_Paraganglioma	Pheochromocytoma_and_paraganglioma_tcga	male	15106	alive	Primary Tumor	National Institutes of Health	TRUE	86036200	75313486	NA	NA
f0a326d2-1f3e-4a5d-bca8-32aaccc52338_Primary Tumor	TCGA-FF-8042	TCGA	TCGA	PrTu_Lymphoid_Neoplasm_Diffuse_Large_Bcell_Lymphoma	Lymphoid_neoplasm_diffuse_large_bcell_lymphoma_tcga	female	21005	alive	Primary Tumor	SingHealth	TRUE	108896596	103695147	NA	NA
f150d999-cdec-427e-b8b2-00731c648989_Primary Tumor	TCGA-HM-A3JJ	TCGA	TCGA	PrTu_Cervical_Squamous_Cell_Carcinoma_and_Endocervical_Adenocarcinoma	FemaleRPS_cerv_sq_cell_car_and_endocerv_adecar_tcga	female	14736	dead	Primary Tumor	Christiana Healthcare	TRUE	182720030	179345998	NA	NA
f16ce517-d51d-499a-a4c4-a6844fefa52c_Primary Tumor	TCGA-HC-8261	TCGA	TCGA	PrTu_Prostate_Adenocarcinoma	MaleRPS_prostate_adenocarcinoma_tcga	male	17874	alive	Primary Tumor	International Genomics Consortium	TRUE	168544640	167295421	NA	NA
f1a69042-8347-45c1-b925-8526a8443b86_Primary Tumor	TCGA-FR-A2OS	TCGA	TCGA	PrTu_Skin_Cutaneous_Melanoma	Skin_cutaneous_melanoma_tcga	female	18122	dead	Primary Tumor	University of North Carolina	TRUE	189814414	185375538	NA	NA
f1c1502e-1bd6-425a-b651-454363809668_Primary Tumor	TCGA-KN-8437	TCGA	TCGA	PrTu_Kidney_Chromophobe	Kidney_chromophobe_tcga	female	15475	alive	Primary Tumor	Harvard	TRUE	185470254	183505456	NA	NA
f2313562-c894-486d-a9b6-ed362e12a32a_Primary Tumor	TCGA-FB-AAPZ	TCGA	TCGA	PrTu_Pancreatic_Adenocarcinoma	Pancreatic_adenocarcinoma_tcga	male	19847	alive	Primary Tumor	Asterand	TRUE	76161506	75711117	NA	NA
f235c37f-ce8d-42ea-9b3f-065fc7e0c8b8_Primary Tumor	TCGA-UD-AAC1	TCGA	TCGA	PrTu_Mesothelioma	Mesothelioma_tcga	female	26057	dead	Primary Tumor	University of Western Australia	TRUE	180299208	169765103	NA	NA
f2622cdb-ac92-42b3-a1ca-67e133c3dd4a_Primary Tumor	TCGA-AC-A3OD	TCGA	TCGA	PrTu_Breast_Invasive_Carcinoma	Breast_invasive_carcinoma_tcga	female	25186	alive	Primary Tumor	International Genomics Consortium	TRUE	250536570	248840311	NA	NA
f2d3fea5-0d20-42d3-b918-adad715be4ee_Primary Tumor	TCGA-HT-8107	TCGA	TCGA	PrTu_Brain_Lower_Grade_Glioma	Brain_lower_grade_glioma_tcga	male	22880	alive	Primary Tumor	Case Western - St Joes	TRUE	174931378	173361125	NA	NA
f2d42e03-ca8d-4b57-ae39-0cc8f37b1b67_Primary Tumor	TCGA-W5-AA36	TCGA	TCGA	PrTu_Cholangiocarcinoma	Gal_cholangiocarcinoma_tcga	female	18882	dead	Primary Tumor	Mayo Clinic Rochester	TRUE	104898546	102680287	NA	NA
f3104468-bf17-434b-8a7e-bc3b253121ea_Primary Tumor	TCGA-DK-A1AF	TCGA	TCGA	PrTu_Bladder_Urothelial_Carcinoma	Bladder_urothelial_carcinoma_tcga	female	30914	alive	Primary Tumor	Memorial Sloan Kettering	TRUE	167624056	166408077	NA	NA
f31ba8ec-a3dd-4dd8-8d15-f6c5975ebe44_Primary Tumor	TCGA-KM-8441	TCGA	TCGA	PrTu_Kidney_Chromophobe	Kidney_chromophobe_tcga	female	22303	alive	Primary Tumor	NCI Urologic Oncology Branch	TRUE	154233416	151691518	NA	NA
f3a80377-1d76-4754-8018-45cf49937cb8_Primary Blood Derived Cancer - Peripheral Blood	TCGA-AB-2927	TCGA	TCGA	PrTu_Acute_Myeloid_Leukemia	Blood_acute_myeloid_leukemia_tcga	female	32326	dead	Primary Blood Derived Cancer - Peripheral Blood	Washington University	TRUE	149154990	137278030	NA	NA
f3c73dc9-6280-4619-a629-b575fdbdb0ca_Primary Tumor	TCGA-DJ-A1QH	TCGA	TCGA	PrTu_Thyroid_Carcinoma	Thyroid_carcinoma_tcga	female	21184	alive	Primary Tumor	Memorial Sloan Kettering	TRUE	206715280	200578096	NA	NA
f45f4a30-6b4c-4f15-9140-959d6a25a45f_Primary Tumor	TCGA-27-1831	TCGA	TCGA	PrTu_Glioblastoma_Multiforme	Brain_glioblastoma_multiforme_tcga	male	24447	dead	Primary Tumor	Milan - Italy, Fondazione IRCCS Instituto Neuroligico C. Besta	TRUE	115667086	91131987	NA	NA
f462cfef-f60a-4d3e-b92d-b8d8f50b6bb3_Primary Tumor	TCGA-69-7978	TCGA	TCGA	PrTu_Lung_Adenocarcinoma	Lung_adenocarcinoma_tcga	male	21785	alive	Primary Tumor	Washington University - Cleveland Clinic	TRUE	168229022	163697993	NA	NA
f47dbd99-920b-4b39-a1b0-6c152ad24884_Primary Tumor	TCGA-W5-AA2Q	TCGA	TCGA	PrTu_Cholangiocarcinoma	Gal_cholangiocarcinoma_tcga	male	25069	alive	Primary Tumor	Mayo Clinic Rochester	TRUE	126543016	122802354	NA	NA
f544c652-8ee2-4bfe-a42c-41ab4b3697d1_Primary Tumor	TCGA-SH-A9CU	TCGA	TCGA	PrTu_Mesothelioma	Mesothelioma_tcga	male	22135	dead	Primary Tumor	Papworth Hospital	TRUE	80461100	78614466	NA	NA
f553f1a9-ecf2-4783-a609-6adca7c4c597_Primary Tumor	TCGA-FF-A7CQ	TCGA	TCGA	PrTu_Lymphoid_Neoplasm_Diffuse_Large_Bcell_Lymphoma	Lymphoid_neoplasm_diffuse_large_bcell_lymphoma_tcga	male	27255	alive	Primary Tumor	SingHealth	TRUE	134289020	131724704	NA	NA
f59e5a76-f803-470b-910c-a897a149d939_Primary Tumor	TCGA-55-8505	TCGA	TCGA	PrTu_Lung_Adenocarcinoma	Lung_adenocarcinoma_tcga	male	22676	alive	Primary Tumor	International Genomics Consortium	TRUE	94816680	92442260	NA	NA
f5f4b937-8b81-4be5-b93e-b3224e357c15_Primary Tumor	TCGA-2G-AAHG	TCGA	TCGA	PrTu_Testicular_Germ_Cell_Tumors	MaleRPS_testicular_germ_cell_tumors_tcga	male	9476	alive	Primary Tumor	Erasmus MC	TRUE	158141966	153779534	NA	NA
f632bc31-3aa0-4783-b10b-818ecb26d40b_Primary Tumor	TCGA-GU-A763	TCGA	TCGA	PrTu_Bladder_Urothelial_Carcinoma	Bladder_urothelial_carcinoma_tcga	male	26527	alive	Primary Tumor	BLN - UT Southwestern Medical Center at Dallas	TRUE	174525508	172197108	NA	NA
f63946ec-ddcb-469a-8f5e-74366b7f419b_Primary Tumor	TCGA-OR-A5LS	TCGA	TCGA	PrTu_Adrenocortical_Carcinoma	Adrenocortical_carcinoma_tcga	female	12663	alive	Primary Tumor	University of Michigan	TRUE	89728726	88375235	NA	NA
f6509c51-3bdc-45cc-81fe-5e775236305a_Primary Tumor	TCGA-3B-A9HO	TCGA	TCGA	PrTu_Sarcoma	Sarcoma_tcga	male	27664	alive	Primary Tumor	Moffitt Cancer Center	TRUE	107332900	100636701	NA	NA
f6f9ed0d-2b3c-45b7-b214-853b5a207bac_Primary Blood Derived Cancer - Peripheral Blood	TCGA-AB-2821	TCGA	TCGA	PrTu_Acute_Myeloid_Leukemia	Blood_acute_myeloid_leukemia_tcga	male	23527	dead	Primary Blood Derived Cancer - Peripheral Blood	Washington University	TRUE	139251221	129474600	NA	NA
f7238e82-a394-4a7c-8514-6241d0aa17e3_Primary Tumor	TCGA-FC-A5OB	TCGA	TCGA	PrTu_Prostate_Adenocarcinoma	MaleRPS_prostate_adenocarcinoma_tcga	male	19413	alive	Primary Tumor	Asterand	TRUE	117324872	115173397	NA	NA
f72a26e8-7f96-4d86-b37b-7dc35f681133_Primary Tumor	TCGA-MX-A5UG	TCGA	TCGA	PrTu_Stomach_Adenocarcinoma	Gastro_stomach_adenocarcinoma_tcga	male	28714	dead	Primary Tumor	MSKCC	TRUE	265111670	250010679	NA	NA
f7752d6e-f9cd-4dc9-ab01-3ab87acb21e4_Primary Tumor	TCGA-04-1348	TCGA	TCGA	PrTu_Ovarian_Serous_Cystadenocarcinoma	FemaleRPS_ovarian_serous_cystadenocarcinoma_tcga	female	16236	dead	Primary Tumor	Gynecologic Oncology Group	TRUE	291631516	280932468	NA	NA
f7f9f522-de88-4f9c-8ba4-7be3726faaf8_Primary Tumor	TCGA-MP-A4TK	TCGA	TCGA	PrTu_Lung_Adenocarcinoma	Lung_adenocarcinoma_tcga	female	20581	dead	Primary Tumor	Washington University - Mayo Clinic	TRUE	123978842	122254562	NA	NA
f854ce67-c586-4424-a674-2dd67ad0ed7f_Primary Tumor	TCGA-EM-A4FN	TCGA	TCGA	PrTu_Thyroid_Carcinoma	Thyroid_carcinoma_tcga	female	18185	alive	Primary Tumor	University Health Network	TRUE	156424728	153679761	NA	NA
f855dad1-6ffc-493e-ba6c-970874bc9210_Primary Tumor	TCGA-GR-A4D5	TCGA	TCGA	PrTu_Lymphoid_Neoplasm_Diffuse_Large_Bcell_Lymphoma	Lymphoid_neoplasm_diffuse_large_bcell_lymphoma_tcga	female	17023	alive	Primary Tumor	University of Nebraska Medical Center (UNMC)	TRUE	160991058	157732895	NA	NA
f8a5547f-f1bc-4c01-8b68-25b5ee0caeab_Primary Tumor	TCGA-04-1655	TCGA	TCGA	PrTu_Ovarian_Serous_Cystadenocarcinoma	FemaleRPS_ovarian_serous_cystadenocarcinoma_tcga	female	17988	dead	Primary Tumor	Gynecologic Oncology Group	TRUE	156236144	152618957	NA	NA
f8acc36b-1e7f-44b8-83b7-f894ad201833_Primary Tumor	TCGA-CR-7371	TCGA	TCGA	PrTu_Head_and_Neck_Squamous_Cell_Carcinoma	Gastro_head_and_neck_squamous_cell_carcinoma_tcga	female	16568	dead	Primary Tumor	Vanderbilt University	TRUE	152296240	150368090	NA	NA
f96ab3fe-bb11-4585-a35e-52d400e55ab7_Primary Tumor	TCGA-2L-AAQJ	TCGA	TCGA	PrTu_Pancreatic_Adenocarcinoma	Pancreatic_adenocarcinoma_tcga	female	18103	dead	Primary Tumor	Technical University of Munich	TRUE	121244844	117940691	NA	NA
f9a7ab94-70df-4194-8102-66021d01dadd_Primary Tumor	TCGA-XF-A9T5	TCGA	TCGA	PrTu_Bladder_Urothelial_Carcinoma	Bladder_urothelial_carcinoma_tcga	female	28578	alive	Primary Tumor	University of Southern California	TRUE	106333536	105294329	NA	NA
fa83dfb5-7386-4a35-9861-aa866478d5f1_Primary Tumor	TCGA-D5-6533	TCGA	TCGA	PrTu_Colon_Adenocarcinoma	Gastro_colon_adenocarcinoma_tcga	female	24971	alive	Primary Tumor	Greater Poland Cancer Center	TRUE	104162352	103318753	NA	NA
fa9089fa-9af9-4932-8ab7-0e7f2fd6b121_Primary Tumor	TCGA-VD-A8K9	TCGA	TCGA	PrTu_Uveal_Melanoma	Sk_uveal_melanoma_tcga	female	26292	alive	Primary Tumor	University of Liverpool	TRUE	155558586	153143927	NA	NA
faa4ad8d-97c1-41b3-bb5f-534e8f6d6aef_Primary Tumor	TCGA-ZB-A96A	TCGA	TCGA	PrTu_Thymoma	Thymoma_tcga	male	19424	alive	Primary Tumor	Thoraxklinik	TRUE	123099286	121268924	NA	NA
fac44b50-aa8c-498e-88af-4eb5c2f5f67a_Primary Tumor	TCGA-XU-A92U	TCGA	TCGA	PrTu_Thymoma	Thymoma_tcga	male	24487	alive	Primary Tumor	University Health Network	TRUE	130842604	128181514	NA	NA
fad4b7e6-510c-4968-83df-3140ed5a0549_Primary Tumor	TCGA-OR-A5LG	TCGA	TCGA	PrTu_Adrenocortical_Carcinoma	Adrenocortical_carcinoma_tcga	male	16875	alive	Primary Tumor	University of Michigan	TRUE	138310424	135563514	NA	NA
faf91ee3-3281-4f8e-8bdf-2fda22261010_Primary Tumor	TCGA-WB-A819	TCGA	TCGA	PrTu_Pheochromocytoma_and_Paraganglioma	Pheochromocytoma_and_paraganglioma_tcga	male	13233	alive	Primary Tumor	Erasmus MC	TRUE	133807058	130450770	NA	NA
fb2abc2a-ecf1-4184-912f-26a649f861ff_Primary Tumor	TCGA-GJ-A3OU	TCGA	TCGA	PrTu_Liver_Hepatocellular_Carcinoma	Liver_hepatocellular_carcinoma_tcga	male	21671	alive	Primary Tumor	ABS - IUPUI	TRUE	90687550	88475020	NA	NA
fb322d32-d753-41cc-a21e-e47bf063d5bb_Primary Tumor	TCGA-KO-8415	TCGA	TCGA	PrTu_Kidney_Chromophobe	Kidney_chromophobe_tcga	female	16395	alive	Primary Tumor	MD Anderson Cancer Center	TRUE	150092084	146346336	NA	NA
fb3aced2-4eb5-4b82-824f-e382a469bc15_Primary Tumor	TCGA-O9-A75Z	TCGA	TCGA	PrTu_Kidney_Renal_Papillary_Cell_Carcinoma	Kidney_renal_papillary_cell_carcinoma_tcga	male	16183	alive	Primary Tumor	Saint Mary's Health Care	TRUE	134513436	128810908	NA	NA
fb447e0f-7cf0-49bf-8b15-aae932f8094d_Primary Tumor	TCGA-HC-8266	TCGA	TCGA	PrTu_Prostate_Adenocarcinoma	MaleRPS_prostate_adenocarcinoma_tcga	male	20280	alive	Primary Tumor	International Genomics Consortium	TRUE	128813116	127923980	NA	NA
fb54458d-c373-46c2-841e-82663e13efaa_Primary Tumor	TCGA-OR-A5JM	TCGA	TCGA	PrTu_Adrenocortical_Carcinoma	Adrenocortical_carcinoma_tcga	female	9359	dead	Primary Tumor	University of Michigan	TRUE	123796780	122200839	NA	NA
fb777a96-2e24-4b60-9c7e-9d5dc3e7f35a_Primary Tumor	TCGA-L5-A893	TCGA	TCGA	PrTu_Esophageal_Carcinoma	Gastro_esophageal_carcinoma_tcga	female	26143	alive	Primary Tumor	University of Michigan	TRUE	244451640	208804418	NA	NA
fb79c491-7b01-42ae-8369-8364e442e31b_Primary Tumor	TCGA-44-2665	TCGA	TCGA	PrTu_Lung_Adenocarcinoma	Lung_adenocarcinoma_tcga	female	20349	alive	Primary Tumor	Christiana Healthcare	TRUE	137987502	136399588	NA	NA
fbb69964-f962-4b89-b59b-dd05f8faf61a_Primary Tumor	TCGA-AZ-6599	TCGA	TCGA	PrTu_Colon_Adenocarcinoma	Gastro_colon_adenocarcinoma_tcga	male	26438	dead	Primary Tumor	University of Pittsburgh	TRUE	107609594	106212280	NA	NA
fc9b7bf7-e649-4163-ad5a-b741785d3b79_Primary Tumor	TCGA-XM-A8RG	TCGA	TCGA	PrTu_Thymoma	Thymoma_tcga	male	24802	alive	Primary Tumor	MSKCC	TRUE	159561922	157378126	NA	NA
fcef8cb5-fb2c-4bfb-82cd-6b9f3145182c_Primary Tumor	TCGA-BH-A0HP	TCGA	TCGA	PrTu_Breast_Invasive_Carcinoma	Breast_invasive_carcinoma_tcga	female	23883	alive	Primary Tumor	University of Pittsburgh	TRUE	165491218	163658101	NA	NA
fcf64b55-5c4f-4d82-ac6a-4713d01143cb_Primary Tumor	TCGA-VN-A88R	TCGA	TCGA	PrTu_Prostate_Adenocarcinoma	MaleRPS_prostate_adenocarcinoma_tcga	male	19513	alive	Primary Tumor	NCI Urologic Oncology Branch	TRUE	95048828	92846758	NA	NA
fda160c9-efdc-4263-98f1-e38b00571b4d_Primary Tumor	TCGA-EB-A5SE	TCGA	TCGA	PrTu_Skin_Cutaneous_Melanoma	Skin_cutaneous_melanoma_tcga	male	26965	dead	Primary Tumor	Asterand	TRUE	139354538	138121419	NA	NA
fdb40436-a545-40da-8c6b-2f8aff359ff6_Primary Tumor	TCGA-RD-A8NB	TCGA	TCGA	PrTu_Stomach_Adenocarcinoma	Gastro_stomach_adenocarcinoma_tcga	female	29503	dead	Primary Tumor	Peter MacCallum Cancer Center	TRUE	202752586	176260668	NA	NA
fdecb74f-ac4e-46b1-b23a-5f7fde96ef9f_Primary Tumor	TCGA-GS-A9U3	TCGA	TCGA	PrTu_Lymphoid_Neoplasm_Diffuse_Large_Bcell_Lymphoma	Lymphoid_neoplasm_diffuse_large_bcell_lymphoma_tcga	female	28474	alive	Primary Tumor	Fundacio Clinic per a la Recerca Biomedica	TRUE	134178508	131154184	NA	NA
fe57b639-db7a-460f-adfe-552f1e034e46_Primary Tumor	TCGA-3X-AAVA	TCGA	TCGA	PrTu_Cholangiocarcinoma	Gal_cholangiocarcinoma_tcga	female	18303	dead	Primary Tumor	Alberta Health Services	TRUE	100973876	98283517	NA	NA
fe5c5c11-ef39-4907-9a70-67f37bb62fd7_Primary Tumor	TCGA-QH-A6CW	TCGA	TCGA	PrTu_Brain_Lower_Grade_Glioma	Brain_lower_grade_glioma_tcga	male	15847	alive	Primary Tumor	Fondazione-Besta	TRUE	122524864	119314652	NA	NA
fef1696c-a8f4-4db6-8615-e486522baaaa_Primary Tumor	TCGA-24-0966	TCGA	TCGA	PrTu_Ovarian_Serous_Cystadenocarcinoma	FemaleRPS_ovarian_serous_cystadenocarcinoma_tcga	female	28529	alive	Primary Tumor	Washington University	TRUE	182064414	168948596	NA	NA
ff4131c9-537c-46cc-b495-9af60d431f5e_Primary Tumor	TCGA-3X-AAVC	TCGA	TCGA	PrTu_Cholangiocarcinoma	Gal_cholangiocarcinoma_tcga	female	26493	alive	Primary Tumor	Alberta Health Services	TRUE	100042928	98226711	NA	NA
ffaa98a0-2b69-46dc-aee5-c5c3f2abbc38_Primary Tumor	TCGA-BS-A0TD	TCGA	TCGA	PrTu_Uterine_Corpus_Endometrial_Carcinoma	FemaleRPS_uterine_corpus_endometrial_carcinoma_tcga	female	23950	alive	Primary Tumor	University of Hawaii	TRUE	36156250	35612292	NA	NA
ffc73551-55e9-4bbb-bd15-76088551964b_Primary Blood Derived Cancer - Peripheral Blood	TCGA-AB-2884	TCGA	TCGA	PrTu_Acute_Myeloid_Leukemia	Blood_acute_myeloid_leukemia_tcga	female	16285	dead	Primary Blood Derived Cancer - Peripheral Blood	Washington University	TRUE	141688111	130160071	NA	NA
ffedc8be-1056-4205-b9d9-99b5bdb872db_Primary Tumor	TCGA-N9-A4Q4	TCGA	TCGA	PrTu_Uterine_Carcinosarcoma	FemaleRPS_uterine_carcinosarcoma_tcga	female	22575	alive	Primary Tumor	MD Anderson	TRUE	116411658	115318031	NA	NA
00a02e62-e1ab-467a-91b3-5f526dd2251a_Solid Tissue Normal	TCGA-EL-A3N3	TCGA	TCGA	NoTi_Thyroid_Carcinoma	Thyroid_carcinoma_NoTi_tcga	female	19513	alive	Solid Tissue Normal	MD Anderson	TRUE	180889618	179504488	NA	NA
00e41e6a-9fe7-44f9-978b-7b05b179506a_Solid Tissue Normal	TCGA-G9-6342	TCGA	TCGA	NoTi_Prostate_Adenocarcinoma	MaleRPS_prostate_adenocarcinoma_NoTi_tcga	male	22472	alive	Solid Tissue Normal	Roswell Park	TRUE	144841564	141585118	NA	NA
04dc8ee3-ec93-4b56-a546-f96746f8122f_Solid Tissue Normal	TCGA-EL-A3ZM	TCGA	TCGA	NoTi_Thyroid_Carcinoma	Thyroid_carcinoma_NoTi_tcga	male	21987	alive	Solid Tissue Normal	MD Anderson	TRUE	133981854	132084754	NA	NA
0730216b-c201-443c-9092-81e23fd13c6c_Solid Tissue Normal	TCGA-HC-7742	TCGA	TCGA	NoTi_Prostate_Adenocarcinoma	MaleRPS_prostate_adenocarcinoma_NoTi_tcga	male	21323	alive	Solid Tissue Normal	International Genomics Consortium	TRUE	123663264	122309882	NA	NA
0ad2a2b3-c1bb-4597-b28e-a6385f93d09c_Solid Tissue Normal	TCGA-EM-A1YC	TCGA	TCGA	NoTi_Thyroid_Carcinoma	Thyroid_carcinoma_NoTi_tcga	female	26143	alive	Solid Tissue Normal	University Health Network	TRUE	149274664	145392529	NA	NA
0bc5744c-5fa3-45bb-87d0-70a02068b392_Solid Tissue Normal	TCGA-BH-A0DG	TCGA	TCGA	NoTi_Breast_Invasive_Carcinoma	Breast_invasive_carcinoma_NoTi_tcga	female	11204	alive	Solid Tissue Normal	University of Pittsburgh	TRUE	161690464	159790115	NA	NA
14267783-5624-4fe5-ba81-9d67f1017474_Solid Tissue Normal	TCGA-BH-A0DP	TCGA	TCGA	NoTi_Breast_Invasive_Carcinoma	Breast_invasive_carcinoma_NoTi_tcga	female	22199	alive	Solid Tissue Normal	University of Pittsburgh	TRUE	155978948	150180007	NA	NA
1426b4bf-f4a5-477c-bbbb-e0e656549764_Solid Tissue Normal	TCGA-EJ-7782	TCGA	TCGA	NoTi_Prostate_Adenocarcinoma	MaleRPS_prostate_adenocarcinoma_NoTi_tcga	male	25965	alive	Solid Tissue Normal	University of Pittsburgh	TRUE	135922724	135087106	NA	NA
169f045f-1739-4b0b-9bdc-028aaca420f8_Solid Tissue Normal	TCGA-DO-A1JZ	TCGA	TCGA	NoTi_Thyroid_Carcinoma	Thyroid_carcinoma_NoTi_tcga	female	8551	alive	Solid Tissue Normal	Medical College of Georgia	TRUE	140310074	137610105	NA	NA
17baef7c-d97d-4b98-ab53-503ef856523d_Solid Tissue Normal	TCGA-A7-A0D9	TCGA	TCGA	NoTi_Breast_Invasive_Carcinoma	Breast_invasive_carcinoma_NoTi_tcga	female	13836	alive	Solid Tissue Normal	Christiana Healthcare	TRUE	131937994	129012617	NA	NA
18a58e3e-f18e-45cf-86bc-1851abb9b3de_Solid Tissue Normal	TCGA-ET-A3DP	TCGA	TCGA	NoTi_Thyroid_Carcinoma	Thyroid_carcinoma_NoTi_tcga	female	15876	alive	Solid Tissue Normal	Johns Hopkins	TRUE	184639428	183006490	NA	NA
18eb4dfc-556f-4bf3-a411-4780209ed1e0_Solid Tissue Normal	TCGA-BH-A0B3	TCGA	TCGA	NoTi_Breast_Invasive_Carcinoma	Breast_invasive_carcinoma_NoTi_tcga	female	19479	alive	Solid Tissue Normal	University of Pittsburgh	TRUE	150169986	147677869	NA	NA
20e8106b-1290-4735-abe4-7621e08e3dc8_Solid Tissue Normal	TCGA-BH-A0E0	TCGA	TCGA	NoTi_Breast_Invasive_Carcinoma	Breast_invasive_carcinoma_NoTi_tcga	female	14175	alive	Solid Tissue Normal	University of Pittsburgh	TRUE	131963864	126034087	NA	NA
23ad7900-4e99-4abf-82ff-71edeaa8a51c_Solid Tissue Normal	TCGA-KS-A41J	TCGA	TCGA	NoTi_Thyroid_Carcinoma	Thyroid_carcinoma_NoTi_tcga	female	10411	alive	Solid Tissue Normal	University Of Michigan	TRUE	203597570	199256428	NA	NA
28689d40-03e5-4e17-aba1-f2d571535eed_Solid Tissue Normal	TCGA-EJ-7792	TCGA	TCGA	NoTi_Prostate_Adenocarcinoma	MaleRPS_prostate_adenocarcinoma_NoTi_tcga	male	19454	alive	Solid Tissue Normal	University of Pittsburgh	TRUE	121649728	120938293	NA	NA
286c69b0-75ba-48d6-a26b-26077f101bbb_Solid Tissue Normal	TCGA-EL-A3ZG	TCGA	TCGA	NoTi_Thyroid_Carcinoma	Thyroid_carcinoma_NoTi_tcga	male	5612	alive	Solid Tissue Normal	MD Anderson	TRUE	108852310	97258366	NA	NA
2c7ec330-261e-49c7-9424-6d83641dba6d_Solid Tissue Normal	TCGA-EJ-7315	TCGA	TCGA	NoTi_Prostate_Adenocarcinoma	MaleRPS_prostate_adenocarcinoma_NoTi_tcga	male	25154	alive	Solid Tissue Normal	University of Pittsburgh	TRUE	135160076	134103897	NA	NA
2fa2dd09-593a-4cde-97c7-61cdb8ba2bfe_Solid Tissue Normal	TCGA-EL-A3GZ	TCGA	TCGA	NoTi_Thyroid_Carcinoma	Thyroid_carcinoma_NoTi_tcga	female	12665	alive	Solid Tissue Normal	MD Anderson	TRUE	133846196	132851646	NA	NA
33283111-9a2f-4d5e-92a5-3435846404f7_Solid Tissue Normal	TCGA-EJ-7781	TCGA	TCGA	NoTi_Prostate_Adenocarcinoma	MaleRPS_prostate_adenocarcinoma_NoTi_tcga	male	23937	alive	Solid Tissue Normal	University of Pittsburgh	TRUE	145718438	144141476	NA	NA
33fe5833-d7a0-43d7-a03d-56985ea448a6_Solid Tissue Normal	TCGA-GI-A2C8	TCGA	TCGA	NoTi_Breast_Invasive_Carcinoma	Breast_invasive_carcinoma_NoTi_tcga	female	23103	alive	Solid Tissue Normal	ABS - IUPUI	TRUE	202277226	198475846	NA	NA
3971a2f0-7263-4cda-aa01-9a2ebb2c2ff2_Solid Tissue Normal	TCGA-HC-8260	TCGA	TCGA	NoTi_Prostate_Adenocarcinoma	MaleRPS_prostate_adenocarcinoma_NoTi_tcga	male	15884	alive	Solid Tissue Normal	International Genomics Consortium	TRUE	132781934	131791265	NA	NA
3bfa52af-cb40-45d8-9bdc-591985aae7fb_Solid Tissue Normal	TCGA-EL-A3ZO	TCGA	TCGA	NoTi_Thyroid_Carcinoma	Thyroid_carcinoma_NoTi_tcga	female	28924	alive	Solid Tissue Normal	MD Anderson	TRUE	157601548	154442291	NA	NA
3cd2d4bd-8256-42fa-8272-db379d598007_Solid Tissue Normal	TCGA-BJ-A290	TCGA	TCGA	NoTi_Thyroid_Carcinoma	Thyroid_carcinoma_NoTi_tcga	male	25803	alive	Solid Tissue Normal	University of Pittsburgh	TRUE	205273714	203776844	NA	NA
424de829-9efd-4689-ac5d-24485a5d5ecf_Solid Tissue Normal	TCGA-ET-A3DW	TCGA	TCGA	NoTi_Thyroid_Carcinoma	Thyroid_carcinoma_NoTi_tcga	male	23603	alive	Solid Tissue Normal	Johns Hopkins	TRUE	155982900	153613427	NA	NA
42b7d14f-09e5-4d91-bb98-5fe35907a6a9_Solid Tissue Normal	TCGA-EJ-7328	TCGA	TCGA	NoTi_Prostate_Adenocarcinoma	MaleRPS_prostate_adenocarcinoma_NoTi_tcga	male	25756	alive	Solid Tissue Normal	University of Pittsburgh	TRUE	151648846	149835601	NA	NA
478eb8aa-50b8-4ce5-98e4-d518ede4b174_Solid Tissue Normal	TCGA-BH-A0DZ	TCGA	TCGA	NoTi_Breast_Invasive_Carcinoma	Breast_invasive_carcinoma_NoTi_tcga	female	15980	alive	Solid Tissue Normal	University of Pittsburgh	TRUE	119575756	117900387	NA	NA
4aa68586-6331-4795-b40c-859386640df6_Solid Tissue Normal	TCGA-BH-A1FE	TCGA	TCGA	NoTi_Breast_Invasive_Carcinoma	Breast_invasive_carcinoma_NoTi_tcga	female	11650	dead	Solid Tissue Normal	University of Pittsburgh	TRUE	164068268	161865131	NA	NA
4bc71292-60bb-4b63-86c1-0fe021083804_Solid Tissue Normal	TCGA-EJ-7784	TCGA	TCGA	NoTi_Prostate_Adenocarcinoma	MaleRPS_prostate_adenocarcinoma_NoTi_tcga	male	23183	alive	Solid Tissue Normal	University of Pittsburgh	TRUE	161656352	160906740	NA	NA
4cccc34b-daf6-41ca-9bf8-f1614525eac9_Solid Tissue Normal	TCGA-BJ-A3PU	TCGA	TCGA	NoTi_Thyroid_Carcinoma	Thyroid_carcinoma_NoTi_tcga	male	19007	alive	Solid Tissue Normal	University of Pittsburgh	TRUE	191359864	186357392	NA	NA
524a39ee-8fa3-418e-98a2-a6a90e9c8064_Solid Tissue Normal	TCGA-BJ-A28R	TCGA	TCGA	NoTi_Thyroid_Carcinoma	Thyroid_carcinoma_NoTi_tcga	female	14044	alive	Solid Tissue Normal	University of Pittsburgh	TRUE	151274830	148567320	NA	NA
59681e8f-cf57-47b4-82e1-6be8ead9583e_Solid Tissue Normal	TCGA-ET-A2MX	TCGA	TCGA	NoTi_Thyroid_Carcinoma	Thyroid_carcinoma_NoTi_tcga	male	10044	alive	Solid Tissue Normal	Johns Hopkins	TRUE	157216542	154711154	NA	NA
5cdae21d-eee5-478f-932a-0f51fcf5f031_Solid Tissue Normal	TCGA-E9-A1RC	TCGA	TCGA	NoTi_Breast_Invasive_Carcinoma	Breast_invasive_carcinoma_NoTi_tcga	female	20795	alive	Solid Tissue Normal	Asterand	TRUE	191561504	188764546	NA	NA
6435ea21-7214-40c5-9ccb-a1f22685a728_Solid Tissue Normal	TCGA-EL-A3T3	TCGA	TCGA	NoTi_Thyroid_Carcinoma	Thyroid_carcinoma_NoTi_tcga	male	23043	alive	Solid Tissue Normal	MD Anderson	TRUE	189993196	181784060	NA	NA
64bf32c9-9466-404a-a147-e7a0b9e91e34_Solid Tissue Normal	TCGA-G9-6333	TCGA	TCGA	NoTi_Prostate_Adenocarcinoma	MaleRPS_prostate_adenocarcinoma_NoTi_tcga	male	24249	alive	Solid Tissue Normal	Roswell Park	TRUE	144861744	142488134	NA	NA
6641a298-1dbd-445d-a4ab-95ceb98e1427_Solid Tissue Normal	TCGA-HC-7745	TCGA	TCGA	NoTi_Prostate_Adenocarcinoma	MaleRPS_prostate_adenocarcinoma_NoTi_tcga	male	24078	alive	Solid Tissue Normal	International Genomics Consortium	TRUE	134187418	133339458	NA	NA
68fc3693-0910-4ee8-8997-99c6333b65f4_Solid Tissue Normal	TCGA-EJ-7317	TCGA	TCGA	NoTi_Prostate_Adenocarcinoma	MaleRPS_prostate_adenocarcinoma_NoTi_tcga	male	26064	alive	Solid Tissue Normal	University of Pittsburgh	TRUE	139267512	138513137	NA	NA
6b960b58-28e1-41c6-bd6e-7e669c6aa4ef_Solid Tissue Normal	TCGA-BH-A18V	TCGA	TCGA	NoTi_Breast_Invasive_Carcinoma	Breast_invasive_carcinoma_NoTi_tcga	female	17682	dead	Solid Tissue Normal	University of Pittsburgh	TRUE	121777984	120553959	NA	NA
73f875cb-bcfc-43ba-ab97-4e94caf836d4_Solid Tissue Normal	TCGA-HC-7737	TCGA	TCGA	NoTi_Prostate_Adenocarcinoma	MaleRPS_prostate_adenocarcinoma_NoTi_tcga	male	20122	alive	Solid Tissue Normal	International Genomics Consortium	TRUE	155200158	153930594	NA	NA
77200abe-4a09-4a4a-bb45-60d9b96d4998_Solid Tissue Normal	TCGA-EL-A3H2	TCGA	TCGA	NoTi_Thyroid_Carcinoma	Thyroid_carcinoma_NoTi_tcga	male	21266	dead	Solid Tissue Normal	MD Anderson	TRUE	162361680	157898256	NA	NA
7746be87-7ad0-48a7-84fb-08a81b220bdb_Solid Tissue Normal	TCGA-EL-A3MY	TCGA	TCGA	NoTi_Thyroid_Carcinoma	Thyroid_carcinoma_NoTi_tcga	male	29706	dead	Solid Tissue Normal	MD Anderson	TRUE	164266700	162494416	NA	NA
791c5768-f0f5-4ab6-86eb-998e5c4b49e3_Solid Tissue Normal	TCGA-E2-A1L7	TCGA	TCGA	NoTi_Breast_Invasive_Carcinoma	Breast_invasive_carcinoma_NoTi_tcga	female	14854	alive	Solid Tissue Normal	Roswell Park	TRUE	128071058	124935627	NA	NA
7bc369b7-007b-4b10-bd92-5d326dabf675_Solid Tissue Normal	TCGA-EJ-7330	TCGA	TCGA	NoTi_Prostate_Adenocarcinoma	MaleRPS_prostate_adenocarcinoma_NoTi_tcga	male	25050	alive	Solid Tissue Normal	University of Pittsburgh	TRUE	132643110	131897020	NA	NA
854a481b-71a2-4f23-80aa-e91e9f4069b1_Solid Tissue Normal	TCGA-CH-5761	TCGA	TCGA	NoTi_Prostate_Adenocarcinoma	MaleRPS_prostate_adenocarcinoma_NoTi_tcga	male	22433	alive	Solid Tissue Normal	Indivumed	TRUE	112112836	110064011	NA	NA
858652b8-c4c2-41d8-be32-fdc88e1a7bb0_Solid Tissue Normal	TCGA-BH-A1EN	TCGA	TCGA	NoTi_Breast_Invasive_Carcinoma	Breast_invasive_carcinoma_NoTi_tcga	female	28724	dead	Solid Tissue Normal	University of Pittsburgh	TRUE	198106966	196088557	NA	NA
87f03d04-e651-4a6e-aea6-1c946aa46202_Solid Tissue Normal	TCGA-BH-A0BV	TCGA	TCGA	NoTi_Breast_Invasive_Carcinoma	Breast_invasive_carcinoma_NoTi_tcga	female	28699	alive	Solid Tissue Normal	University of Pittsburgh	TRUE	174140560	171215749	NA	NA
8986a141-eae7-4157-b695-02cc6fc3b071_Solid Tissue Normal	TCGA-BH-A1ET	TCGA	TCGA	NoTi_Breast_Invasive_Carcinoma	Breast_invasive_carcinoma_NoTi_tcga	female	20425	dead	Solid Tissue Normal	University of Pittsburgh	TRUE	204789866	202790727	NA	NA
8a476795-0e05-4da6-bbe1-ff7304da1b39_Solid Tissue Normal	TCGA-EL-A3T2	TCGA	TCGA	NoTi_Thyroid_Carcinoma	Thyroid_carcinoma_NoTi_tcga	female	20403	alive	Solid Tissue Normal	MD Anderson	TRUE	163585498	162417325	NA	NA
8ad78c4f-c84c-4f9e-88c9-42a05eb65498_Solid Tissue Normal	TCGA-G9-6348	TCGA	TCGA	NoTi_Prostate_Adenocarcinoma	MaleRPS_prostate_adenocarcinoma_NoTi_tcga	male	24936	alive	Solid Tissue Normal	Roswell Park	TRUE	151281290	149829401	NA	NA
8dc53431-44ab-485e-b4e6-c3d06509506d_Solid Tissue Normal	TCGA-CH-5767	TCGA	TCGA	NoTi_Prostate_Adenocarcinoma	MaleRPS_prostate_adenocarcinoma_NoTi_tcga	male	24287	alive	Solid Tissue Normal	Indivumed	TRUE	233070968	232029197	NA	NA
91a2f2af-e4b1-4a0b-ab20-6a36ce63c533_Solid Tissue Normal	TCGA-E2-A1LS	TCGA	TCGA	NoTi_Breast_Invasive_Carcinoma	Breast_invasive_carcinoma_NoTi_tcga	female	16887	alive	Solid Tissue Normal	Roswell Park	TRUE	191241832	188677991	NA	NA
94b95984-b2fb-4e42-8887-45e7086c3179_Solid Tissue Normal	TCGA-E9-A1RB	TCGA	TCGA	NoTi_Breast_Invasive_Carcinoma	Breast_invasive_carcinoma_NoTi_tcga	female	14755	dead	Solid Tissue Normal	Asterand	TRUE	193113956	190176680	NA	NA
96b95a2c-fb4f-4cba-89e7-a7f0e90db146_Solid Tissue Normal	TCGA-EL-A3ZR	TCGA	TCGA	NoTi_Thyroid_Carcinoma	Thyroid_carcinoma_NoTi_tcga	female	16852	alive	Solid Tissue Normal	MD Anderson	TRUE	165771370	164056732	NA	NA
97d0e1bb-1459-4124-b25a-48195f2ad8b5_Solid Tissue Normal	TCGA-EL-A3T1	TCGA	TCGA	NoTi_Thyroid_Carcinoma	Thyroid_carcinoma_NoTi_tcga	female	14025	alive	Solid Tissue Normal	MD Anderson	TRUE	153682676	144633671	NA	NA
9b84601b-ee05-4c15-afe3-7bfa7ca5ffac_Solid Tissue Normal	TCGA-HC-7752	TCGA	TCGA	NoTi_Prostate_Adenocarcinoma	MaleRPS_prostate_adenocarcinoma_NoTi_tcga	male	22366	alive	Solid Tissue Normal	International Genomics Consortium	TRUE	134144062	133158306	NA	NA
9d166970-07c8-4ca3-9cfa-ed0049df9ecc_Solid Tissue Normal	TCGA-BH-A1EW	TCGA	TCGA	NoTi_Breast_Invasive_Carcinoma	Breast_invasive_carcinoma_NoTi_tcga	female	14090	dead	Solid Tissue Normal	University of Pittsburgh	TRUE	240913074	237310301	NA	NA
9d95a65b-e41d-4f93-92d4-99dce29ff40d_Solid Tissue Normal	TCGA-A7-A0CE	TCGA	TCGA	NoTi_Breast_Invasive_Carcinoma	Breast_invasive_carcinoma_NoTi_tcga	female	20863	alive	Solid Tissue Normal	Christiana Healthcare	TRUE	170292110	167338823	NA	NA
9da462b0-93c2-4305-89f6-7199a30399a7_Solid Tissue Normal	TCGA-BH-A0B5	TCGA	TCGA	NoTi_Breast_Invasive_Carcinoma	Breast_invasive_carcinoma_NoTi_tcga	female	14920	alive	Solid Tissue Normal	University of Pittsburgh	TRUE	155514650	153803838	NA	NA
9de678e5-67ed-4453-a98b-7ac351d5d0f1_Solid Tissue Normal	TCGA-A7-A0CH	TCGA	TCGA	NoTi_Breast_Invasive_Carcinoma	Breast_invasive_carcinoma_NoTi_tcga	female	29104	alive	Solid Tissue Normal	Christiana Healthcare	TRUE	157472022	153118052	NA	NA
a253b21e-ba9b-4928-95d1-89b59c868794_Solid Tissue Normal	TCGA-EL-A3ZS	TCGA	TCGA	NoTi_Thyroid_Carcinoma	Thyroid_carcinoma_NoTi_tcga	female	8076	alive	Solid Tissue Normal	MD Anderson	TRUE	98264476	76179612	NA	NA
a6d37f61-beca-46ea-a59a-62257475ac77_Solid Tissue Normal	TCGA-BJ-A28W	TCGA	TCGA	NoTi_Thyroid_Carcinoma	Thyroid_carcinoma_NoTi_tcga	female	11999	alive	Solid Tissue Normal	University of Pittsburgh	TRUE	119858280	117271556	NA	NA
a7b76662-8380-4f35-9307-99c0acacb904_Solid Tissue Normal	TCGA-CH-5769	TCGA	TCGA	NoTi_Prostate_Adenocarcinoma	MaleRPS_prostate_adenocarcinoma_NoTi_tcga	male	17807	alive	Solid Tissue Normal	Indivumed	TRUE	147904502	145256671	NA	NA
acd5ceef-c5cf-4e95-9394-c50fdbc70c8d_Solid Tissue Normal	TCGA-G9-6499	TCGA	TCGA	NoTi_Prostate_Adenocarcinoma	MaleRPS_prostate_adenocarcinoma_NoTi_tcga	male	24388	alive	Solid Tissue Normal	Roswell Park	TRUE	177859604	172469540	NA	NA
aeec3005-25d7-45fc-a9ff-014d57960216_Solid Tissue Normal	TCGA-EJ-7794	TCGA	TCGA	NoTi_Prostate_Adenocarcinoma	MaleRPS_prostate_adenocarcinoma_NoTi_tcga	male	24478	alive	Solid Tissue Normal	University of Pittsburgh	TRUE	146934826	144719942	NA	NA
b1640709-8b2f-4cca-a2c0-55a1b4a1884b_Solid Tissue Normal	TCGA-EL-A3T7	TCGA	TCGA	NoTi_Thyroid_Carcinoma	Thyroid_carcinoma_NoTi_tcga	female	17302	alive	Solid Tissue Normal	MD Anderson	TRUE	182594846	174114770	NA	NA
b30f5b13-8cc9-48a0-93ea-3d49ce8a7d0d_Solid Tissue Normal	TCGA-BJ-A28X	TCGA	TCGA	NoTi_Thyroid_Carcinoma	Thyroid_carcinoma_NoTi_tcga	female	11735	alive	Solid Tissue Normal	University of Pittsburgh	TRUE	175977324	173499768	NA	NA
b3264748-947a-43aa-b227-b294fbcc8447_Solid Tissue Normal	TCGA-BH-A203	TCGA	TCGA	NoTi_Breast_Invasive_Carcinoma	Breast_invasive_carcinoma_NoTi_tcga	female	28609	dead	Solid Tissue Normal	University of Pittsburgh	TRUE	158460036	156544386	NA	NA
b424b73a-2dfa-473f-ab56-ab382cd1cdef_Solid Tissue Normal	TCGA-EJ-7331	TCGA	TCGA	NoTi_Prostate_Adenocarcinoma	MaleRPS_prostate_adenocarcinoma_NoTi_tcga	male	23458	alive	Solid Tissue Normal	University of Pittsburgh	TRUE	142308310	140747817	NA	NA
b5b3871c-078c-46a7-ac50-ef916d4a6781_Solid Tissue Normal	TCGA-G9-6363	TCGA	TCGA	NoTi_Prostate_Adenocarcinoma	MaleRPS_prostate_adenocarcinoma_NoTi_tcga	male	23480	alive	Solid Tissue Normal	Roswell Park	TRUE	168964104	165911747	NA	NA
b6b1dc9a-91f4-4b0a-afd5-62c9a90c0d5e_Solid Tissue Normal	TCGA-AC-A2FM	TCGA	TCGA	NoTi_Breast_Invasive_Carcinoma	Breast_invasive_carcinoma_NoTi_tcga	female	31805	dead	Solid Tissue Normal	International Genomics Consortium	TRUE	139112114	136962503	NA	NA
b751083d-be6d-45da-be97-a6d41d8ebe97_Solid Tissue Normal	TCGA-EJ-A8FO	TCGA	TCGA	NoTi_Prostate_Adenocarcinoma	MaleRPS_prostate_adenocarcinoma_NoTi_tcga	male	18875	alive	Solid Tissue Normal	University of Pittsburgh	TRUE	123744200	120326327	NA	NA
b97bf89a-7a85-4eef-ae7e-f787aead1f0a_Solid Tissue Normal	TCGA-BH-A1FC	TCGA	TCGA	NoTi_Breast_Invasive_Carcinoma	Breast_invasive_carcinoma_NoTi_tcga	female	28706	dead	Solid Tissue Normal	University of Pittsburgh	TRUE	89555522	87992740	NA	NA
bc0bc70f-c6cf-4dbc-9dc3-8b7bc5f381a4_Solid Tissue Normal	TCGA-E2-A1IG	TCGA	TCGA	NoTi_Breast_Invasive_Carcinoma	Breast_invasive_carcinoma_NoTi_tcga	female	16757	alive	Solid Tissue Normal	Roswell Park	TRUE	106597786	105038689	NA	NA
c2aeee6c-ba10-4cf9-b560-c739580f7bf3_Solid Tissue Normal	TCGA-BH-A0BM	TCGA	TCGA	NoTi_Breast_Invasive_Carcinoma	Breast_invasive_carcinoma_NoTi_tcga	female	20049	alive	Solid Tissue Normal	University of Pittsburgh	TRUE	134757364	128634250	NA	NA
c606918f-e8c0-4019-ad6f-47d5cd7615c4_Solid Tissue Normal	TCGA-EJ-7115	TCGA	TCGA	NoTi_Prostate_Adenocarcinoma	MaleRPS_prostate_adenocarcinoma_NoTi_tcga	male	23986	alive	Solid Tissue Normal	University of Pittsburgh	TRUE	135319668	134053402	NA	NA
c694615c-b1c6-499c-8058-995633ebf948_Solid Tissue Normal	TCGA-E9-A1RF	TCGA	TCGA	NoTi_Breast_Invasive_Carcinoma	Breast_invasive_carcinoma_NoTi_tcga	female	25119	alive	Solid Tissue Normal	Asterand	TRUE	164660444	160217784	NA	NA
cbab7a72-11f7-4dfe-80f8-1b1ef1cf0055_Solid Tissue Normal	TCGA-BJ-A2N7	TCGA	TCGA	NoTi_Thyroid_Carcinoma	Thyroid_carcinoma_NoTi_tcga	female	11188	alive	Solid Tissue Normal	University of Pittsburgh	TRUE	199153000	197438753	NA	NA
ce2b7e17-424e-4954-8a68-19d7f98d2e7e_Solid Tissue Normal	TCGA-G9-6496	TCGA	TCGA	NoTi_Prostate_Adenocarcinoma	MaleRPS_prostate_adenocarcinoma_NoTi_tcga	male	22602	alive	Solid Tissue Normal	Roswell Park	TRUE	154387594	152758423	NA	NA
d4355111-3abb-40f0-bdb7-b9eaa39dc771_Solid Tissue Normal	TCGA-EL-A3TA	TCGA	TCGA	NoTi_Thyroid_Carcinoma	Thyroid_carcinoma_NoTi_tcga	male	15366	alive	Solid Tissue Normal	MD Anderson	TRUE	189256934	184698860	NA	NA
d5932dd7-b777-427f-8b55-3ec369fd76a3_Solid Tissue Normal	TCGA-EM-A3ST	TCGA	TCGA	NoTi_Thyroid_Carcinoma	Thyroid_carcinoma_NoTi_tcga	female	22990	alive	Solid Tissue Normal	University Health Network	TRUE	126906462	126027489	NA	NA
d6f911b5-e895-43f8-8f86-0ac2f1bc6fae_Solid Tissue Normal	TCGA-BH-A0BJ	TCGA	TCGA	NoTi_Breast_Invasive_Carcinoma	Breast_invasive_carcinoma_NoTi_tcga	female	15027	alive	Solid Tissue Normal	University of Pittsburgh	TRUE	126785800	124294103	NA	NA
da07da37-bde6-480a-a302-98683ae3931a_Solid Tissue Normal	TCGA-EJ-7793	TCGA	TCGA	NoTi_Prostate_Adenocarcinoma	MaleRPS_prostate_adenocarcinoma_NoTi_tcga	male	17982	alive	Solid Tissue Normal	University of Pittsburgh	TRUE	160295556	159534301	NA	NA
dd3bfb26-b534-4917-9c4d-9fe7b6477762_Solid Tissue Normal	TCGA-E9-A1RI	TCGA	TCGA	NoTi_Breast_Invasive_Carcinoma	Breast_invasive_carcinoma_NoTi_tcga	female	15942	alive	Solid Tissue Normal	Asterand	TRUE	179610576	177748131	NA	NA
ec3870c9-4930-4af7-b2eb-1e16c9ec9f14_Solid Tissue Normal	TCGA-HC-7211	TCGA	TCGA	NoTi_Prostate_Adenocarcinoma	MaleRPS_prostate_adenocarcinoma_NoTi_tcga	male	22768	alive	Solid Tissue Normal	International Genomics Consortium	TRUE	140515404	139307976	NA	NA
ef3dd880-7be4-46a8-93c2-7cba1a9cd24d_Solid Tissue Normal	TCGA-EL-A3MW	TCGA	TCGA	NoTi_Thyroid_Carcinoma	Thyroid_carcinoma_NoTi_tcga	female	20186	alive	Solid Tissue Normal	MD Anderson	TRUE	153826160	152925130	NA	NA
f6c61a22-a711-416d-9e65-6a1b957e5b2e_Solid Tissue Normal	TCGA-CH-5768	TCGA	TCGA	NoTi_Prostate_Adenocarcinoma	MaleRPS_prostate_adenocarcinoma_NoTi_tcga	male	26480	alive	Solid Tissue Normal	Indivumed	TRUE	83340786	80968334	NA	NA
f954de05-1b44-4087-8933-6cc72d81028d_Solid Tissue Normal	TCGA-E9-A1N5	TCGA	TCGA	NoTi_Breast_Invasive_Carcinoma	Breast_invasive_carcinoma_NoTi_tcga	female	16736	alive	Solid Tissue Normal	Asterand	TRUE	74906248	73509616	NA	NA
f98366df-9616-41c0-a6b8-ec92dca7177a_Solid Tissue Normal	TCGA-EJ-7797	TCGA	TCGA	NoTi_Prostate_Adenocarcinoma	MaleRPS_prostate_adenocarcinoma_NoTi_tcga	male	19616	alive	Solid Tissue Normal	University of Pittsburgh	TRUE	171736228	170745198	NA	NA
fa176764-a76f-44c7-b97a-cd6d21e052be_Solid Tissue Normal	TCGA-E2-A1LB	TCGA	TCGA	NoTi_Breast_Invasive_Carcinoma	Breast_invasive_carcinoma_NoTi_tcga	female	15283	alive	Solid Tissue Normal	Roswell Park	TRUE	131047794	126993145	NA	NA
faa51172-60ec-48d8-9224-36bfda1d27e0_Solid Tissue Normal	TCGA-EL-A3H7	TCGA	TCGA	NoTi_Thyroid_Carcinoma	Thyroid_carcinoma_NoTi_tcga	female	13407	alive	Solid Tissue Normal	MD Anderson	TRUE	167328994	164252884	NA	NA
fd036ec5-3ffb-40b1-8002-943be0e2532e_Solid Tissue Normal	TCGA-BJ-A3PR	TCGA	TCGA	NoTi_Thyroid_Carcinoma	Thyroid_carcinoma_NoTi_tcga	female	25565	alive	Solid Tissue Normal	University of Pittsburgh	TRUE	153204682	146193133	NA	NA
758b70f6-8064-4f43-aabe-e5f968fe2955_Solid Tissue Normal	TCGA-H6-A45N	TCGA	TCGA	NoTi_Pancreatic_Adenocarcinoma	Pancreatic_adenocarcinoma_NoTi_tcga	female	32475	dead	Solid Tissue Normal	Christiana Healthcare	TRUE	120069150	116846036	NA	NA
7e4e5633-6f83-4b46-b6eb-64b3f2866ba3_Solid Tissue Normal	TCGA-H6-8124	TCGA	TCGA	NoTi_Pancreatic_Adenocarcinoma	Pancreatic_adenocarcinoma_NoTi_tcga	female	20741	alive	Solid Tissue Normal	Christiana Healthcare	TRUE	149617370	144989512	NA	NA
b84b58c7-95b8-4162-8e61-414f8fe422c6_Solid Tissue Normal	TCGA-YB-A89D	TCGA	TCGA	NoTi_Pancreatic_Adenocarcinoma	Pancreatic_adenocarcinoma_NoTi_tcga	male	21792	alive	Solid Tissue Normal	Spectrum Health	TRUE	124154202	118725414	NA	NA
d4f66f06-9289-45c1-b9eb-aaef991a4bb6_Solid Tissue Normal	TCGA-HV-A5A3	TCGA	TCGA	NoTi_Pancreatic_Adenocarcinoma	Pancreatic_adenocarcinoma_NoTi_tcga	male	18475	dead	Solid Tissue Normal	National Cancer Center Korea	TRUE	102939938	100900625	NA	NA
SRR660824	GTEX-QMR6-1926-SM-32PL9	SRP012682	GTEx	lung	Lung_gtex	male	50-59	NA	NA	NA	TRUE	223816294	170790002	3	4
SRR603858	GTEX-P4QR-1026-SM-2I5GP	SRP012682	GTEx	lung	Lung_gtex	male	60-69	NA	NA	NA	TRUE	156077078	145789671	2	NA
SRR607445	GTEX-OHPN-0011-R4A-SM-2I5FD	SRP012682	GTEx	brain	Brain_amygdala_gtex	female	60-69	NA	NA	NA	TRUE	145759315	131950457	NA	0
SRR1455060	GTEX-13PLJ-0011-R11b-SM-5O9BS	SRP012682	GTEx	brain	Brain_cerebellar_hemisphere_gtex	female	60-69	NA	NA	NA	TRUE	133025718	130268202	NA	2
SRR1443419	GTEX-13OW8-0126-SM-5IJE5	SRP012682	GTEx	thyroid	Thyroid_gtex	male	60-69	NA	NA	NA	TRUE	115222142	112509822	2	2
SRR1341480	GTEX-13U4I-1726-SM-5J1MF	SRP012682	GTEx	adipose_tissue	Adipose_visceral_omentum_gtex	female	40-49	NA	NA	NA	TRUE	108654000	106482212	1	0
SRR1394713	GTEX-145MG-0011-R7b-SM-5P9JY	SRP012682	GTEx	brain	Brain_putamen_basal_ganglia_gtex	male	50-59	NA	NA	NA	TRUE	107831582	106256302	NA	2
SRR1499040	GTEX-14753-1626-SM-5NQ9L	SRP012682	GTEx	liver	Liver_gtex	male	60-69	NA	NA	NA	TRUE	107412170	104366081	1	4
SRR1091008	GTEX-VUSG-1026-SM-4KKZN	SRP012682	GTEx	esophagus	Gastro_esophagus_gastroesophageal_junction_gtex	male	50-59	NA	NA	NA	TRUE	106987466	104739024	1	0
SRR1325483	GTEX-13OW6-1826-SM-5N9F9	SRP012682	GTEx	kidney	Kidney_cortex_gtex	male	50-59	NA	NA	NA	TRUE	104111798	101397390	1	2
SRR808862	GTEX-OOBK-3125-SM-3LK5R	SRP012682	GTEx	adrenal_gland	Adrenal_gland_gtex	male	40-49	NA	NA	NA	TRUE	102921142	99049317	2	0
SRR1380886	GTEX-YB5E-0526-SM-4VDSD	SRP012682	GTEx	pancreas	Pancreas_gtex	male	40-49	NA	NA	NA	TRUE	102876752	101109242	1	0
SRR615407	GTEX-RVPU-0005-SM-2TF6L	SRP012682	GTEx	blood	Blood_whole_blood_gtex	male	50-59	NA	NA	NA	TRUE	102587568	59996609	NA	2
SRR1443092	GTEX-11OF3-1326-SM-5N9FJ	SRP012682	GTEx	kidney	Kidney_cortex_gtex	male	60-69	NA	NA	NA	TRUE	102516402	100456252	2	2
SRR1456250	GTEX-13X6I-2726-SM-5Q5ET	SRP012682	GTEx	colon	Gastro_colon_sigmoid_gtex	male	60-69	NA	NA	NA	TRUE	102212602	98620078	2	4
SRR1498997	GTEX-1269C-2426-SM-5FQSN	SRP012682	GTEx	breast	Breast_mammary_tissue_gtex	female	60-69	NA	NA	NA	TRUE	98828144	95555434	1	2
SRR1420493	GTEX-1313W-0011-R2a-SM-5EGLF	SRP012682	GTEx	brain	Brain_substantia_nigra_gtex	female	50-59	NA	NA	NA	TRUE	96134026	94300359	NA	2
SRR1443113	GTEX-ZDYS-2426-SM-4WKGI	SRP012682	GTEx	skin	Skin_not_sun_exposed_suprapubic_gtex	male	50-59	NA	NA	NA	TRUE	91287714	89819671	1	0
SRR1466198	GTEX-11TT1-2626-SM-5EGL2	SRP012682	GTEx	nerve	Nerve_tibial_gtex	male	20-29	NA	NA	NA	TRUE	90518402	88290680	0	0
SRR600361	GTEX-N7MT-0011-R10A-SM-2I3E1	SRP012682	GTEx	brain	Brain_frontal_cortex_ba9_gtex	female	60-69	NA	NA	NA	TRUE	89409650	83727492	NA	4
SRR1088832	GTEX-S341-1126-SM-4AD6T	SRP012682	GTEx	cervix_uteri	FemaleRPS_cervix_ectocervix_gtex	female	40-49	NA	NA	NA	TRUE	88830836	87679677	1	0
SRR1094457	GTEX-XOT4-0826-SM-4B66Y	SRP012682	GTEx	adipose_tissue	Adipose_visceral_omentum_gtex	female	60-69	NA	NA	NA	TRUE	86356056	84373650	1	2
SRR1082957	GTEX-QCQG-0526-SM-48U2A	SRP012682	GTEx	stomach	Gastro_stomach_gtex	female	50-59	NA	NA	NA	TRUE	78061364	77091262	1	0
SRR1396765	GTEX-U3ZH-0126-SM-4DXUK	SRP012682	GTEx	spleen	Spleen_gtex	male	30-39	NA	NA	NA	TRUE	76745326	74986361	1	0
SRR1444678	GTEX-ZXG5-0011-R10a-SM-57WDD	SRP012682	GTEx	brain	Brain_frontal_cortex_ba9_gtex	male	60-69	NA	NA	NA	TRUE	75899408	73645569	NA	3
SRR1120711	GTEX-U4B1-1026-SM-4DXT1	SRP012682	GTEx	stomach	Gastro_stomach_gtex	male	40-49	NA	NA	NA	TRUE	75129864	73275903	1	0
SRR1413625	GTEX-1313W-0011-R5b-SM-5L3EP	SRP012682	GTEx	brain	Brain_caudate_basal_ganglia_gtex	female	50-59	NA	NA	NA	TRUE	74513564	72713901	NA	2
SRR1102031	GTEX-X8HC-0006-SM-46MV6	SRP012682	GTEx	blood	Blood_whole_blood_gtex	female	50-59	NA	NA	NA	TRUE	74164312	72575835	NA	0
SRR1436583	GTEX-ZAB5-1426-SM-5HL9D	SRP012682	GTEx	colon	Gastro_colon_sigmoid_gtex	male	50-59	NA	NA	NA	TRUE	73981128	72459822	1	0
SRR1454950	GTEX-131XH-0011-R2b-SM-5DUVY	SRP012682	GTEx	brain	Brain_substantia_nigra_gtex	male	50-59	NA	NA	NA	TRUE	73258760	71310102	NA	2
SRR1403072	GTEX-YB5K-0426-SM-5LUA4	SRP012682	GTEx	blood_vessel	Artery_coronary_gtex	female	40-49	NA	NA	NA	TRUE	71214944	69622194	1	0
SRR1465824	GTEX-ZPCL-1326-SM-57WFN	SRP012682	GTEx	esophagus	Gastro_esophagus_gastroesophageal_junction_gtex	female	60-69	NA	NA	NA	TRUE	70685270	68274753	1	0
SRR1089106	GTEX-TSE9-2526-SM-4DXUS	SRP012682	GTEx	vagina	FemaleRPS_vagina_gtex	female	60-69	NA	NA	NA	TRUE	70540516	69015497	2	0
SRR1336548	GTEX-13IVO-0011-R10a-SM-5LZY3	SRP012682	GTEx	brain	Brain_frontal_cortex_ba9_gtex	male	70-79	NA	NA	NA	TRUE	69559188	68158157	NA	4
SRR1465587	GTEX-145MO-1226-SM-5QGPC	SRP012682	GTEx	blood_vessel	Artery_aorta_gtex	male	60-69	NA	NA	NA	TRUE	69038406	68095088	1	3
SRR1466641	GTEX-Y8DK-0011-R5B-SM-4RTW6	SRP012682	GTEx	brain	Brain_caudate_basal_ganglia_gtex	male	60-69	NA	NA	NA	TRUE	61138096	60374010	NA	2
SRR817880	GTEX-WL46-0011-R9A-SM-3MJFP	SRP012682	GTEx	brain	Brain_spinal_cord_cervical_c1_gtex	male	50-59	NA	NA	NA	TRUE	159450948	152040764	NA	2
SRR660638	GTEX-QDT8-0011-R2A-SM-32PKQ	SRP012682	GTEx	brain	Brain_substantia_nigra_gtex	female	30-39	NA	NA	NA	TRUE	158913614	131146827	NA	4
SRR662233	GTEX-T6MN-0011-R10A-SM-32QP7	SRP012682	GTEx	brain	Brain_frontal_cortex_ba9_gtex	male	50-59	NA	NA	NA	TRUE	145592654	132392379	NA	2
SRR818086	GTEX-P44H-0011-R1A-SM-3NM8J	SRP012682	GTEx	brain	Brain_hippocampus_gtex	male	40-49	NA	NA	NA	TRUE	124545426	118323805	NA	4
SRR612515	GTEX-RU1J-1926-SM-2TF6S	SRP012682	GTEx	blood_vessel	Artery_tibial_gtex	female	20-29	NA	NA	NA	TRUE	123925686	81663891	0	0
SRR1419714	GTEX-13S7M-0011-R7a-SM-5O9DK	SRP012682	GTEx	brain	Brain_putamen_basal_ganglia_gtex	female	60-69	NA	NA	NA	TRUE	116117960	114137909	NA	2
SRR1333659	GTEX-13N2G-0826-SM-5IJE6	SRP012682	GTEx	lung	Lung_gtex	male	60-69	NA	NA	NA	TRUE	109711400	107285828	1	2
SRR601500	GTEX-P44G-0011-R10A-SM-2I3FF	SRP012682	GTEx	brain	Brain_frontal_cortex_ba9_gtex	male	30-39	NA	NA	NA	TRUE	106872510	98913823	NA	0
SRR663645	GTEX-TML8-0526-SM-32QOQ	SRP012682	GTEx	pancreas	Pancreas_gtex	female	40-49	NA	NA	NA	TRUE	106508690	101586169	1	0
SRR1338468	GTEX-139D8-2526-SM-5N9G3	SRP012682	GTEx	uterus	FemaleRPS_uterus_gtex	female	30-39	NA	NA	NA	TRUE	101391468	99762384	1	0
SRR1359238	GTEX-144GN-2126-SM-5O99D	SRP012682	GTEx	spleen	Spleen_gtex	male	50-59	NA	NA	NA	TRUE	100855316	97222905	1	0
SRR1321029	GTEX-13N11-0826-SM-5IJFP	SRP012682	GTEx	adrenal_gland	Adrenal_gland_gtex	female	50-59	NA	NA	NA	TRUE	100583954	98328721	0	0
SRR1444479	GTEX-11WQC-0011-R5a-SM-5BC74	SRP012682	GTEx	brain	Brain_caudate_basal_ganglia_gtex	male	60-69	NA	NA	NA	TRUE	93035362	86736474	NA	2
SRR1500282	GTEX-11EMC-0526-SM-5EGJN	SRP012682	GTEx	adrenal_gland	Adrenal_gland_gtex	female	60-69	NA	NA	NA	TRUE	90930010	86885589	3	2
SRR1417981	GTEX-11O72-2826-SM-5HL6W	SRP012682	GTEx	brain	Brain_cerebellum_gtex	male	40-49	NA	NA	NA	TRUE	90052868	87436072	1	2
SRR1432408	GTEX-ZVT3-1426-SM-59HLP	SRP012682	GTEx	esophagus	Gastro_esophagus_mucosa_gtex	female	60-69	NA	NA	NA	TRUE	88925772	83908267	1	2
SRR1105272	GTEX-QDVN-1626-SM-48TZC	SRP012682	GTEx	kidney	Kidney_cortex_gtex	male	50-59	NA	NA	NA	TRUE	85927450	84972993	2	0
SRR1421010	GTEX-ZDTS-1026-SM-4WAXS	SRP012682	GTEx	lung	Lung_gtex	male	60-69	NA	NA	NA	TRUE	85489914	83138542	2	2
SRR1082685	GTEX-R55E-2726-SM-48FCX	SRP012682	GTEx	pituitary	Pituitary_gtex	male	20-29	NA	NA	NA	TRUE	83245270	80988813	1	1
SRR1486370	GTEX-13O61-0926-SM-5IFFE	SRP012682	GTEx	esophagus	Gastro_esophagus_mucosa_gtex	male	60-69	NA	NA	NA	TRUE	82740518	80289645	1	0
SRR1467522	GTEX-ZAB4-2526-SM-5HL8M	SRP012682	GTEx	breast	Breast_mammary_tissue_gtex	male	40-49	NA	NA	NA	TRUE	82723826	80322191	1	4
SRR1459631	GTEX-14E6E-2226-SM-5SI6F	SRP012682	GTEx	nerve	Nerve_tibial_gtex	male	30-39	NA	NA	NA	TRUE	81642542	79227554	0	0
SRR660614	GTEX-U8XE-0426-SM-3DB91	SRP012682	GTEx	adipose_tissue	Adipose_subcutaneous_gtex	male	30-39	NA	NA	NA	TRUE	80943132	74977839	0	4
SRR615347	GTEX-QV44-0826-SM-2S1RG	SRP012682	GTEx	thyroid	Thyroid_gtex	male	50-59	NA	NA	NA	TRUE	80935552	71876848	1	0
SRR808065	GTEX-OOBK-2126-SM-3LK5T	SRP012682	GTEx	testis	MaleRPS_testis_gtex	male	40-49	NA	NA	NA	TRUE	80888766	77137422	2	0
SRR1403958	GTEX-145LS-0011-R7a-SM-5PNWM	SRP012682	GTEx	brain	Brain_putamen_basal_ganglia_gtex	female	60-69	NA	NA	NA	TRUE	79473976	77793035	NA	4
SRR1472576	GTEX-ZGAY-1326-SM-5S2NS	SRP012682	GTEx	adipose_tissue	Adipose_visceral_omentum_gtex	female	40-49	NA	NA	NA	TRUE	78411314	77153020	1	0
SRR1433493	GTEX-14B4R-1426-SM-5Q5CG	SRP012682	GTEx	salivary_gland	Minor_salivary_gland_gtex	male	30-39	NA	NA	NA	TRUE	77782278	76044239	0	0
SRR1089207	GTEX-UJMC-1326-SM-4IHLS	SRP012682	GTEx	colon	Gastro_colon_transverse_gtex	male	50-59	NA	NA	NA	TRUE	74540928	73129046	1	0
SRR1352299	GTEX-11ZTT-2126-SM-5CVLO	SRP012682	GTEx	skin	Skin_not_sun_exposed_suprapubic_gtex	female	60-69	NA	NA	NA	TRUE	73977914	68906935	1	0
SRR1396208	GTEX-ZZPU-2126-SM-5EGIU	SRP012682	GTEx	ovary	FemaleRPS_ovary_gtex	female	50-59	NA	NA	NA	TRUE	71864532	68615518	0	0
SRR1361674	GTEX-12WSD-0011-R3b-SM-5LZWN	SRP012682	GTEx	brain	Brain_anterior_cingulate_cortex_ba24_gtex	female	60-69	NA	NA	NA	TRUE	71400796	70328023	NA	2
SRR1382732	GTEX-N7MT-1126-SM-5SI7V	SRP012682	GTEx	brain	Brain_cortex_gtex	female	60-69	NA	NA	NA	TRUE	71333486	69651852	0	4
SRR1071717	GTEX-U3ZM-0826-SM-4DXU6	SRP012682	GTEx	bladder	Bladder_gtex	male	40-49	NA	NA	NA	TRUE	70218110	68646681	2	0
SRR1362287	GTEX-11DYG-3126-SM-5A5L6	SRP012682	GTEx	pituitary	Pituitary_gtex	male	60-69	NA	NA	NA	TRUE	68178872	65989334	2	2
SRR1120384	GTEX-U4B1-0226-SM-4DXU8	SRP012682	GTEx	blood_vessel	Artery_coronary_gtex	male	40-49	NA	NA	NA	TRUE	65177812	63469286	0	0
SRR1078042	GTEX-PWCY-1326-SM-48TCU	SRP012682	GTEx	ovary	FemaleRPS_ovary_gtex	female	20-29	NA	NA	NA	TRUE	64992532	64187777	0	0
SRR1073045	GTEX-PWN1-2526-SM-48TDS	SRP012682	GTEx	vagina	FemaleRPS_vagina_gtex	female	40-49	NA	NA	NA	TRUE	63653642	62979865	1	0
SRR1085759	GTEX-UPIC-1126-SM-4IHLO	SRP012682	GTEx	kidney	Kidney_cortex_gtex	female	20-29	NA	NA	NA	TRUE	60666700	59703738	1	0
SRR1084965	GTEX-XQ8I-0126-SM-4BOPL	SRP012682	GTEx	heart	Heart_left_ventricle_gtex	male	50-59	NA	NA	NA	TRUE	55053662	54285712	1	0
SRR656745	GTEX-UTHO-3026-SM-3GAFB	SRP012682	GTEx	brain	Brain_cortex_gtex	male	60-69	NA	NA	NA	TRUE	185236122	175457108	2	3
SRR1333462	GTEX-14C5O-0005-SM-5P9ER	SRP012682	GTEx	blood	Blood_whole_blood_gtex	male	60-69	NA	NA	NA	TRUE	168250838	165980677	NA	4
SRR816403	GTEX-OIZH-0626-SM-3NB1L	SRP012682	GTEx	esophagus	Gastro_esophagus_mucosa_gtex	male	50-59	NA	NA	NA	TRUE	134431444	129314756	0	0
SRR659804	GTEX-T6MN-0226-SM-32PMD	SRP012682	GTEx	adipose_tissue	Adipose_subcutaneous_gtex	male	50-59	NA	NA	NA	TRUE	130344852	121623216	1	2
SRR1362417	GTEX-13S7M-0011-R5b-SM-5P9HS	SRP012682	GTEx	brain	Brain_caudate_basal_ganglia_gtex	female	60-69	NA	NA	NA	TRUE	126328842	124893509	NA	2
SRR1320712	GTEX-12WSC-0926-SM-5EQ63	SRP012682	GTEx	blood_vessel	Artery_coronary_gtex	male	50-59	NA	NA	NA	TRUE	122902756	120084362	2	2
SRR815588	GTEX-OOBJ-2126-SM-3NB1N	SRP012682	GTEx	testis	MaleRPS_testis_gtex	male	60-69	NA	NA	NA	TRUE	120236466	115474200	1	0
SRR1362643	GTEX-13RTL-0011-R1a-SM-5PNZ8	SRP012682	GTEx	brain	Brain_hippocampus_gtex	male	40-49	NA	NA	NA	TRUE	119090854	117648223	NA	4
SRR602437	GTEX-OIZH-0326-SM-2HMKC	SRP012682	GTEx	heart	Heart_left_ventricle_gtex	male	50-59	NA	NA	NA	TRUE	111269080	77748728	1	0
SRR1321591	GTEX-13PL7-0326-SM-5IJEK	SRP012682	GTEx	esophagus	Gastro_esophagus_muscularis_gtex	female	60-69	NA	NA	NA	TRUE	108511694	105949289	1	0
SRR613963	GTEX-QXCU-0006-SM-2TC5K	SRP012682	GTEx	blood	Blood_whole_blood_gtex	male	50-59	NA	NA	NA	TRUE	107857500	83468262	NA	1
SRR1101421	GTEX-XLM4-0011-R3B-SM-4AT6E	SRP012682	GTEx	brain	Brain_anterior_cingulate_cortex_ba24_gtex	male	60-69	NA	NA	NA	TRUE	104535976	102852732	NA	3
SRR1437306	GTEX-139TT-0011-R3b-SM-5K7VL	SRP012682	GTEx	brain	Brain_anterior_cingulate_cortex_ba24_gtex	male	60-69	NA	NA	NA	TRUE	98863552	96303240	NA	2
SRR1383763	GTEX-12ZZZ-1326-SM-59HKW	SRP012682	GTEx	liver	Liver_gtex	male	60-69	NA	NA	NA	TRUE	95682956	90605860	1	2
SRR1080459	GTEX-X8HC-0226-SM-4E3K1	SRP012682	GTEx	adipose_tissue	Adipose_subcutaneous_gtex	female	50-59	NA	NA	NA	TRUE	94933382	92717783	1	0
SRR1468314	GTEX-12WSG-0626-SM-5FQTQ	SRP012682	GTEx	liver	Liver_gtex	female	50-59	NA	NA	NA	TRUE	90249926	86917188	1	0
SRR613214	GTEX-OXRP-2426-SM-2S1NR	SRP012682	GTEx	blood_vessel	Artery_tibial_gtex	female	60-69	NA	NA	NA	TRUE	89282530	46198578	1	3
SRR1466975	GTEX-13N2G-0011-R7a-SM-5MR42	SRP012682	GTEx	brain	Brain_putamen_basal_ganglia_gtex	male	60-69	NA	NA	NA	TRUE	88788090	87629673	NA	2
SRR1473674	GTEX-11TUW-1726-SM-5BC5C	SRP012682	GTEx	liver	Liver_gtex	male	60-69	NA	NA	NA	TRUE	86571808	81599101	2	2
SRR1431385	GTEX-ZVT3-0926-SM-5GICK	SRP012682	GTEx	lung	Lung_gtex	female	60-69	NA	NA	NA	TRUE	78644028	76477059	1	2
SRR1368178	GTEX-11TTK-2826-SM-5GU5K	SRP012682	GTEx	brain	Brain_cerebellum_gtex	female	60-69	NA	NA	NA	TRUE	78335436	76793661	1	4
SRR1456314	GTEX-132NY-2026-SM-5L3FM	SRP012682	GTEx	esophagus	Gastro_esophagus_gastroesophageal_junction_gtex	male	60-69	NA	NA	NA	TRUE	71887656	69455035	1	1
SRR1079591	GTEX-XLM4-0011-R2B-SM-4AT5Z	SRP012682	GTEx	brain	Brain_substantia_nigra_gtex	male	60-69	NA	NA	NA	TRUE	70806178	69206571	NA	3
SRR1368668	GTEX-PWCY-0326-SM-43IRU	SRP012682	GTEx	blood_vessel	Artery_aorta_gtex	female	20-29	NA	NA	NA	TRUE	70699792	69993706	0	0
SRR1453005	GTEX-1477Z-2226-SM-5QGPG	SRP012682	GTEx	prostate	MaleRPS_prostate_gtex	male	60-69	NA	NA	NA	TRUE	70439140	69284009	2	4
SRR1464494	GTEX-ZV6S-0726-SM-57WFY	SRP012682	GTEx	esophagus	Gastro_esophagus_gastroesophageal_junction_gtex	female	40-49	NA	NA	NA	TRUE	69831894	67351494	1	0
SRR1325771	GTEX-12WSK-0426-SM-5GCNS	SRP012682	GTEx	blood_vessel	Artery_aorta_gtex	female	40-49	NA	NA	NA	TRUE	68301682	66413246	1	0
SRR627433	GTEX-N7MS-2526-SM-26GMA	SRP012682	GTEx	brain	Brain_cerebellum_gtex	male	60-69	NA	NA	NA	TRUE	59306372	48479353	1	2
SRR1399971	GTEX-13OW6-0526-SM-5L3HY	SRP012682	GTEx	adipose_tissue	Adipose_subcutaneous_gtex	male	50-59	NA	NA	NA	TRUE	58396794	57135275	1	2
SRR608662	GTEX-OHPN-2526-SM-2I5H3	SRP012682	GTEx	brain	Brain_cortex_gtex	female	60-69	NA	NA	NA	TRUE	156595899	137727491	1	0
SRR817775	GTEX-WVLH-0011-R7A-SM-3MJFB	SRP012682	GTEx	brain	Brain_putamen_basal_ganglia_gtex	male	50-59	NA	NA	NA	TRUE	124425626	119231280	NA	2
SRR816794	GTEX-PLZ5-1126-SM-3P613	SRP012682	GTEx	colon	Gastro_colon_transverse_gtex	male	50-59	NA	NA	NA	TRUE	116385030	110681522	1	0
SRR1100029	GTEX-QLQ7-0926-SM-447BC	SRP012682	GTEx	esophagus	Gastro_esophagus_mucosa_gtex	male	60-69	NA	NA	NA	TRUE	116271334	114303963	1	0
SRR1417912	GTEX-R55F-1326-SM-5S2V4	SRP012682	GTEx	brain	Brain_cortex_gtex	male	50-59	NA	NA	NA	TRUE	110264524	107554358	1	4
SRR1358060	GTEX-1399U-0626-SM-5J1NZ	SRP012682	GTEx	blood_vessel	Artery_coronary_gtex	female	50-59	NA	NA	NA	TRUE	107167204	104574263	1	0
SRR1456514	GTEX-13G51-3126-SM-5IJG7	SRP012682	GTEx	brain	Brain_cerebellum_gtex	male	60-69	NA	NA	NA	TRUE	105803846	103361285	1	2
SRR1319816	GTEX-145MI-0011-R4b-SM-5PNZH	SRP012682	GTEx	brain	Brain_amygdala_gtex	female	60-69	NA	NA	NA	TRUE	105748714	104134727	NA	2
SRR1384371	GTEX-14BIM-0326-SM-5SI9B	SRP012682	GTEx	muscle	Muscle_skeletal_gtex	female	60-69	NA	NA	NA	TRUE	104072532	101390011	0	3
SRR1375927	GTEX-ZE9C-0011-R5a-SM-5EGLO	SRP012682	GTEx	brain	Brain_caudate_basal_ganglia_gtex	male	60-69	NA	NA	NA	TRUE	103511854	101254830	NA	2
SRR1436781	GTEX-YJ8O-1026-SM-5CVM5	SRP012682	GTEx	ovary	FemaleRPS_ovary_gtex	female	40-49	NA	NA	NA	TRUE	102978664	96920162	1	1
SRR1442966	GTEX-13QBU-1926-SM-5IJEW	SRP012682	GTEx	small_intestine	Gastro_small_intestine_terminal_ileum_gtex	female	40-49	NA	NA	NA	TRUE	96689490	94198469	1	0
SRR598768	GTEX-P44G-0011-R1A-SM-2I3FE	SRP012682	GTEx	brain	Brain_hippocampus_gtex	male	30-39	NA	NA	NA	TRUE	94826498	90274433	NA	0
SRR1317963	GTEX-11NUK-3126-SM-5986M	SRP012682	GTEx	pituitary	Pituitary_gtex	male	50-59	NA	NA	NA	TRUE	93313468	86694024	1	2
SRR1326449	GTEX-1192X-2526-SM-59868	SRP012682	GTEx	small_intestine	Gastro_small_intestine_terminal_ileum_gtex	male	50-59	NA	NA	NA	TRUE	93282344	87642647	3	4
SRR1473696	GTEX-133LE-2326-SM-5K7W3	SRP012682	GTEx	skin	Skin_not_sun_exposed_suprapubic_gtex	female	20-29	NA	NA	NA	TRUE	91321488	89160444	0	0
SRR1471178	GTEX-12C56-1326-SM-5FQSV	SRP012682	GTEx	prostate	MaleRPS_prostate_gtex	male	20-29	NA	NA	NA	TRUE	90559196	87605883	0	0
SRR1380482	GTEX-13O3P-2726-SM-5KM2R	SRP012682	GTEx	esophagus	Gastro_esophagus_gastroesophageal_junction_gtex	male	50-59	NA	NA	NA	TRUE	89839544	88062225	1	4
SRR1465522	GTEX-13N2G-1226-SM-5IJCI	SRP012682	GTEx	esophagus	Gastro_esophagus_mucosa_gtex	male	60-69	NA	NA	NA	TRUE	82375338	79317191	1	2
SRR1078684	GTEX-T8EM-1826-SM-4DM7F	SRP012682	GTEx	prostate	MaleRPS_prostate_gtex	male	40-49	NA	NA	NA	TRUE	81064506	79247483	1	0
SRR1096057	GTEX-S32W-1626-SM-4AD6G	SRP012682	GTEx	cervix_uteri	FemaleRPS_cervix_endocervix_gtex	female	50-59	NA	NA	NA	TRUE	78439248	77216383	2	0
SRR1359630	GTEX-1192X-3126-SM-5N9BY	SRP012682	GTEx	brain	Brain_cortex_gtex	male	50-59	NA	NA	NA	TRUE	77436896	76317012	1	4
SRR1071359	GTEX-U3ZN-1126-SM-4DXUL	SRP012682	GTEx	fallopian_tube	FemaleRPS_fallopian_tube_gtex	female	30-39	NA	NA	NA	TRUE	77272010	75573595	0	0
SRR1442666	GTEX-139T8-0011-R4a-SM-5HL54	SRP012682	GTEx	brain	Brain_amygdala_gtex	male	60-69	NA	NA	NA	TRUE	76908068	75223778	NA	4
SRR1336379	GTEX-12WSE-0011-R6b-SM-5LZV5	SRP012682	GTEx	brain	Brain_nucleus_accumbens_basal_ganglia_gtex	male	20-29	NA	NA	NA	TRUE	76763168	75610553	NA	2
SRR1343433	GTEX-Z9EW-0226-SM-5CVM7	SRP012682	GTEx	thyroid	Thyroid_gtex	male	40-49	NA	NA	NA	TRUE	76518292	72304226	1	0
SRR1479286	GTEX-ZDYS-0326-SM-5HL4W	SRP012682	GTEx	heart	Heart_atrial_appendage_gtex	male	50-59	NA	NA	NA	TRUE	75205392	73182746	0	0
SRR1479531	GTEX-131XH-0126-SM-5LZUY	SRP012682	GTEx	skin	Skin_not_sun_exposed_suprapubic_gtex	male	50-59	NA	NA	NA	TRUE	74149200	72997798	0	2
SRR1083918	GTEX-XGQ4-1026-SM-4AT4L	SRP012682	GTEx	adipose_tissue	Adipose_visceral_omentum_gtex	male	50-59	NA	NA	NA	TRUE	73518712	71934430	1	0
SRR1073365	GTEX-QCQG-0126-SM-48U27	SRP012682	GTEx	adrenal_gland	Adrenal_gland_gtex	female	50-59	NA	NA	NA	TRUE	66606248	65897066	1	0
SRR1087271	GTEX-XQ8I-2326-SM-4BOQC	SRP012682	GTEx	colon	Gastro_colon_sigmoid_gtex	male	50-59	NA	NA	NA	TRUE	59217694	58353465	1	0
SRR1076393	GTEX-T5JC-2526-SM-4DM6G	SRP012682	GTEx	pituitary	Pituitary_gtex	male	20-29	NA	NA	NA	TRUE	58837186	57462784	2	2
SRR810619	GTEX-WZTO-1226-SM-3NMAZ	SRP012682	GTEx	heart	Heart_atrial_appendage_gtex	male	40-49	NA	NA	NA	TRUE	41475972	37898878	1	1
SRR2185195	GTEX-XXEK-0926-SM-5S2T8	SRP012682	GTEx	heart	Heart_left_ventricle_gtex	male	50-59	NA	NA	NA	TRUE	161835284	159286472	1	0
SRR1469746	GTEX-11GS4-2326-SM-5A5KS	SRP012682	GTEx	kidney	Kidney_cortex_gtex	male	60-69	NA	NA	NA	TRUE	130503582	125473735	2	2
SRR665670	GTEX-T2IS-0011-R2A-SM-32QPF	SRP012682	GTEx	brain	Brain_substantia_nigra_gtex	female	20-29	NA	NA	NA	TRUE	125436388	119917747	NA	1
SRR1458401	GTEX-YJ8O-1126-SM-5P9IS	SRP012682	GTEx	uterus	FemaleRPS_uterus_gtex	female	40-49	NA	NA	NA	TRUE	120415750	118826687	1	1
SRR607538	GTEX-NPJ8-0011-R7a-SM-2HMJV	SRP012682	GTEx	brain	Brain_putamen_basal_ganglia_gtex	male	40-49	NA	NA	NA	TRUE	107515290	82389586	NA	4
SRR1445170	GTEX-Y5LM-1626-SM-4VDTB	SRP012682	GTEx	small_intestine	Gastro_small_intestine_terminal_ileum_gtex	female	40-49	NA	NA	NA	TRUE	105826616	104247289	2	0
SRR1414536	GTEX-ZQUD-1426-SM-57WER	SRP012682	GTEx	skin	Skin_sun_exposed_lower_leg_gtex	male	30-39	NA	NA	NA	TRUE	102376154	98638470	0	0
SRR661337	GTEX-R53T-0926-SM-3GADH	SRP012682	GTEx	heart	Heart_left_ventricle_gtex	female	50-59	NA	NA	NA	TRUE	99844402	90146055	1	0
SRR1429408	GTEX-11P81-0726-SM-5PNYH	SRP012682	GTEx	adipose_tissue	Adipose_visceral_omentum_gtex	female	30-39	NA	NA	NA	TRUE	97773142	96435334	1	0
SRR1471456	GTEX-13FTX-0926-SM-5IFF7	SRP012682	GTEx	ovary	FemaleRPS_ovary_gtex	female	20-29	NA	NA	NA	TRUE	95106154	92457209	0	0
SRR1436966	GTEX-ZE9C-0011-R4a-SM-4WKH6	SRP012682	GTEx	brain	Brain_amygdala_gtex	male	60-69	NA	NA	NA	TRUE	94626980	93252041	NA	2
SRR1381327	GTEX-13112-0226-SM-5P9IV	SRP012682	GTEx	testis	MaleRPS_testis_gtex	male	50-59	NA	NA	NA	TRUE	92290988	91130362	1	2
SRR1313687	GTEX-145MN-2426-SM-5NQA5	SRP012682	GTEx	muscle	Muscle_skeletal_gtex	male	30-39	NA	NA	NA	TRUE	90836382	88066507	1	0
SRR1338031	GTEX-148VI-1726-SM-5S2W9	SRP012682	GTEx	adipose_tissue	Adipose_subcutaneous_gtex	female	60-69	NA	NA	NA	TRUE	90495684	88271030	1	0
SRR1358220	GTEX-Y5V6-2626-SM-5IFIX	SRP012682	GTEx	muscle	Muscle_skeletal_gtex	male	60-69	NA	NA	NA	TRUE	88439890	86266076	1	0
SRR1489839	GTEX-11I78-1126-SM-5A5K5	SRP012682	GTEx	small_intestine	Gastro_small_intestine_terminal_ileum_gtex	female	50-59	NA	NA	NA	TRUE	87958954	84999738	1	0
SRR1331335	GTEX-14A5I-2926-SM-5Q5CQ	SRP012682	GTEx	brain	Brain_cortex_gtex	female	50-59	NA	NA	NA	TRUE	86695056	84017902	1	4
SRR1485042	GTEX-13FTY-2826-SM-5J2ML	SRP012682	GTEx	pituitary	Pituitary_gtex	female	40-49	NA	NA	NA	TRUE	86682354	81265581	1	2
SRR1320963	GTEX-147F4-0011-R10b-SM-5S2WC	SRP012682	GTEx	brain	Brain_frontal_cortex_ba9_gtex	male	50-59	NA	NA	NA	TRUE	84508984	82433074	NA	2
SRR1413562	GTEX-11GSP-0011-R10a-SM-5NQ7J	SRP012682	GTEx	brain	Brain_frontal_cortex_ba9_gtex	female	60-69	NA	NA	NA	TRUE	84212242	82862640	NA	2
SRR1090241	GTEX-SNMC-0426-SM-4DM5Y	SRP012682	GTEx	esophagus	Gastro_esophagus_muscularis_gtex	male	20-29	NA	NA	NA	TRUE	83315696	81588060	0	0
SRR1092591	GTEX-XBED-1426-SM-4AT4G	SRP012682	GTEx	small_intestine	Gastro_small_intestine_terminal_ileum_gtex	male	60-69	NA	NA	NA	TRUE	79235936	77552661	1	0
SRR1457148	GTEX-WHSB-2126-SM-4M1XF	SRP012682	GTEx	testis	MaleRPS_testis_gtex	male	50-59	NA	NA	NA	TRUE	78187332	77322535	0	0
SRR1469973	GTEX-ZDYS-0726-SM-4WKGN	SRP012682	GTEx	esophagus	Gastro_esophagus_gastroesophageal_junction_gtex	male	50-59	NA	NA	NA	TRUE	77600924	76319168	0	0
SRR1351521	GTEX-13W3W-0626-SM-5LU45	SRP012682	GTEx	blood_vessel	Artery_coronary_gtex	female	60-69	NA	NA	NA	TRUE	77492084	75303772	1	0
SRR1385453	GTEX-ZAJG-3226-SM-5HL9V	SRP012682	GTEx	pituitary	Pituitary_gtex	female	50-59	NA	NA	NA	TRUE	77402554	75694335	2	3
SRR1070403	GTEX-WFON-0626-SM-4LVLX	SRP012682	GTEx	pancreas	Pancreas_gtex	male	40-49	NA	NA	NA	TRUE	74878192	72896932	1	0
SRR1071105	GTEX-WFJO-2026-SM-4LVM3	SRP012682	GTEx	salivary_gland	Minor_salivary_gland_gtex	male	30-39	NA	NA	NA	TRUE	74666058	72747763	1	0
SRR1415234	GTEX-ZE7O-0011-R10a-SM-57WAZ	SRP012682	GTEx	brain	Brain_frontal_cortex_ba9_gtex	female	50-59	NA	NA	NA	TRUE	73429398	71038063	NA	2
SRR1348360	GTEX-12WSH-0011-R10a-SM-5LZUS	SRP012682	GTEx	brain	Brain_frontal_cortex_ba9_gtex	male	50-59	NA	NA	NA	TRUE	71729934	70639144	NA	2
SRR1322981	GTEX-131XF-2126-SM-5DUWS	SRP012682	GTEx	skin	Skin_sun_exposed_lower_leg_gtex	male	60-69	NA	NA	NA	TRUE	70999632	69272486	0	0
SRR1072797	GTEX-X585-0011-R8A-SM-46MUX	SRP012682	GTEx	brain	Brain_hypothalamus_gtex	male	50-59	NA	NA	NA	TRUE	70518062	69447017	NA	4
SRR1105130	GTEX-RU1J-1026-SM-46MUR	SRP012682	GTEx	uterus	FemaleRPS_uterus_gtex	female	20-29	NA	NA	NA	TRUE	70403890	69469688	1	0
SRR1394755	GTEX-13FLV-0011-R8a-SM-5LZZE	SRP012682	GTEx	brain	Brain_hypothalamus_gtex	male	50-59	NA	NA	NA	TRUE	68465104	67346614	NA	2
SRR1335536	GTEX-WZTO-0326-SM-4PQYZ	SRP012682	GTEx	testis	MaleRPS_testis_gtex	male	40-49	NA	NA	NA	TRUE	59014046	58379990	1	1
SRR1075223	GTEX-T5JW-0726-SM-4DM6D	SRP012682	GTEx	cervix_uteri	FemaleRPS_cervix_ectocervix_gtex	female	20-29	NA	NA	NA	TRUE	57838794	56538601	1	0
SRR1081209	GTEX-XUJ4-1726-SM-4BONW	SRP012682	GTEx	adipose_tissue	Adipose_visceral_omentum_gtex	female	60-69	NA	NA	NA	TRUE	57043190	56169509	1	0
SRR815783	GTEX-WOFM-1326-SM-3MJFR	SRP012682	GTEx	muscle	Muscle_skeletal_gtex	male	20-29	NA	NA	NA	TRUE	189749526	172450146	0	0
SRR1406478	GTEX-Y9LG-1326-SM-4VBQB	SRP012682	GTEx	colon	Gastro_colon_sigmoid_gtex	male	30-39	NA	NA	NA	TRUE	157579702	152722746	0	0
SRR661779	GTEX-PVOW-0011-R1A-SM-32PL6	SRP012682	GTEx	brain	Brain_hippocampus_gtex	male	40-49	NA	NA	NA	TRUE	149512150	88311890	NA	2
SRR1499823	GTEX-YJ89-0011-R2b-SM-4RGLT	SRP012682	GTEx	brain	Brain_substantia_nigra_gtex	male	60-69	NA	NA	NA	TRUE	141085870	137947394	NA	2
SRR815470	GTEX-X261-0326-SM-3NMD4	SRP012682	GTEx	muscle	Muscle_skeletal_gtex	male	50-59	NA	NA	NA	TRUE	118271094	115044273	1	4
SRR662894	GTEX-SSA3-0126-SM-32QPU	SRP012682	GTEx	skin	Skin_sun_exposed_lower_leg_gtex	male	60-69	NA	NA	NA	TRUE	116174764	96206329	0	NA
SRR1486907	GTEX-Y3I4-2026-SM-4TT6Z	SRP012682	GTEx	testis	MaleRPS_testis_gtex	male	50-59	NA	NA	NA	TRUE	108373466	106219217	1	0
SRR1432868	GTEX-12BJ1-2226-SM-5BC6G	SRP012682	GTEx	salivary_gland	Minor_salivary_gland_gtex	male	60-69	NA	NA	NA	TRUE	101819866	96713943	1	0
SRR1331198	GTEX-11P7K-0126-SM-5986E	SRP012682	GTEx	adrenal_gland	Adrenal_gland_gtex	male	30-39	NA	NA	NA	TRUE	95387242	89816089	1	0
SRR1314163	GTEX-13QJC-0011-R10a-SM-5SI63	SRP012682	GTEx	brain	Brain_frontal_cortex_ba9_gtex	female	60-69	NA	NA	NA	TRUE	93818794	91195307	NA	2
SRR1454480	GTEX-ZC5H-2726-SM-5KLZW	SRP012682	GTEx	salivary_gland	Minor_salivary_gland_gtex	female	40-49	NA	NA	NA	TRUE	90862958	88775384	1	0
SRR1099957	GTEX-S3XE-1226-SM-4AD4L	SRP012682	GTEx	bladder	Bladder_gtex	male	50-59	NA	NA	NA	TRUE	90819412	89452785	1	0
SRR1101717	GTEX-WEY5-1126-SM-4LMIE	SRP012682	GTEx	esophagus	Gastro_esophagus_gastroesophageal_junction_gtex	female	40-49	NA	NA	NA	TRUE	87322362	85860370	1	0
SRR1435136	GTEX-ZPIC-1026-SM-59HKZ	SRP012682	GTEx	blood_vessel	Artery_aorta_gtex	female	40-49	NA	NA	NA	TRUE	84866424	80089973	1	0
SRR1309745	GTEX-11EM3-1926-SM-5987U	SRP012682	GTEx	uterus	FemaleRPS_uterus_gtex	female	20-29	NA	NA	NA	TRUE	81968288	77694637	0	0
SRR1071807	GTEX-T5JC-1526-SM-4DM68	SRP012682	GTEx	kidney	Kidney_cortex_gtex	male	20-29	NA	NA	NA	TRUE	81402560	79768488	2	2
SRR1396901	GTEX-111YS-1426-SM-5GID8	SRP012682	GTEx	small_intestine	Gastro_small_intestine_terminal_ileum_gtex	male	60-69	NA	NA	NA	TRUE	79885742	77612108	0	0
SRR1395699	GTEX-12ZZY-0926-SM-5EQ6I	SRP012682	GTEx	lung	Lung_gtex	male	60-69	NA	NA	NA	TRUE	79143730	76419773	1	2
SRR1340260	GTEX-1339X-2326-SM-5HL5B	SRP012682	GTEx	salivary_gland	Minor_salivary_gland_gtex	male	40-49	NA	NA	NA	TRUE	79101710	77240417	0	0
SRR1091622	GTEX-UPIC-0326-SM-4IHJ9	SRP012682	GTEx	blood_vessel	Artery_coronary_gtex	female	20-29	NA	NA	NA	TRUE	78034744	76673125	0	0
SRR1069166	GTEX-XAJ8-0326-SM-47JYI	SRP012682	GTEx	stomach	Gastro_stomach_gtex	male	40-49	NA	NA	NA	TRUE	77740524	75481218	1	0
SRR1500639	GTEX-13X6I-0011-R4b-SM-5PNU9	SRP012682	GTEx	brain	Brain_amygdala_gtex	male	60-69	NA	NA	NA	TRUE	77618162	76186901	NA	4
SRR1418064	GTEX-13X6H-2526-SM-5QGOT	SRP012682	GTEx	blood_vessel	Artery_tibial_gtex	female	50-59	NA	NA	NA	TRUE	70793050	69431164	1	0
SRR1459101	GTEX-14A5I-2726-SM-5SIB3	SRP012682	GTEx	vagina	FemaleRPS_vagina_gtex	female	50-59	NA	NA	NA	TRUE	69010884	67367500	1	4
SRR1477125	GTEX-WXYG-1626-SM-4ONCR	SRP012682	GTEx	stomach	Gastro_stomach_gtex	female	50-59	NA	NA	NA	TRUE	66028596	64903439	1	0
SRR1327527	GTEX-13N2G-2226-SM-5IJCU	SRP012682	GTEx	colon	Gastro_colon_sigmoid_gtex	male	60-69	NA	NA	NA	TRUE	63065106	60880125	1	2
SRR603421	GTEX-OXRK-0006-SM-2HML1	SRP012682	GTEx	blood	Blood_whole_blood_gtex	female	50-59	NA	NA	NA	TRUE	195305562	107376973	NA	0
SRR659649	GTEX-U3ZN-0226-SM-3DB8D	SRP012682	GTEx	liver	Liver_gtex	female	30-39	NA	NA	NA	TRUE	151367516	128709122	1	0
SRR1321897	GTEX-Y111-2626-SM-4TT24	SRP012682	GTEx	salivary_gland	Minor_salivary_gland_gtex	male	50-59	NA	NA	NA	TRUE	122962896	120464584	1	1
SRR815302	GTEX-V1D1-2226-SM-3NMAX	SRP012682	GTEx	skin	Skin_sun_exposed_lower_leg_gtex	male	50-59	NA	NA	NA	TRUE	116926598	110782238	0	0
SRR1436804	GTEX-ZDTS-1426-SM-5K7WC	SRP012682	GTEx	blood_vessel	Artery_aorta_gtex	male	60-69	NA	NA	NA	TRUE	114094632	109752973	1	2
SRR821096	GTEX-WHSB-2026-SM-3LK6H	SRP012682	GTEx	nerve	Nerve_tibial_gtex	male	50-59	NA	NA	NA	TRUE	111990158	105715809	0	0
SRR820379	GTEX-WVLH-0011-R8A-SM-3MJFC	SRP012682	GTEx	brain	Brain_hypothalamus_gtex	male	50-59	NA	NA	NA	TRUE	111954836	107574378	NA	2
SRR1498505	GTEX-Y114-1526-SM-4TT79	SRP012682	GTEx	colon	Gastro_colon_transverse_gtex	female	50-59	NA	NA	NA	TRUE	108919282	106502826	1	0
SRR813208	GTEX-N7MT-1626-SM-3LK71	SRP012682	GTEx	pancreas	Pancreas_gtex	female	60-69	NA	NA	NA	TRUE	106845130	94817426	1	4
SRR613114	GTEX-RVPU-0011-R8A-SM-2TF74	SRP012682	GTEx	brain	Brain_hypothalamus_gtex	male	50-59	NA	NA	NA	TRUE	106051036	50852534	NA	2
SRR1315866	GTEX-13PVQ-3026-SM-5SI93	SRP012682	GTEx	brain	Brain_cortex_gtex	male	50-59	NA	NA	NA	TRUE	105649000	103173188	2	2
SRR1348424	GTEX-13QIC-0011-R1a-SM-5O9CJ	SRP012682	GTEx	brain	Brain_hippocampus_gtex	female	60-69	NA	NA	NA	TRUE	102916078	101058421	NA	2
SRR1070986	GTEX-WZTO-0011-R6B-SM-4E3J6	SRP012682	GTEx	brain	Brain_nucleus_accumbens_basal_ganglia_gtex	male	40-49	NA	NA	NA	TRUE	102896830	100172076	NA	1
SRR1351147	GTEX-13CF3-0626-SM-5J1NO	SRP012682	GTEx	blood_vessel	Artery_coronary_gtex	female	60-69	NA	NA	NA	TRUE	102110168	100080635	1	0
SRR1415487	GTEX-ZF3C-1326-SM-5A5MF	SRP012682	GTEx	blood_vessel	Artery_coronary_gtex	female	50-59	NA	NA	NA	TRUE	101258066	98423674	1	0
SRR1357166	GTEX-ZYT6-0126-SM-5E45J	SRP012682	GTEx	breast	Breast_mammary_tissue_gtex	male	30-39	NA	NA	NA	TRUE	98969978	94000798	0	1
SRR1326560	GTEX-13NYB-0126-SM-5J1MD	SRP012682	GTEx	skin	Skin_not_sun_exposed_suprapubic_gtex	male	40-49	NA	NA	NA	TRUE	94113266	91891334	0	2
SRR1413851	GTEX-132NY-1026-SM-5P9IY	SRP012682	GTEx	thyroid	Thyroid_gtex	male	60-69	NA	NA	NA	TRUE	93959022	92645453	1	1
SRR1445550	GTEX-ZVT2-0426-SM-5E44S	SRP012682	GTEx	uterus	FemaleRPS_uterus_gtex	female	50-59	NA	NA	NA	TRUE	91469086	86888343	1	0
SRR1354400	GTEX-Z9EW-0926-SM-5CVMM	SRP012682	GTEx	small_intestine	Gastro_small_intestine_terminal_ileum_gtex	male	40-49	NA	NA	NA	TRUE	89610526	84243175	1	0
SRR1485398	GTEX-ZDYS-1126-SM-5K7UB	SRP012682	GTEx	breast	Breast_mammary_tissue_gtex	male	50-59	NA	NA	NA	TRUE	88908754	86588891	1	0
SRR1337840	GTEX-12ZZX-1926-SM-5EGKC	SRP012682	GTEx	vagina	FemaleRPS_vagina_gtex	female	40-49	NA	NA	NA	TRUE	84925960	82980349	1	1
SRR1467590	GTEX-11GSP-0011-R9b-SM-5NQ77	SRP012682	GTEx	brain	Brain_spinal_cord_cervical_c1_gtex	female	60-69	NA	NA	NA	TRUE	82374536	81218526	NA	2
SRR1400931	GTEX-WY7C-1426-SM-4OND1	SRP012682	GTEx	salivary_gland	Minor_salivary_gland_gtex	male	50-59	NA	NA	NA	TRUE	81345456	80038934	1	0
SRR1368896	GTEX-145MH-1426-SM-5QGPO	SRP012682	GTEx	nerve	Nerve_tibial_gtex	male	50-59	NA	NA	NA	TRUE	79443320	78217629	1	1
SRR1490204	GTEX-145ME-2226-SM-5S2VY	SRP012682	GTEx	blood_vessel	Artery_tibial_gtex	female	40-49	NA	NA	NA	TRUE	79331716	77334820	0	0
SRR1414637	GTEX-X4EP-1026-SM-4QAS5	SRP012682	GTEx	liver	Liver_gtex	female	60-69	NA	NA	NA	TRUE	78676330	77514317	2	4
SRR1357434	GTEX-12ZZX-0011-R6a-SM-5HL8L	SRP012682	GTEx	brain	Brain_nucleus_accumbens_basal_ganglia_gtex	female	40-49	NA	NA	NA	TRUE	78111056	76310632	NA	1
SRR1093930	GTEX-S4UY-0926-SM-4AD6O	SRP012682	GTEx	bladder	Bladder_gtex	female	40-49	NA	NA	NA	TRUE	77911190	76812862	1	0
SRR1341057	GTEX-1269C-0011-R4b-SM-5P9ES	SRP012682	GTEx	brain	Brain_amygdala_gtex	female	60-69	NA	NA	NA	TRUE	75674184	73558358	NA	2
SRR1444043	GTEX-147JS-2526-SM-5S2Q8	SRP012682	GTEx	colon	Gastro_colon_transverse_gtex	male	60-69	NA	NA	NA	TRUE	74052672	72715831	3	2
SRR1083776	GTEX-T5JW-0326-SM-4DM6J	SRP012682	GTEx	fallopian_tube	FemaleRPS_fallopian_tube_gtex	female	20-29	NA	NA	NA	TRUE	73935622	72380309	1	0
SRR1416188	GTEX-11NV4-1926-SM-5N9D4	SRP012682	GTEx	salivary_gland	Minor_salivary_gland_gtex	male	60-69	NA	NA	NA	TRUE	72386446	71227136	1	2
SRR1459845	GTEX-12126-0626-SM-5Q5AQ	SRP012682	GTEx	nerve	Nerve_tibial_gtex	male	20-29	NA	NA	NA	TRUE	63605320	62089800	0	1
SRR1092541	GTEX-XUJ4-0005-SM-4BOQ6	SRP012682	GTEx	blood	Blood_whole_blood_gtex	female	60-69	NA	NA	NA	TRUE	60414832	59436157	NA	0
SRR819946	GTEX-NPJ7-0011-R5a-SM-33HBK	SRP012682	GTEx	brain	Brain_caudate_basal_ganglia_gtex	female	60-69	NA	NA	NA	TRUE	205039826	176204348	NA	4
SRR1378155	GTEX-WVLH-0011-R1A-SM-4MVOK	SRP012682	GTEx	brain	Brain_hippocampus_gtex	male	50-59	NA	NA	NA	TRUE	124248788	121952047	NA	2
SRR1457727	GTEX-132QS-0926-SM-5P9GB	SRP012682	GTEx	pancreas	Pancreas_gtex	male	60-69	NA	NA	NA	TRUE	113593448	112053149	1	0
SRR1458180	GTEX-13FXS-0011-R2b-SM-5K7XX	SRP012682	GTEx	brain	Brain_substantia_nigra_gtex	male	50-59	NA	NA	NA	TRUE	113437222	108901665	NA	2
SRR808994	GTEX-WHSE-3126-SM-3P5ZI	SRP012682	GTEx	pituitary	Pituitary_gtex	male	20-29	NA	NA	NA	TRUE	111620236	106004832	1	3
SRR811423	GTEX-VJYA-1726-SM-3NMDQ	SRP012682	GTEx	nerve	Nerve_tibial_gtex	male	60-69	NA	NA	NA	TRUE	109227308	105912112	0	0
SRR1379157	GTEX-YEC4-1926-SM-5IFHJ	SRP012682	GTEx	colon	Gastro_colon_transverse_gtex	male	40-49	NA	NA	NA	TRUE	106206990	104098894	1	0
SRR1414185	GTEX-11EQ9-0526-SM-5A5JZ	SRP012682	GTEx	liver	Liver_gtex	male	30-39	NA	NA	NA	TRUE	104930634	101677011	1	2
SRR660462	GTEX-WEY5-1926-SM-3GIL8	SRP012682	GTEx	adipose_tissue	Adipose_subcutaneous_gtex	female	40-49	NA	NA	NA	TRUE	103764782	96718414	1	0
SRR1361714	GTEX-12WSC-2926-SM-5BC5Z	SRP012682	GTEx	brain	Brain_cerebellum_gtex	male	50-59	NA	NA	NA	TRUE	101248060	94427691	1	2
SRR1432542	GTEX-YJ89-1526-SM-5P9IR	SRP012682	GTEx	esophagus	Gastro_esophagus_mucosa_gtex	male	60-69	NA	NA	NA	TRUE	100796352	99285282	1	2
SRR608150	GTEX-Q734-1826-SM-2I3EL	SRP012682	GTEx	adipose_tissue	Adipose_subcutaneous_gtex	female	40-49	NA	NA	NA	TRUE	100550354	89240593	1	0
SRR1474730	GTEX-S33H-0526-SM-5SI83	SRP012682	GTEx	heart	Heart_left_ventricle_gtex	male	30-39	NA	NA	NA	TRUE	98318874	95906371	1	2
SRR1406457	GTEX-13N1W-0326-SM-5IJDJ	SRP012682	GTEx	blood_vessel	Artery_tibial_gtex	male	70-79	NA	NA	NA	TRUE	97318004	93917168	1	0
SRR1390160	GTEX-13OVG-1926-SM-5L3DK	SRP012682	GTEx	skin	Skin_sun_exposed_lower_leg_gtex	male	60-69	NA	NA	NA	TRUE	96997524	94552565	0	0
SRR1357042	GTEX-13NYB-0926-SM-5IFFA	SRP012682	GTEx	esophagus	Gastro_esophagus_mucosa_gtex	male	40-49	NA	NA	NA	TRUE	96797880	95006279	1	2
SRR657695	GTEX-U8XE-0926-SM-3DB8V	SRP012682	GTEx	heart	Heart_atrial_appendage_gtex	male	30-39	NA	NA	NA	TRUE	96226832	94123017	1	4
SRR1498482	GTEX-12WS9-0011-R2a-SM-5CVNE	SRP012682	GTEx	brain	Brain_substantia_nigra_gtex	female	50-59	NA	NA	NA	TRUE	92091310	87673996	NA	3
SRR1080811	GTEX-Q2AH-1526-SM-48TZG	SRP012682	GTEx	testis	MaleRPS_testis_gtex	male	40-49	NA	NA	NA	TRUE	91705676	90817723	1	0
SRR1389820	GTEX-ZQG8-1926-SM-4YCEO	SRP012682	GTEx	skin	Skin_not_sun_exposed_suprapubic_gtex	female	60-69	NA	NA	NA	TRUE	91374956	87077350	2	0
SRR1326059	GTEX-13FH7-0526-SM-5IJF8	SRP012682	GTEx	esophagus	Gastro_esophagus_mucosa_gtex	female	50-59	NA	NA	NA	TRUE	89311820	87116630	0	0
SRR1470816	GTEX-13PVQ-1326-SM-5LU4J	SRP012682	GTEx	heart	Heart_atrial_appendage_gtex	male	50-59	NA	NA	NA	TRUE	88749896	85855755	1	2
SRR1465018	GTEX-1477Z-0005-SM-5PNWD	SRP012682	GTEx	blood	Blood_whole_blood_gtex	male	60-69	NA	NA	NA	TRUE	87816630	85436525	NA	4
SRR1400974	GTEX-ZZ64-1626-SM-5E43W	SRP012682	GTEx	adipose_tissue	Adipose_subcutaneous_gtex	male	20-29	NA	NA	NA	TRUE	86714424	82202147	0	0
SRR1407734	GTEX-12696-0226-SM-5EGL3	SRP012682	GTEx	testis	MaleRPS_testis_gtex	male	60-69	NA	NA	NA	TRUE	86410274	84478709	1	3
SRR1403915	GTEX-13OVH-0011-R11b-SM-5KM4X	SRP012682	GTEx	brain	Brain_cerebellar_hemisphere_gtex	male	70-79	NA	NA	NA	TRUE	85097094	83612491	NA	2
SRR1474000	GTEX-13W3W-2126-SM-5K7UX	SRP012682	GTEx	colon	Gastro_colon_transverse_gtex	female	60-69	NA	NA	NA	TRUE	80868680	78414146	1	0
SRR1343197	GTEX-145MG-0011-R5b-SM-5S2VU	SRP012682	GTEx	brain	Brain_caudate_basal_ganglia_gtex	male	50-59	NA	NA	NA	TRUE	78413720	77122261	NA	2
SRR1453127	GTEX-13QBU-0126-SM-5LU3V	SRP012682	GTEx	blood_vessel	Artery_coronary_gtex	female	40-49	NA	NA	NA	TRUE	75859344	73886611	1	0
SRR1366772	GTEX-13G51-1226-SM-5K7Z3	SRP012682	GTEx	thyroid	Thyroid_gtex	male	60-69	NA	NA	NA	TRUE	71479236	68224824	1	2
SRR1468292	GTEX-11ONC-1526-SM-5GU6S	SRP012682	GTEx	esophagus	Gastro_esophagus_mucosa_gtex	male	60-69	NA	NA	NA	TRUE	69564028	68222824	1	2
SRR1308035	GTEX-11DXX-0126-SM-5EGH7	SRP012682	GTEx	adrenal_gland	Adrenal_gland_gtex	female	60-69	NA	NA	NA	TRUE	68369450	66095990	0	0
SRR1314054	GTEX-146FQ-0626-SM-5LU9U	SRP012682	GTEx	spleen	Spleen_gtex	male	30-39	NA	NA	NA	TRUE	65690544	63972271	1	0
SRR1394297	GTEX-13SLW-0011-R4b-SM-5S2W2	SRP012682	GTEx	brain	Brain_amygdala_gtex	male	70-79	NA	NA	NA	TRUE	142130142	138710135	NA	2
SRR662103	GTEX-UTHO-0426-SM-3GAED	SRP012682	GTEx	adipose_tissue	Adipose_subcutaneous_gtex	male	60-69	NA	NA	NA	TRUE	132876148	60251398	1	3
SRR1404601	GTEX-13RTJ-0011-R1a-SM-5O9D9	SRP012682	GTEx	brain	Brain_hippocampus_gtex	male	60-69	NA	NA	NA	TRUE	122822110	120230368	NA	4
SRR1347667	GTEX-1269C-0826-SM-5N9EM	SRP012682	GTEx	heart	Heart_left_ventricle_gtex	female	60-69	NA	NA	NA	TRUE	121449316	119414102	1	2
SRR1383612	GTEX-13PDP-0011-R1a-SM-5PNX5	SRP012682	GTEx	brain	Brain_hippocampus_gtex	male	60-69	NA	NA	NA	TRUE	112161012	110747238	NA	4
SRR602169	GTEX-Q2AG-0011-R1A-SM-2HMJI	SRP012682	GTEx	brain	Brain_hippocampus_gtex	female	40-49	NA	NA	NA	TRUE	111864468	102119229	NA	2
SRR1359080	GTEX-ZZPU-1226-SM-5N9CK	SRP012682	GTEx	adrenal_gland	Adrenal_gland_gtex	female	50-59	NA	NA	NA	TRUE	97848456	96394581	0	0
SRR1435730	GTEX-ZYFG-1626-SM-5GZYY	SRP012682	GTEx	kidney	Kidney_cortex_gtex	female	60-69	NA	NA	NA	TRUE	92282468	89475763	1	0
SRR658247	GTEX-S7SE-0011-R7A-SM-2XCDI	SRP012682	GTEx	brain	Brain_putamen_basal_ganglia_gtex	male	50-59	NA	NA	NA	TRUE	92073536	67135995	NA	2
SRR1402882	GTEX-13N1W-0011-R9b-SM-5MR4R	SRP012682	GTEx	brain	Brain_spinal_cord_cervical_c1_gtex	male	70-79	NA	NA	NA	TRUE	89479780	88234070	NA	0
SRR1485499	GTEX-11ZUS-1326-SM-5FQUC	SRP012682	GTEx	blood_vessel	Artery_tibial_gtex	male	30-39	NA	NA	NA	TRUE	87498016	84625140	1	1
SRR612380	GTEX-QVJO-0011-R5A-SM-2S1QM	SRP012682	GTEx	brain	Brain_caudate_basal_ganglia_gtex	female	60-69	NA	NA	NA	TRUE	86488598	78663279	NA	4
SRR1490160	GTEX-Y8LW-1526-SM-5IFHL	SRP012682	GTEx	skin	Skin_not_sun_exposed_suprapubic_gtex	female	50-59	NA	NA	NA	TRUE	85360788	83032746	0	0
SRR1343795	GTEX-12ZZY-1226-SM-5GCNK	SRP012682	GTEx	heart	Heart_atrial_appendage_gtex	male	60-69	NA	NA	NA	TRUE	85104036	82637344	1	2
SRR1083530	GTEX-Q2AG-1326-SM-43V8K	SRP012682	GTEx	esophagus	Gastro_esophagus_mucosa_gtex	female	40-49	NA	NA	NA	TRUE	84034092	83055491	2	2
SRR1389300	GTEX-ZT9W-0126-SM-4YCFD	SRP012682	GTEx	adrenal_gland	Adrenal_gland_gtex	male	50-59	NA	NA	NA	TRUE	81208352	77767964	1	0
SRR1076369	GTEX-Q2AH-0226-SM-48U1I	SRP012682	GTEx	spleen	Spleen_gtex	male	40-49	NA	NA	NA	TRUE	79150856	78050732	1	0
SRR1325927	GTEX-13O3O-0011-R8b-SM-5LUAL	SRP012682	GTEx	brain	Brain_hypothalamus_gtex	female	60-69	NA	NA	NA	TRUE	78425640	76967629	NA	3
SRR661639	GTEX-T6MN-0526-SM-32PMS	SRP012682	GTEx	muscle	Muscle_skeletal_gtex	male	50-59	NA	NA	NA	TRUE	77960644	45911803	1	2
SRR1094097	GTEX-RTLS-2426-SM-46MUO	SRP012682	GTEx	uterus	FemaleRPS_uterus_gtex	female	60-69	NA	NA	NA	TRUE	77893346	76811345	1	4
SRR1348929	GTEX-ZF29-2126-SM-4WWB8	SRP012682	GTEx	salivary_gland	Minor_salivary_gland_gtex	female	60-69	NA	NA	NA	TRUE	76189404	74745386	0	0
SRR1334866	GTEX-13113-1326-SM-5GCOI	SRP012682	GTEx	liver	Liver_gtex	female	60-69	NA	NA	NA	TRUE	74290170	72308895	1	0
SRR1366519	GTEX-ZDXO-0426-SM-4WKF6	SRP012682	GTEx	heart	Heart_atrial_appendage_gtex	male	60-69	NA	NA	NA	TRUE	73208752	72086718	1	2
SRR1356725	GTEX-145MO-2226-SM-5Q5BN	SRP012682	GTEx	stomach	Gastro_stomach_gtex	male	60-69	NA	NA	NA	TRUE	71506392	70002617	3	3
SRR1325161	GTEX-13SLW-2926-SM-5Q5BQ	SRP012682	GTEx	pituitary	Pituitary_gtex	male	70-79	NA	NA	NA	TRUE	71454444	69884731	1	2
SRR1441804	GTEX-13FTW-1226-SM-5LZZ1	SRP012682	GTEx	prostate	MaleRPS_prostate_gtex	male	40-49	NA	NA	NA	TRUE	71272624	70185890	1	0
SRR1345782	GTEX-X4LF-0226-SM-4QAS8	SRP012682	GTEx	spleen	Spleen_gtex	male	50-59	NA	NA	NA	TRUE	70984290	69801783	1	0
SRR1447850	GTEX-139YR-0426-SM-5IFFV	SRP012682	GTEx	spleen	Spleen_gtex	male	50-59	NA	NA	NA	TRUE	69173724	66837738	1	0
SRR1099168	GTEX-XMD1-0011-R6A-SM-4AT5K	SRP012682	GTEx	brain	Brain_nucleus_accumbens_basal_ganglia_gtex	male	60-69	NA	NA	NA	TRUE	69054228	67447456	NA	4
SRR1446911	GTEX-WHSE-0426-SM-4M1XO	SRP012682	GTEx	testis	MaleRPS_testis_gtex	male	20-29	NA	NA	NA	TRUE	68093886	67440679	0	3
SRR1092937	GTEX-SUCS-1426-SM-4DM5W	SRP012682	GTEx	pancreas	Pancreas_gtex	male	70-79	NA	NA	NA	TRUE	67050692	65352198	1	0
SRR1344445	GTEX-QV44-0326-SM-4R1KD	SRP012682	GTEx	liver	Liver_gtex	male	50-59	NA	NA	NA	TRUE	59897930	59060086	1	0
SRR1443350	GTEX-WHSB-0526-SM-4M1XM	SRP012682	GTEx	esophagus	Gastro_esophagus_muscularis_gtex	male	50-59	NA	NA	NA	TRUE	55507638	54947164	0	0
SRR1399926	GTEX-YECK-0326-SM-4W1YS	SRP012682	GTEx	skin	Skin_not_sun_exposed_suprapubic_gtex	male	60-69	NA	NA	NA	TRUE	162678346	159363701	0	3
SRR601549	GTEX-PLZ4-1226-SM-2I5FE	SRP012682	GTEx	thyroid	Thyroid_gtex	female	50-59	NA	NA	NA	TRUE	136272044	122529813	2	NA
SRR1351325	GTEX-13OW7-0011-R11a-SM-5O9DY	SRP012682	GTEx	brain	Brain_cerebellar_hemisphere_gtex	male	50-59	NA	NA	NA	TRUE	129813098	127629213	NA	2
SRR663693	GTEX-T5JC-0011-R2A-SM-32PLZ	SRP012682	GTEx	brain	Brain_substantia_nigra_gtex	male	20-29	NA	NA	NA	TRUE	117563868	88265763	NA	2
SRR1481216	GTEX-13VXU-0011-R3b-SM-5O9CU	SRP012682	GTEx	brain	Brain_anterior_cingulate_cortex_ba24_gtex	male	50-59	NA	NA	NA	TRUE	112592700	110528884	NA	2
SRR1434782	GTEX-145LU-0011-R11b-SM-5P9JX	SRP012682	GTEx	brain	Brain_cerebellar_hemisphere_gtex	male	50-59	NA	NA	NA	TRUE	111842162	110382679	NA	2
SRR600957	GTEX-NPJ7-0011-R11A-SM-2I3E8	SRP012682	GTEx	brain	Brain_cerebellar_hemisphere_gtex	female	60-69	NA	NA	NA	TRUE	111688632	105068929	NA	4
SRR808542	GTEX-P4PQ-1526-SM-3NMCK	SRP012682	GTEx	stomach	Gastro_stomach_gtex	male	60-69	NA	NA	NA	TRUE	103208512	99746720	1	0
SRR1330018	GTEX-ZXES-0626-SM-5E45P	SRP012682	GTEx	vagina	FemaleRPS_vagina_gtex	female	30-39	NA	NA	NA	TRUE	102100512	98157627	0	0
SRR602622	GTEX-NL4W-0011-R5a-SM-2I3GD	SRP012682	GTEx	brain	Brain_caudate_basal_ganglia_gtex	male	50-59	NA	NA	NA	TRUE	98094552	86612674	NA	4
SRR1351104	GTEX-131XW-2226-SM-5PNY1	SRP012682	GTEx	blood_vessel	Artery_aorta_gtex	female	50-59	NA	NA	NA	TRUE	95364572	93470587	1	4
SRR1081987	GTEX-XV7Q-1426-SM-4BRWA	SRP012682	GTEx	ovary	FemaleRPS_ovary_gtex	female	40-49	NA	NA	NA	TRUE	93687646	91777761	1	0
SRR1403222	GTEX-13NYB-0011-R5a-SM-5MR45	SRP012682	GTEx	brain	Brain_caudate_basal_ganglia_gtex	male	40-49	NA	NA	NA	TRUE	92662778	91366084	NA	2
SRR1320225	GTEX-13SLX-0326-SM-5Q5E4	SRP012682	GTEx	muscle	Muscle_skeletal_gtex	female	50-59	NA	NA	NA	TRUE	92581086	89563631	1	2
SRR1354532	GTEX-11P82-0726-SM-5PNYL	SRP012682	GTEx	stomach	Gastro_stomach_gtex	male	20-29	NA	NA	NA	TRUE	88068668	87017573	1	1
SRR1472863	GTEX-11P7K-0626-SM-5985Z	SRP012682	GTEx	prostate	MaleRPS_prostate_gtex	male	30-39	NA	NA	NA	TRUE	87079580	82743026	1	0
SRR1360744	GTEX-13QJC-0011-R2b-SM-5PNUN	SRP012682	GTEx	brain	Brain_substantia_nigra_gtex	female	60-69	NA	NA	NA	TRUE	81107766	79415213	NA	2
SRR1487278	GTEX-11TT1-2726-SM-5LU8L	SRP012682	GTEx	blood_vessel	Artery_tibial_gtex	male	20-29	NA	NA	NA	TRUE	80777812	79135071	1	0
SRR1357413	GTEX-12ZZY-2926-SM-5DUXO	SRP012682	GTEx	brain	Brain_cerebellum_gtex	male	60-69	NA	NA	NA	TRUE	80307846	78302874	1	2
SRR1477363	GTEX-ZVZP-0726-SM-59HKA	SRP012682	GTEx	spleen	Spleen_gtex	male	50-59	NA	NA	NA	TRUE	77734666	73729367	2	0
SRR1071668	GTEX-R53T-0326-SM-48FEC	SRP012682	GTEx	liver	Liver_gtex	female	50-59	NA	NA	NA	TRUE	73619500	71816907	1	0
SRR1430991	GTEX-ZYY3-3226-SM-5SI9X	SRP012682	GTEx	pituitary	Pituitary_gtex	female	60-69	NA	NA	NA	TRUE	72552674	70813662	2	4
SRR1435501	GTEX-Y3IK-0826-SM-51MT8	SRP012682	GTEx	heart	Heart_left_ventricle_gtex	female	50-59	NA	NA	NA	TRUE	72007066	68724316	1	0
SRR1385524	GTEX-1399S-2326-SM-5K7YV	SRP012682	GTEx	vagina	FemaleRPS_vagina_gtex	female	30-39	NA	NA	NA	TRUE	69299194	66482975	1	0
SRR1498571	GTEX-ZTTD-1426-SM-4YCEX	SRP012682	GTEx	esophagus	Gastro_esophagus_muscularis_gtex	male	50-59	NA	NA	NA	TRUE	67092234	64429233	1	3
SRR1341945	GTEX-14E6E-1726-SM-5S2R6	SRP012682	GTEx	colon	Gastro_colon_sigmoid_gtex	male	30-39	NA	NA	NA	TRUE	65734740	64897754	0	0
SRR1366433	GTEX-12WSC-0011-R7b-SM-5LU9L	SRP012682	GTEx	brain	Brain_putamen_basal_ganglia_gtex	male	50-59	NA	NA	NA	TRUE	65561606	63934443	NA	2
SRR1086046	GTEX-QLQW-0226-SM-447BJ	SRP012682	GTEx	adrenal_gland	Adrenal_gland_gtex	male	30-39	NA	NA	NA	TRUE	56897270	56260917	1	0
SRR807591	GTEX-WVLH-0011-R2A-SM-3MJFJ	SRP012682	GTEx	brain	Brain_substantia_nigra_gtex	male	50-59	NA	NA	NA	TRUE	139453546	134351040	NA	2
SRR813935	GTEX-WY7C-0006-SM-3NB3L	SRP012682	GTEx	blood	Blood_whole_blood_gtex	male	50-59	NA	NA	NA	TRUE	136438790	130801713	NA	0
SRR655923	GTEX-P44H-0011-R6A-SM-2XCF3	SRP012682	GTEx	brain	Brain_nucleus_accumbens_basal_ganglia_gtex	male	40-49	NA	NA	NA	TRUE	135633242	101547003	NA	4
SRR812222	GTEX-WK11-0626-SM-3NMAV	SRP012682	GTEx	heart	Heart_atrial_appendage_gtex	male	50-59	NA	NA	NA	TRUE	120698102	115080461	1	1
SRR1458090	GTEX-ZQG8-0726-SM-5P9H9	SRP012682	GTEx	breast	Breast_mammary_tissue_gtex	female	60-69	NA	NA	NA	TRUE	118884836	117238669	2	0
SRR1319363	GTEX-WQUQ-0126-SM-4OOSS	SRP012682	GTEx	adrenal_gland	Adrenal_gland_gtex	male	60-69	NA	NA	NA	TRUE	104557542	103335079	2	0
SRR1429307	GTEX-ZDXO-0011-R11a-SM-4WWD9	SRP012682	GTEx	brain	Brain_cerebellar_hemisphere_gtex	male	60-69	NA	NA	NA	TRUE	100101420	98417030	NA	2
SRR1403814	GTEX-13D11-1026-SM-5IJFB	SRP012682	GTEx	breast	Breast_mammary_tissue_gtex	female	50-59	NA	NA	NA	TRUE	99700844	97189686	0	0
SRR1459679	GTEX-YB5K-0326-SM-5IFJQ	SRP012682	GTEx	blood_vessel	Artery_aorta_gtex	female	40-49	NA	NA	NA	TRUE	96236022	94383235	1	0
SRR662546	GTEX-P44G-0011-R6A-SM-2XCD3	SRP012682	GTEx	brain	Brain_nucleus_accumbens_basal_ganglia_gtex	male	30-39	NA	NA	NA	TRUE	94834982	78205644	NA	0
SRR1467882	GTEX-ZDXO-0011-R6a-SM-4WWCT	SRP012682	GTEx	brain	Brain_nucleus_accumbens_basal_ganglia_gtex	male	60-69	NA	NA	NA	TRUE	94008992	92254134	NA	2
SRR1470152	GTEX-ZUA1-1926-SM-5E45E	SRP012682	GTEx	adrenal_gland	Adrenal_gland_gtex	male	40-49	NA	NA	NA	TRUE	92638494	87774249	2	2
SRR1330082	GTEX-14BIM-2226-SM-5SI8Y	SRP012682	GTEx	uterus	FemaleRPS_uterus_gtex	female	60-69	NA	NA	NA	TRUE	91706490	89605055	1	3
SRR1434760	GTEX-ZLFU-0626-SM-4WWBO	SRP012682	GTEx	thyroid	Thyroid_gtex	male	40-49	NA	NA	NA	TRUE	88954268	87225462	1	0
SRR821434	GTEX-WL46-0011-R5A-SM-3LK6V	SRP012682	GTEx	brain	Brain_caudate_basal_ganglia_gtex	male	50-59	NA	NA	NA	TRUE	88295888	85018633	NA	2
SRR1488349	GTEX-13NYS-0011-R8a-SM-5MR5H	SRP012682	GTEx	brain	Brain_hypothalamus_gtex	male	60-69	NA	NA	NA	TRUE	85667492	84586019	NA	4
SRR1343281	GTEX-144GL-0011-R7b-SM-5P9HX	SRP012682	GTEx	brain	Brain_putamen_basal_ganglia_gtex	male	50-59	NA	NA	NA	TRUE	83722830	82754269	NA	2
SRR1400489	GTEX-13OVJ-1826-SM-5KM2D	SRP012682	GTEx	colon	Gastro_colon_sigmoid_gtex	female	50-59	NA	NA	NA	TRUE	83415390	81468325	2	2
SRR1074934	GTEX-XAJ8-0526-SM-47JYK	SRP012682	GTEx	small_intestine	Gastro_small_intestine_terminal_ileum_gtex	male	40-49	NA	NA	NA	TRUE	82127290	79642883	1	0
SRR1406561	GTEX-13112-0011-R6b-SM-5DUVK	SRP012682	GTEx	brain	Brain_nucleus_accumbens_basal_ganglia_gtex	male	50-59	NA	NA	NA	TRUE	80699630	78944296	NA	2
SRR1352706	GTEX-13JVG-0011-R4a-SM-5MR4C	SRP012682	GTEx	brain	Brain_amygdala_gtex	male	60-69	NA	NA	NA	TRUE	78877500	77815739	NA	2
SRR1342721	GTEX-1399U-1226-SM-5K7XT	SRP012682	GTEx	esophagus	Gastro_esophagus_muscularis_gtex	female	50-59	NA	NA	NA	TRUE	78750726	75336563	1	0
SRR1396659	GTEX-11ZVC-0011-R9a-SM-57WC5	SRP012682	GTEx	brain	Brain_spinal_cord_cervical_c1_gtex	female	50-59	NA	NA	NA	TRUE	78209782	75417155	NA	2
SRR1418688	GTEX-13PVQ-0726-SM-5L3GI	SRP012682	GTEx	thyroid	Thyroid_gtex	male	50-59	NA	NA	NA	TRUE	77617804	76025405	2	2
SRR1073878	GTEX-XMD3-2326-SM-4AT5H	SRP012682	GTEx	ovary	FemaleRPS_ovary_gtex	female	50-59	NA	NA	NA	TRUE	77153638	75159621	1	0
SRR1474095	GTEX-139T8-0626-SM-5KLZX	SRP012682	GTEx	skin	Skin_not_sun_exposed_suprapubic_gtex	male	60-69	NA	NA	NA	TRUE	76549602	74903369	0	4
SRR1455038	GTEX-1117F-0226-SM-5GZZ7	SRP012682	GTEx	adipose_tissue	Adipose_subcutaneous_gtex	female	60-69	NA	NA	NA	TRUE	76131550	73385966	0	4
SRR1353878	GTEX-1212Z-0226-SM-59HLF	SRP012682	GTEx	liver	Liver_gtex	male	60-69	NA	NA	NA	TRUE	75439554	71808747	1	2
SRR1096924	GTEX-XAJ8-0426-SM-47JYJ	SRP012682	GTEx	colon	Gastro_colon_transverse_gtex	male	40-49	NA	NA	NA	TRUE	72913512	70914282	1	0
SRR1310777	GTEX-11EQ9-0926-SM-5HL6I	SRP012682	GTEx	esophagus	Gastro_esophagus_gastroesophageal_junction_gtex	male	30-39	NA	NA	NA	TRUE	72223412	70228592	1	2
SRR1440246	GTEX-12WSE-0011-R7a-SM-5PNWF	SRP012682	GTEx	brain	Brain_putamen_basal_ganglia_gtex	male	20-29	NA	NA	NA	TRUE	65409592	62854607	NA	2
SRR1089664	GTEX-N7MT-0326-SM-48TDP	SRP012682	GTEx	esophagus	Gastro_esophagus_mucosa_gtex	female	60-69	NA	NA	NA	TRUE	58379666	57498007	0	4
SRR1350456	GTEX-13O3Q-0011-R3a-SM-5P9H3	SRP012682	GTEx	brain	Brain_anterior_cingulate_cortex_ba24_gtex	male	50-59	NA	NA	NA	TRUE	232024614	229319944	NA	2
SRR1341809	GTEX-14A5I-0426-SM-5NQ9V	SRP012682	GTEx	nerve	Nerve_tibial_gtex	female	50-59	NA	NA	NA	TRUE	112399994	107949266	0	4
SRR1447371	GTEX-ZF2S-1226-SM-4WWAX	SRP012682	GTEx	esophagus	Gastro_esophagus_mucosa_gtex	female	50-59	NA	NA	NA	TRUE	112177554	110059913	1	0
SRR1313789	GTEX-13FLW-0326-SM-5J2M4	SRP012682	GTEx	thyroid	Thyroid_gtex	male	50-59	NA	NA	NA	TRUE	103412334	96636606	2	2
SRR1311709	GTEX-11NV4-2326-SM-5BC4X	SRP012682	GTEx	pituitary	Pituitary_gtex	male	60-69	NA	NA	NA	TRUE	95860202	88708250	1	2
SRR1387132	GTEX-12WSK-2026-SM-5CVNB	SRP012682	GTEx	uterus	FemaleRPS_uterus_gtex	female	40-49	NA	NA	NA	TRUE	94560482	89880408	1	0
SRR1410765	GTEX-13CF3-2126-SM-5IFJP	SRP012682	GTEx	breast	Breast_mammary_tissue_gtex	female	60-69	NA	NA	NA	TRUE	94401748	92250173	1	0
SRR1478032	GTEX-144GL-0011-R6a-SM-5P9HW	SRP012682	GTEx	brain	Brain_nucleus_accumbens_basal_ganglia_gtex	male	50-59	NA	NA	NA	TRUE	91592748	90201972	NA	2
SRR1366102	GTEX-ZTX8-0526-SM-59HLD	SRP012682	GTEx	small_intestine	Gastro_small_intestine_terminal_ileum_gtex	male	20-29	NA	NA	NA	TRUE	91575056	86455410	1	0
SRR1308860	GTEX-117YX-1526-SM-5H12T	SRP012682	GTEx	prostate	MaleRPS_prostate_gtex	male	50-59	NA	NA	NA	TRUE	89329952	87019608	1	0
SRR1454589	GTEX-13QBU-1526-SM-5LU3W	SRP012682	GTEx	ovary	FemaleRPS_ovary_gtex	female	40-49	NA	NA	NA	TRUE	87865810	85607889	1	0
SRR1401276	GTEX-13NYB-0011-R8a-SM-5KM4R	SRP012682	GTEx	brain	Brain_hypothalamus_gtex	male	40-49	NA	NA	NA	TRUE	83674310	82140299	NA	2
SRR1441075	GTEX-11WQK-2326-SM-5GU4Z	SRP012682	GTEx	small_intestine	Gastro_small_intestine_terminal_ileum_gtex	male	50-59	NA	NA	NA	TRUE	81976696	80360849	3	2
SRR1313536	GTEX-13S86-2526-SM-5S2V5	SRP012682	GTEx	blood_vessel	Artery_tibial_gtex	male	40-49	NA	NA	NA	TRUE	80639758	79025793	0	0
SRR1319837	GTEX-1313W-0011-R8a-SM-5DUVM	SRP012682	GTEx	brain	Brain_hypothalamus_gtex	female	50-59	NA	NA	NA	TRUE	77348844	75571225	NA	2
SRR1328919	GTEX-13RTJ-0011-R2a-SM-5PNW9	SRP012682	GTEx	brain	Brain_substantia_nigra_gtex	male	60-69	NA	NA	NA	TRUE	75700300	74580114	NA	4
SRR1500240	GTEX-144GL-0226-SM-5QGOX	SRP012682	GTEx	adipose_tissue	Adipose_subcutaneous_gtex	male	50-59	NA	NA	NA	TRUE	72339068	71003065	0	2
SRR1401040	GTEX-11OF3-2326-SM-5GU73	SRP012682	GTEx	esophagus	Gastro_esophagus_gastroesophageal_junction_gtex	male	60-69	NA	NA	NA	TRUE	70377832	68881390	1	2
SRR1077239	GTEX-T6MO-1426-SM-4DM73	SRP012682	GTEx	cervix_uteri	FemaleRPS_cervix_endocervix_gtex	female	40-49	NA	NA	NA	TRUE	69389164	67691318	1	0
SRR1087055	GTEX-RN64-2326-SM-48FDW	SRP012682	GTEx	testis	MaleRPS_testis_gtex	male	50-59	NA	NA	NA	TRUE	69349608	67650513	1	1
SRR1348885	GTEX-WHSB-0626-SM-4M1XP	SRP012682	GTEx	esophagus	Gastro_esophagus_gastroesophageal_junction_gtex	male	50-59	NA	NA	NA	TRUE	64510900	63845185	0	0
SRR1378992	GTEX-YJ8O-0226-SM-5S2NL	SRP012682	GTEx	blood_vessel	Artery_aorta_gtex	female	40-49	NA	NA	NA	TRUE	63989634	62892975	1	1
SRR1473959	GTEX-ZC5H-0226-SM-4WAY9	SRP012682	GTEx	skin	Skin_sun_exposed_lower_leg_gtex	female	40-49	NA	NA	NA	TRUE	62702270	61480228	0	0
SRR1437622	GTEX-ZG7Y-1626-SM-5S2NO	SRP012682	GTEx	adipose_tissue	Adipose_visceral_omentum_gtex	male	50-59	NA	NA	NA	TRUE	59212988	58105522	1	0
SRR1084917	GTEX-SNOS-0526-SM-4DM54	SRP012682	GTEx	bladder	Bladder_gtex	male	40-49	NA	NA	NA	TRUE	56157380	54940609	1	0
SRR1459465	GTEX-YFCO-1626-SM-4W1Z3	SRP012682	GTEx	prostate	MaleRPS_prostate_gtex	male	40-49	NA	NA	NA	TRUE	125217352	123139680	1	0
SRR1476784	GTEX-132QS-1226-SM-5P9GD	SRP012682	GTEx	testis	MaleRPS_testis_gtex	male	60-69	NA	NA	NA	TRUE	119609812	118170729	1	0
SRR1453932	GTEX-13CIG-0011-R9a-SM-5K7VU	SRP012682	GTEx	brain	Brain_spinal_cord_cervical_c1_gtex	male	50-59	NA	NA	NA	TRUE	113500164	110398127	NA	2
SRR1475104	GTEX-146FQ-0326-SM-5NQAX	SRP012682	GTEx	muscle	Muscle_skeletal_gtex	male	30-39	NA	NA	NA	TRUE	112935022	108689757	1	0
SRR1330498	GTEX-ZVZQ-0011-R9a-SM-51MRH	SRP012682	GTEx	brain	Brain_spinal_cord_cervical_c1_gtex	female	60-69	NA	NA	NA	TRUE	112465664	104484898	NA	1
SRR1400775	GTEX-ZF2S-0326-SM-4WKGD	SRP012682	GTEx	spleen	Spleen_gtex	female	50-59	NA	NA	NA	TRUE	101352082	99260099	1	0
SRR1321483	GTEX-12BJ1-1926-SM-5HL9Z	SRP012682	GTEx	small_intestine	Gastro_small_intestine_terminal_ileum_gtex	male	60-69	NA	NA	NA	TRUE	100781308	98904097	1	0
SRR1339987	GTEX-11ZTT-2226-SM-5CVLP	SRP012682	GTEx	salivary_gland	Minor_salivary_gland_gtex	female	60-69	NA	NA	NA	TRUE	92721574	89098140	0	0
SRR1490115	GTEX-Y3IK-0005-SM-4WWDE	SRP012682	GTEx	blood	Blood_whole_blood_gtex	female	50-59	NA	NA	NA	TRUE	92500176	89048774	NA	0
SRR1419893	GTEX-ZE9C-0011-R2a-SM-4WKGH	SRP012682	GTEx	brain	Brain_substantia_nigra_gtex	male	60-69	NA	NA	NA	TRUE	92049710	88160038	NA	2
SRR1458198	GTEX-ZY6K-1526-SM-5GZXE	SRP012682	GTEx	prostate	MaleRPS_prostate_gtex	male	50-59	NA	NA	NA	TRUE	91885706	88511226	1	0
SRR1337606	GTEX-13NYS-0226-SM-5MR49	SRP012682	GTEx	adipose_tissue	Adipose_subcutaneous_gtex	male	60-69	NA	NA	NA	TRUE	86829706	85415359	0	4
SRR1090022	GTEX-WEY5-1526-SM-4LMJF	SRP012682	GTEx	small_intestine	Gastro_small_intestine_terminal_ileum_gtex	female	40-49	NA	NA	NA	TRUE	84929856	83495593	1	0
SRR1102780	GTEX-S7SF-1326-SM-4AD4P	SRP012682	GTEx	ovary	FemaleRPS_ovary_gtex	female	20-29	NA	NA	NA	TRUE	84163660	82640188	0	0
SRR1311752	GTEX-111YS-1226-SM-5EGGJ	SRP012682	GTEx	pancreas	Pancreas_gtex	male	60-69	NA	NA	NA	TRUE	79314800	75357392	1	0
SRR1458552	GTEX-ZXG5-1626-SM-59HJK	SRP012682	GTEx	adipose_tissue	Adipose_visceral_omentum_gtex	male	60-69	NA	NA	NA	TRUE	78542724	74434086	0	3
SRR1471222	GTEX-YJ8A-0826-SM-5Q5A7	SRP012682	GTEx	blood_vessel	Artery_tibial_gtex	male	20-29	NA	NA	NA	TRUE	77992420	76709138	0	0
SRR1360785	GTEX-12KS4-2126-SM-5FQUT	SRP012682	GTEx	skin	Skin_not_sun_exposed_suprapubic_gtex	male	30-39	NA	NA	NA	TRUE	76382358	73348360	0	0
SRR1340989	GTEX-ZYY3-2626-SM-5N9DH	SRP012682	GTEx	vagina	FemaleRPS_vagina_gtex	female	60-69	NA	NA	NA	TRUE	74493664	73371053	2	4
SRR1456010	GTEX-14753-2426-SM-5LU8U	SRP012682	GTEx	breast	Breast_mammary_tissue_gtex	male	60-69	NA	NA	NA	TRUE	73269876	71586069	1	4
SRR1316297	GTEX-13112-0011-R3b-SM-5HL9L	SRP012682	GTEx	brain	Brain_anterior_cingulate_cortex_ba24_gtex	male	50-59	NA	NA	NA	TRUE	71761202	70101838	NA	2
SRR1432958	GTEX-ZXG5-2826-SM-5NQ8T	SRP012682	GTEx	salivary_gland	Minor_salivary_gland_gtex	male	60-69	NA	NA	NA	TRUE	67141636	65976752	1	3
SRR1073971	GTEX-TKQ1-0626-SM-4DXTS	SRP012682	GTEx	colon	Gastro_colon_transverse_gtex	male	30-39	NA	NA	NA	TRUE	65407988	64122802	1	0
SRR1081765	GTEX-S4Q7-0926-SM-4AD5D	SRP012682	GTEx	bladder	Bladder_gtex	male	20-29	NA	NA	NA	TRUE	65350176	64403299	1	0
SRR1364780	GTEX-14E6D-0926-SM-5S2QV	SRP012682	GTEx	heart	Heart_left_ventricle_gtex	male	50-59	NA	NA	NA	TRUE	55144228	54402547	1	2
SRR601787	GTEX-NL3H-0011-R2a-SM-2I3GG	SRP012682	GTEx	brain	Brain_substantia_nigra_gtex	male	60-69	NA	NA	NA	TRUE	216807490	111339853	NA	3
SRR2157460	GTEX-XLM4-0011-R10A-SM-5S2TN	SRP012682	GTEx	brain	Brain_frontal_cortex_ba9_gtex	male	60-69	NA	NA	NA	TRUE	195046382	191882743	NA	3
SRR1407179	GTEX-132NY-0926-SM-5P9G3	SRP012682	GTEx	liver	Liver_gtex	male	60-69	NA	NA	NA	TRUE	144101652	142393994	1	1
SRR810877	GTEX-WVLH-3026-SM-3MJG9	SRP012682	GTEx	brain	Brain_cortex_gtex	male	50-59	NA	NA	NA	TRUE	127981466	111364965	1	2
SRR1090167	GTEX-WFJO-0726-SM-4LVM8	SRP012682	GTEx	esophagus	Gastro_esophagus_muscularis_gtex	male	30-39	NA	NA	NA	TRUE	122885392	119906784	1	0
SRR808106	GTEX-WH7G-2026-SM-3NMBL	SRP012682	GTEx	skin	Skin_not_sun_exposed_suprapubic_gtex	male	40-49	NA	NA	NA	TRUE	118780552	115375079	1	0
SRR1333263	GTEX-ZF2S-0126-SM-4WKFO	SRP012682	GTEx	adrenal_gland	Adrenal_gland_gtex	female	50-59	NA	NA	NA	TRUE	110034494	107980387	1	0
SRR1473422	GTEX-13X6J-0011-R4b-SM-5P9K4	SRP012682	GTEx	brain	Brain_amygdala_gtex	male	50-59	NA	NA	NA	TRUE	105945048	104545990	NA	2
SRR1099023	GTEX-X261-0011-R7A-SM-4E3JJ	SRP012682	GTEx	brain	Brain_putamen_basal_ganglia_gtex	male	50-59	NA	NA	NA	TRUE	102697214	99969429	NA	4
SRR659412	GTEX-S7SE-2526-SM-2XCDL	SRP012682	GTEx	brain	Brain_cerebellum_gtex	male	50-59	NA	NA	NA	TRUE	102488026	97036233	2	2
SRR1500931	GTEX-ZLFU-0126-SM-5EQMN	SRP012682	GTEx	blood_vessel	Artery_coronary_gtex	male	40-49	NA	NA	NA	TRUE	101700006	97504113	1	0
SRR1405374	GTEX-139TT-2726-SM-5IJFM	SRP012682	GTEx	pituitary	Pituitary_gtex	male	60-69	NA	NA	NA	TRUE	100792522	98006070	1	2
SRR1459913	GTEX-12WSN-0006-SM-5NQAP	SRP012682	GTEx	blood	Blood_whole_blood_gtex	male	40-49	NA	NA	NA	TRUE	97530542	94171854	NA	0
SRR1082471	GTEX-XYKS-1726-SM-4E3IO	SRP012682	GTEx	ovary	FemaleRPS_ovary_gtex	female	60-69	NA	NA	NA	TRUE	97399354	94639512	0	0
SRR1478171	GTEX-131XE-1626-SM-5K7VO	SRP012682	GTEx	skin	Skin_not_sun_exposed_suprapubic_gtex	male	50-59	NA	NA	NA	TRUE	95852026	93185710	1	0
SRR1325182	GTEX-139T6-0826-SM-5J1O2	SRP012682	GTEx	esophagus	Gastro_esophagus_gastroesophageal_junction_gtex	male	50-59	NA	NA	NA	TRUE	92836600	90967562	1	0
SRR1406599	GTEX-111FC-0826-SM-5GZWO	SRP012682	GTEx	heart	Heart_left_ventricle_gtex	male	60-69	NA	NA	NA	TRUE	90164212	86909087	1	1
SRR1347002	GTEX-YEC3-1126-SM-5IFIH	SRP012682	GTEx	blood_vessel	Artery_tibial_gtex	male	50-59	NA	NA	NA	TRUE	88094894	85750972	0	0
SRR1475824	GTEX-Y8LW-1626-SM-5IFHX	SRP012682	GTEx	breast	Breast_mammary_tissue_gtex	female	50-59	NA	NA	NA	TRUE	87645626	85546636	1	0
SRR1434712	GTEX-132Q8-1726-SM-5EGK8	SRP012682	GTEx	adipose_tissue	Adipose_visceral_omentum_gtex	male	60-69	NA	NA	NA	TRUE	84827710	82511337	1	4
SRR1341277	GTEX-ZDXO-2126-SM-4WKFI	SRP012682	GTEx	brain	Brain_cortex_gtex	male	60-69	NA	NA	NA	TRUE	84075776	82827780	1	2
SRR1413644	GTEX-13PL7-1726-SM-5J2NX	SRP012682	GTEx	lung	Lung_gtex	female	60-69	NA	NA	NA	TRUE	82833288	77807215	1	0
SRR1332024	GTEX-11TUW-3026-SM-5EGKM	SRP012682	GTEx	pituitary	Pituitary_gtex	male	60-69	NA	NA	NA	TRUE	82460714	80553711	1	2
SRR1079830	GTEX-U4B1-1226-SM-4DXT7	SRP012682	GTEx	bladder	Bladder_gtex	male	40-49	NA	NA	NA	TRUE	80793438	79082849	1	0
SRR1485290	GTEX-12WS9-2826-SM-5FQU9	SRP012682	GTEx	brain	Brain_cerebellum_gtex	female	50-59	NA	NA	NA	TRUE	76577464	74007017	1	3
SRR1339218	GTEX-131YS-0011-R5b-SM-5K7YB	SRP012682	GTEx	brain	Brain_caudate_basal_ganglia_gtex	female	60-69	NA	NA	NA	TRUE	67399432	64770708	NA	2
SRR1399457	GTEX-11P81-0126-SM-5HL5Y	SRP012682	GTEx	thyroid	Thyroid_gtex	female	30-39	NA	NA	NA	TRUE	62304144	60956524	1	0
SRR1455545	GTEX-14DAQ-2326-SM-5S2QX	SRP012682	GTEx	vagina	FemaleRPS_vagina_gtex	female	60-69	NA	NA	NA	TRUE	60020506	59153342	2	4
SRR1381372	GTEX-WI4N-2426-SM-4OOSC	SRP012682	GTEx	uterus	FemaleRPS_uterus_gtex	female	40-49	NA	NA	NA	TRUE	58352448	57595385	2	0
SRR1072078	GTEX-XUW1-1126-SM-4BONZ	SRP012682	GTEx	blood_vessel	Artery_aorta_gtex	female	50-59	NA	NA	NA	TRUE	54852118	54171162	1	0
SRR809320	GTEX-OIZI-1126-SM-3NB1F	SRP012682	GTEx	blood_vessel	Artery_aorta_gtex	male	40-49	NA	NA	NA	TRUE	144022758	137704585	1	0
SRR1455413	GTEX-139T6-1526-SM-5P9G6	SRP012682	GTEx	prostate	MaleRPS_prostate_gtex	male	50-59	NA	NA	NA	TRUE	121684152	120063408	1	0
SRR811938	GTEX-OHPK-2326-SM-3MJH2	SRP012682	GTEx	fallopian_tube	FemaleRPS_fallopian_tube_gtex	female	50-59	NA	NA	NA	TRUE	121067828	116585139	1	0
SRR1429450	GTEX-13IVO-3026-SM-5J2M2	SRP012682	GTEx	pituitary	Pituitary_gtex	male	70-79	NA	NA	NA	TRUE	110256612	103194482	2	4
SRR1434436	GTEX-Y114-0826-SM-4TT77	SRP012682	GTEx	pancreas	Pancreas_gtex	female	50-59	NA	NA	NA	TRUE	108540222	105827458	1	0
SRR1436146	GTEX-131YS-2226-SM-5P9G8	SRP012682	GTEx	ovary	FemaleRPS_ovary_gtex	female	60-69	NA	NA	NA	TRUE	108456640	106832876	0	2
SRR1096149	GTEX-WRHU-1326-SM-4E3K7	SRP012682	GTEx	blood_vessel	Artery_aorta_gtex	female	50-59	NA	NA	NA	TRUE	106266930	103157274	1	1
SRR615515	GTEX-RVPU-0011-R4A-SM-2TF6X	SRP012682	GTEx	brain	Brain_amygdala_gtex	male	50-59	NA	NA	NA	TRUE	104947450	51282168	NA	2
SRR1356997	GTEX-11ZVC-2126-SM-5EGJ1	SRP012682	GTEx	colon	Gastro_colon_transverse_gtex	female	50-59	NA	NA	NA	TRUE	99776156	97211156	3	2
SRR615153	GTEX-QLQW-1426-SM-2S1QU	SRP012682	GTEx	nerve	Nerve_tibial_gtex	male	30-39	NA	NA	NA	TRUE	96560216	63753043	1	0
SRR660733	GTEX-QDT8-0011-R1A-SM-32PKS	SRP012682	GTEx	brain	Brain_hippocampus_gtex	female	30-39	NA	NA	NA	TRUE	96469202	66728098	NA	4
SRR1340553	GTEX-13CF3-0526-SM-5IJBV	SRP012682	GTEx	blood_vessel	Artery_aorta_gtex	female	60-69	NA	NA	NA	TRUE	93350266	90686520	1	0
SRR1339321	GTEX-12WSG-1226-SM-5EQ4C	SRP012682	GTEx	heart	Heart_atrial_appendage_gtex	female	50-59	NA	NA	NA	TRUE	88962362	86075529	0	0
SRR1389955	GTEX-146FR-1226-SM-5SIA7	SRP012682	GTEx	salivary_gland	Minor_salivary_gland_gtex	female	60-69	NA	NA	NA	TRUE	88940830	87183347	1	0
SRR1458595	GTEX-14BIL-0011-R9a-SM-5SI7A	SRP012682	GTEx	brain	Brain_spinal_cord_cervical_c1_gtex	male	50-59	NA	NA	NA	TRUE	88683626	86334975	NA	2
SRR1077874	GTEX-V955-1026-SM-4JBHO	SRP012682	GTEx	esophagus	Gastro_esophagus_muscularis_gtex	male	60-69	NA	NA	NA	TRUE	81236828	79959297	1	0
SRR1089504	GTEX-RN64-1626-SM-48FD7	SRP012682	GTEx	kidney	Kidney_cortex_gtex	male	50-59	NA	NA	NA	TRUE	81043558	79108259	2	1
SRR1097035	GTEX-TSE9-2826-SM-4DXTF	SRP012682	GTEx	cervix_uteri	FemaleRPS_cervix_ectocervix_gtex	female	60-69	NA	NA	NA	TRUE	80429426	78457183	2	0
SRR1445218	GTEX-14C38-1526-SM-5RQJ7	SRP012682	GTEx	liver	Liver_gtex	male	50-59	NA	NA	NA	TRUE	79937026	78704163	1	0
SRR1102467	GTEX-X88G-0126-SM-47JZ3	SRP012682	GTEx	skin	Skin_sun_exposed_lower_leg_gtex	male	30-39	NA	NA	NA	TRUE	79798994	77371509	0	NA
SRR1435536	GTEX-13SLW-0011-R8b-SM-5SI64	SRP012682	GTEx	brain	Brain_hypothalamus_gtex	male	70-79	NA	NA	NA	TRUE	79619092	77602473	NA	2
SRR1377927	GTEX-12WSE-0011-R1b-SM-5GU4V	SRP012682	GTEx	brain	Brain_hippocampus_gtex	male	20-29	NA	NA	NA	TRUE	78463956	77036995	NA	2
SRR1077920	GTEX-RU72-0626-SM-46MUI	SRP012682	GTEx	breast	Breast_mammary_tissue_gtex	female	50-59	NA	NA	NA	TRUE	77416100	76110840	1	2
SRR1434460	GTEX-ZYWO-1526-SM-5SIAL	SRP012682	GTEx	small_intestine	Gastro_small_intestine_terminal_ileum_gtex	female	40-49	NA	NA	NA	TRUE	75165544	73446103	0	0
SRR1086236	GTEX-TMMY-1526-SM-4DXST	SRP012682	GTEx	bladder	Bladder_gtex	female	40-49	NA	NA	NA	TRUE	74763910	73155938	2	0
SRR1408349	GTEX-13U4I-1126-SM-5LU3S	SRP012682	GTEx	esophagus	Gastro_esophagus_mucosa_gtex	female	40-49	NA	NA	NA	TRUE	74365860	72285095	1	0
SRR1406157	GTEX-13N11-1526-SM-5L3FL	SRP012682	GTEx	vagina	FemaleRPS_vagina_gtex	female	50-59	NA	NA	NA	TRUE	74154868	72032000	0	0
SRR1070813	GTEX-XQ3S-0006-SM-4BOQ4	SRP012682	GTEx	blood	Blood_whole_blood_gtex	male	20-29	NA	NA	NA	TRUE	70814170	69608395	NA	1
SRR1465480	GTEX-12696-2226-SM-5EQ65	SRP012682	GTEx	prostate	MaleRPS_prostate_gtex	male	60-69	NA	NA	NA	TRUE	70187980	67646911	2	3
SRR1445920	GTEX-ZZPU-2226-SM-5EGIV	SRP012682	GTEx	vagina	FemaleRPS_vagina_gtex	female	50-59	NA	NA	NA	TRUE	66925476	63757954	0	0
SRR1415547	GTEX-Z93T-0426-SM-5HL6G	SRP012682	GTEx	blood_vessel	Artery_tibial_gtex	male	50-59	NA	NA	NA	TRUE	63942624	62044066	0	NA
SRR1442356	GTEX-14DAQ-3026-SM-5S2QZ	SRP012682	GTEx	brain	Brain_cerebellum_gtex	female	60-69	NA	NA	NA	TRUE	56669252	55763646	1	4
SRR2166524	GTEX-T6MN-0626-SM-5S2SS	SRP012682	GTEx	thyroid	Thyroid_gtex	male	50-59	NA	NA	NA	TRUE	192373468	189121009	1	2
SRR1480652	GTEX-13OVJ-0011-R3b-SM-5P9H6	SRP012682	GTEx	brain	Brain_anterior_cingulate_cortex_ba24_gtex	female	50-59	NA	NA	NA	TRUE	120453908	118834419	NA	2
SRR1356057	GTEX-11EQ9-2026-SM-5P9JI	SRP012682	GTEx	salivary_gland	Minor_salivary_gland_gtex	male	30-39	NA	NA	NA	TRUE	120445982	118793433	1	2
SRR1360194	GTEX-Y114-1626-SM-4TT7I	SRP012682	GTEx	colon	Gastro_colon_sigmoid_gtex	female	50-59	NA	NA	NA	TRUE	119307350	116513455	1	0
SRR1362532	GTEX-11DXW-1126-SM-5H12Q	SRP012682	GTEx	brain	Brain_cortex_gtex	male	40-49	NA	NA	NA	TRUE	107392684	104135699	1	2
SRR1488751	GTEX-13OW6-0011-R11a-SM-5L3H2	SRP012682	GTEx	brain	Brain_cerebellar_hemisphere_gtex	male	50-59	NA	NA	NA	TRUE	105138156	103061613	NA	2
SRR1405461	GTEX-12KS4-2326-SM-5EGJB	SRP012682	GTEx	colon	Gastro_colon_sigmoid_gtex	male	30-39	NA	NA	NA	TRUE	102575298	100283849	1	0
SRR1384138	GTEX-ZZ64-1526-SM-5E43K	SRP012682	GTEx	muscle	Muscle_skeletal_gtex	male	20-29	NA	NA	NA	TRUE	100214820	95106997	0	0
SRR1370495	GTEX-WHWD-0126-SM-4OORS	SRP012682	GTEx	spleen	Spleen_gtex	male	50-59	NA	NA	NA	TRUE	99471650	98467847	1	0
SRR1337284	GTEX-13O3O-0326-SM-5K7W2	SRP012682	GTEx	nerve	Nerve_tibial_gtex	female	60-69	NA	NA	NA	TRUE	97867718	95456546	0	3
SRR1370742	GTEX-11TT1-0005-SM-5NQ8Y	SRP012682	GTEx	blood	Blood_whole_blood_gtex	male	20-29	NA	NA	NA	TRUE	97226466	95358417	NA	0
SRR1467171	GTEX-Y9LG-1526-SM-4WWDR	SRP012682	GTEx	colon	Gastro_colon_transverse_gtex	male	30-39	NA	NA	NA	TRUE	96982978	93383275	1	0
SRR1469279	GTEX-11O72-2126-SM-5N9FO	SRP012682	GTEx	breast	Breast_mammary_tissue_gtex	male	40-49	NA	NA	NA	TRUE	95944958	93907695	1	2
SRR1333767	GTEX-ZE9C-0011-R6a-SM-4WWCW	SRP012682	GTEx	brain	Brain_nucleus_accumbens_basal_ganglia_gtex	male	60-69	NA	NA	NA	TRUE	94986902	93336531	NA	2
SRR1316231	GTEX-12WSK-1426-SM-5CVNN	SRP012682	GTEx	stomach	Gastro_stomach_gtex	female	40-49	NA	NA	NA	TRUE	93833712	89141494	1	0
SRR1459211	GTEX-145LS-0011-R2a-SM-5PNZI	SRP012682	GTEx	brain	Brain_substantia_nigra_gtex	female	60-69	NA	NA	NA	TRUE	92805232	91604072	NA	4
SRR1072031	GTEX-W5WG-2226-SM-4LMI3	SRP012682	GTEx	blood_vessel	Artery_tibial_gtex	female	50-59	NA	NA	NA	TRUE	87158122	85320579	0	0
SRR1349121	GTEX-11P81-2426-SM-5GU65	SRP012682	GTEx	adipose_tissue	Adipose_subcutaneous_gtex	female	30-39	NA	NA	NA	TRUE	87103394	85358353	0	0
SRR1328101	GTEX-P78B-1626-SM-5SI85	SRP012682	GTEx	muscle	Muscle_skeletal_gtex	female	40-49	NA	NA	NA	TRUE	86047454	84057617	1	NA
SRR1335670	GTEX-13JVG-1426-SM-5MR4W	SRP012682	GTEx	lung	Lung_gtex	male	60-69	NA	NA	NA	TRUE	84611552	83168692	1	2
SRR1447437	GTEX-ZYT6-2726-SM-5GICP	SRP012682	GTEx	testis	MaleRPS_testis_gtex	male	30-39	NA	NA	NA	TRUE	83191772	81180524	2	1
SRR1340662	GTEX-13OVL-1826-SM-5KLZR	SRP012682	GTEx	kidney	Kidney_cortex_gtex	male	50-59	NA	NA	NA	TRUE	82774276	80586592	2	2
SRR1369129	GTEX-11DYG-2026-SM-5EGGX	SRP012682	GTEx	adipose_tissue	Adipose_visceral_omentum_gtex	male	60-69	NA	NA	NA	TRUE	82772570	79072669	0	2
SRR1338923	GTEX-13OW8-0011-R2a-SM-5L3G2	SRP012682	GTEx	brain	Brain_substantia_nigra_gtex	male	60-69	NA	NA	NA	TRUE	82018164	80228019	NA	2
SRR1430928	GTEX-ZZ64-0926-SM-5E44L	SRP012682	GTEx	prostate	MaleRPS_prostate_gtex	male	20-29	NA	NA	NA	TRUE	81634794	77312475	0	0
SRR1101612	GTEX-PVOW-2726-SM-48TCA	SRP012682	GTEx	pituitary	Pituitary_gtex	male	40-49	NA	NA	NA	TRUE	79179632	78061525	2	2
SRR1388305	GTEX-139TT-0011-R1a-SM-5LZVD	SRP012682	GTEx	brain	Brain_hippocampus_gtex	male	60-69	NA	NA	NA	TRUE	77937774	76793369	NA	2
SRR662211	GTEX-U412-0006-SM-3DB8J	SRP012682	GTEx	blood	Blood_whole_blood_gtex	male	60-69	NA	NA	NA	TRUE	77736662	74888933	NA	3
SRR1097574	GTEX-U3ZN-1626-SM-4DXTZ	SRP012682	GTEx	cervix_uteri	FemaleRPS_cervix_ectocervix_gtex	female	30-39	NA	NA	NA	TRUE	76898050	75291827	0	0
SRR1321674	GTEX-12ZZZ-0011-R4b-SM-5DUV7	SRP012682	GTEx	brain	Brain_amygdala_gtex	male	60-69	NA	NA	NA	TRUE	75096320	72867234	NA	2
SRR1316624	GTEX-12ZZW-0011-R3a-SM-5DUWW	SRP012682	GTEx	brain	Brain_anterior_cingulate_cortex_ba24_gtex	male	50-59	NA	NA	NA	TRUE	74958890	73068274	NA	4
SRR1071157	GTEX-OXRN-0126-SM-48TDM	SRP012682	GTEx	skin	Skin_sun_exposed_lower_leg_gtex	male	50-59	NA	NA	NA	TRUE	74030672	73072454	1	0
SRR1458044	GTEX-12WSA-0011-R7b-SM-5GU5U	SRP012682	GTEx	brain	Brain_putamen_basal_ganglia_gtex	male	60-69	NA	NA	NA	TRUE	70418862	69227343	NA	4
SRR1346734	GTEX-13OVJ-1026-SM-5IFGI	SRP012682	GTEx	liver	Liver_gtex	female	50-59	NA	NA	NA	TRUE	68062070	66039133	1	2
SRR1098002	GTEX-PX3G-1426-SM-48U1J	SRP012682	GTEx	colon	Gastro_colon_transverse_gtex	female	20-29	NA	NA	NA	TRUE	67195366	66351924	1	0
SRR1077708	GTEX-TSE9-3126-SM-4DXSY	SRP012682	GTEx	pituitary	Pituitary_gtex	female	60-69	NA	NA	NA	TRUE	64021622	62531718	2	0
SRR627464	GTEX-O5YV-0526-SM-26GN1	SRP012682	GTEx	lung	Lung_gtex	female	60-69	NA	NA	NA	TRUE	63549492	57369503	0	3
SRR1099669	GTEX-OHPL-2426-SM-48TDN	SRP012682	GTEx	ovary	FemaleRPS_ovary_gtex	female	60-69	NA	NA	NA	TRUE	62330526	61545914	1	0
SRR1414496	GTEX-132AR-1626-SM-5EGHP	SRP012682	GTEx	vagina	FemaleRPS_vagina_gtex	female	50-59	NA	NA	NA	TRUE	61910738	59231563	1	0
SRR1410720	GTEX-11ZTT-1626-SM-5EQKR	SRP012682	GTEx	colon	Gastro_colon_sigmoid_gtex	female	60-69	NA	NA	NA	TRUE	60054258	58455430	1	0
SRR1345760	GTEX-11WQK-0726-SM-5GU71	SRP012682	GTEx	muscle	Muscle_skeletal_gtex	male	50-59	NA	NA	NA	TRUE	55890392	54952917	0	2
SRR2170537	GTEX-WFON-0326-SM-5S2TP	SRP012682	GTEx	heart	Heart_left_ventricle_gtex	male	40-49	NA	NA	NA	TRUE	191920112	188901706	1	0
SRR1441528	GTEX-13OVH-1826-SM-5K7YW	SRP012682	GTEx	esophagus	Gastro_esophagus_gastroesophageal_junction_gtex	male	70-79	NA	NA	NA	TRUE	152426430	144917507	1	2
SRR1415956	GTEX-Y114-0726-SM-4TT6U	SRP012682	GTEx	spleen	Spleen_gtex	female	50-59	NA	NA	NA	TRUE	131076998	127409249	1	0
SRR1084842	GTEX-WZTO-0011-R10B-SM-4E3KB	SRP012682	GTEx	brain	Brain_frontal_cortex_ba9_gtex	male	40-49	NA	NA	NA	TRUE	122790730	120425785	NA	1
SRR1386865	GTEX-ZGAY-1226-SM-4YCF4	SRP012682	GTEx	esophagus	Gastro_esophagus_muscularis_gtex	female	40-49	NA	NA	NA	TRUE	111289824	105508350	1	0
SRR1405099	GTEX-ZF29-0626-SM-4WKHD	SRP012682	GTEx	spleen	Spleen_gtex	female	60-69	NA	NA	NA	TRUE	100666576	98673637	0	0
SRR1382978	GTEX-12WSM-1826-SM-5BC64	SRP012682	GTEx	salivary_gland	Minor_salivary_gland_gtex	male	60-69	NA	NA	NA	TRUE	100501484	94913591	1	2
SRR663088	GTEX-U8XE-0005-SM-3DB8I	SRP012682	GTEx	blood	Blood_whole_blood_gtex	male	30-39	NA	NA	NA	TRUE	93535900	84304578	NA	4
SRR1082151	GTEX-RWSA-1426-SM-47JXA	SRP012682	GTEx	liver	Liver_gtex	male	40-49	NA	NA	NA	TRUE	92439788	89291694	1	1
SRR1313514	GTEX-11ZU8-0005-SM-5PNU5	SRP012682	GTEx	blood	Blood_whole_blood_gtex	male	60-69	NA	NA	NA	TRUE	92243898	89429433	NA	4
SRR1490270	GTEX-13FTW-2226-SM-5J1OH	SRP012682	GTEx	blood_vessel	Artery_tibial_gtex	male	40-49	NA	NA	NA	TRUE	90267966	88135399	1	0
SRR1477499	GTEX-12WSH-2926-SM-5GCMR	SRP012682	GTEx	pituitary	Pituitary_gtex	male	50-59	NA	NA	NA	TRUE	90133332	88022799	2	2
SRR1394147	GTEX-12126-0011-R11a-SM-5BC6X	SRP012682	GTEx	brain	Brain_cerebellar_hemisphere_gtex	male	20-29	NA	NA	NA	TRUE	89146456	82224588	NA	1
SRR1445347	GTEX-139TT-0011-R7b-SM-5J2MN	SRP012682	GTEx	brain	Brain_putamen_basal_ganglia_gtex	male	60-69	NA	NA	NA	TRUE	87219316	81617975	NA	2
SRR1394384	GTEX-ZG7Y-1826-SM-4WWD3	SRP012682	GTEx	colon	Gastro_colon_sigmoid_gtex	male	50-59	NA	NA	NA	TRUE	86903362	85286872	1	0
SRR1383745	GTEX-13NYB-0826-SM-5MR4V	SRP012682	GTEx	esophagus	Gastro_esophagus_muscularis_gtex	male	40-49	NA	NA	NA	TRUE	85459362	84344375	1	2
SRR1337098	GTEX-131YS-0011-R10b-SM-5EQ5N	SRP012682	GTEx	brain	Brain_frontal_cortex_ba9_gtex	female	60-69	NA	NA	NA	TRUE	82515426	80471380	NA	2
SRR1098312	GTEX-PSDG-0826-SM-48TCZ	SRP012682	GTEx	blood_vessel	Artery_coronary_gtex	male	50-59	NA	NA	NA	TRUE	81201050	80110734	1	0
SRR1390179	GTEX-WYVS-1826-SM-4OND6	SRP012682	GTEx	colon	Gastro_colon_transverse_gtex	female	40-49	NA	NA	NA	TRUE	79423420	78034320	1	0
SRR1319539	GTEX-131YS-0011-R1a-SM-5DUXC	SRP012682	GTEx	brain	Brain_hippocampus_gtex	female	60-69	NA	NA	NA	TRUE	78730798	76385326	NA	2
SRR1409022	GTEX-WY7C-2226-SM-4ONCS	SRP012682	GTEx	testis	MaleRPS_testis_gtex	male	50-59	NA	NA	NA	TRUE	77711954	76593769	1	0
SRR1103048	GTEX-X4XY-0011-R6B-SM-46MVB	SRP012682	GTEx	brain	Brain_nucleus_accumbens_basal_ganglia_gtex	male	60-69	NA	NA	NA	TRUE	75910564	73925265	NA	0
SRR1491311	GTEX-13RTJ-0011-R9a-SM-5Q5AY	SRP012682	GTEx	brain	Brain_spinal_cord_cervical_c1_gtex	male	60-69	NA	NA	NA	TRUE	74439260	72953962	NA	4
SRR1092889	GTEX-X8HC-1026-SM-46MWH	SRP012682	GTEx	heart	Heart_atrial_appendage_gtex	female	50-59	NA	NA	NA	TRUE	71807900	70772335	1	0
SRR1468426	GTEX-ZVZP-0926-SM-5GIDB	SRP012682	GTEx	kidney	Kidney_cortex_gtex	male	50-59	NA	NA	NA	TRUE	71066080	68430684	2	0
SRR1364893	GTEX-13FLV-0011-R11a-SM-5LZZ7	SRP012682	GTEx	brain	Brain_cerebellar_hemisphere_gtex	male	50-59	NA	NA	NA	TRUE	70340050	69262412	NA	2
SRR1455305	GTEX-13FHP-0011-R7b-SM-5LZYI	SRP012682	GTEx	brain	Brain_putamen_basal_ganglia_gtex	male	50-59	NA	NA	NA	TRUE	69430728	68378927	NA	4
SRR1418412	GTEX-13PVR-1826-SM-5Q5CC	SRP012682	GTEx	esophagus	Gastro_esophagus_mucosa_gtex	female	60-69	NA	NA	NA	TRUE	67599388	65947149	1	0
SRR1073167	GTEX-RM2N-0326-SM-48FD8	SRP012682	GTEx	pancreas	Pancreas_gtex	male	50-59	NA	NA	NA	TRUE	67133122	65413157	1	0
SRR1070133	GTEX-WFON-1526-SM-4LVMP	SRP012682	GTEx	small_intestine	Gastro_small_intestine_terminal_ileum_gtex	male	40-49	NA	NA	NA	TRUE	63428984	61869955	2	0
SRR607311	GTEX-N7MS-2526-SM-2D7W3	SRP012682	GTEx	brain	Brain_cerebellum_gtex	male	60-69	NA	NA	NA	TRUE	63369458	54728242	1	2
SRR1357541	GTEX-11TT1-0326-SM-5LUAY	SRP012682	GTEx	pancreas	Pancreas_gtex	male	20-29	NA	NA	NA	TRUE	62726916	61230341	1	0
SRR1096900	GTEX-QEG4-0126-SM-48TZE	SRP012682	GTEx	testis	MaleRPS_testis_gtex	male	30-39	NA	NA	NA	TRUE	61997362	61389103	2	1
SRR1313872	GTEX-117YX-0126-SM-5EGH5	SRP012682	GTEx	adrenal_gland	Adrenal_gland_gtex	male	50-59	NA	NA	NA	TRUE	61958318	59198435	1	0
SRR1456294	GTEX-14BIM-0011-R4b-SM-5S2RK	SRP012682	GTEx	brain	Brain_amygdala_gtex	female	60-69	NA	NA	NA	TRUE	58658874	57890105	NA	3
SRR1351557	GTEX-ZEX8-0726-SM-4WKH8	SRP012682	GTEx	spleen	Spleen_gtex	male	50-59	NA	NA	NA	TRUE	128822934	123810489	1	0
SRR1473482	GTEX-YFC4-2826-SM-5P9FR	SRP012682	GTEx	uterus	FemaleRPS_uterus_gtex	female	40-49	NA	NA	NA	TRUE	128383922	124891574	1	1
SRR1464411	GTEX-13QJC-0011-R9b-SM-5PNX3	SRP012682	GTEx	brain	Brain_spinal_cord_cervical_c1_gtex	female	60-69	NA	NA	NA	TRUE	115578410	114088569	NA	2
SRR1394190	GTEX-13OW7-0326-SM-5J1MP	SRP012682	GTEx	muscle	Muscle_skeletal_gtex	male	50-59	NA	NA	NA	TRUE	113352500	111164959	0	2
SRR1387178	GTEX-13X6I-0011-R3b-SM-5P9HM	SRP012682	GTEx	brain	Brain_anterior_cingulate_cortex_ba24_gtex	male	60-69	NA	NA	NA	TRUE	113341726	112052173	NA	4
SRR1499894	GTEX-ZT9X-1926-SM-57WE7	SRP012682	GTEx	adipose_tissue	Adipose_subcutaneous_gtex	male	40-49	NA	NA	NA	TRUE	108458360	105175832	0	0
SRR818002	GTEX-WFON-1226-SM-3TW8F	SRP012682	GTEx	adipose_tissue	Adipose_visceral_omentum_gtex	male	40-49	NA	NA	NA	TRUE	103698336	99413598	1	0
SRR1382780	GTEX-RU72-2626-SM-4TT75	SRP012682	GTEx	uterus	FemaleRPS_uterus_gtex	female	50-59	NA	NA	NA	TRUE	102179504	99754178	2	2
SRR1312428	GTEX-139T8-1026-SM-5J2MC	SRP012682	GTEx	brain	Brain_cortex_gtex	male	60-69	NA	NA	NA	TRUE	98802064	92375457	1	4
SRR1451876	GTEX-133LE-0726-SM-5P9IZ	SRP012682	GTEx	esophagus	Gastro_esophagus_muscularis_gtex	female	20-29	NA	NA	NA	TRUE	97541096	96340094	1	0
SRR1337666	GTEX-13OVI-1226-SM-5J2ME	SRP012682	GTEx	adrenal_gland	Adrenal_gland_gtex	female	60-69	NA	NA	NA	TRUE	94853664	88698892	1	0
SRR1078278	GTEX-S7SF-1926-SM-4AT5B	SRP012682	GTEx	colon	Gastro_colon_transverse_gtex	female	20-29	NA	NA	NA	TRUE	92508202	90363267	1	0
SRR1336415	GTEX-13OW6-2426-SM-5K7WO	SRP012682	GTEx	adipose_tissue	Adipose_visceral_omentum_gtex	male	50-59	NA	NA	NA	TRUE	92503468	88282114	1	2
SRR659259	GTEX-U3ZH-0226-SM-3DB7B	SRP012682	GTEx	thyroid	Thyroid_gtex	male	30-39	NA	NA	NA	TRUE	92277634	47644756	1	0
SRR1471350	GTEX-12ZZX-0011-R3b-SM-5EGLH	SRP012682	GTEx	brain	Brain_anterior_cingulate_cortex_ba24_gtex	female	40-49	NA	NA	NA	TRUE	91607508	89224184	NA	1
SRR1325464	GTEX-13N11-0426-SM-5KM3O	SRP012682	GTEx	heart	Heart_left_ventricle_gtex	female	50-59	NA	NA	NA	TRUE	87969788	86332528	0	0
SRR1089998	GTEX-QCQG-0626-SM-48U21	SRP012682	GTEx	esophagus	Gastro_esophagus_mucosa_gtex	female	50-59	NA	NA	NA	TRUE	85205390	84198817	1	0
SRR1340280	GTEX-13PVQ-1226-SM-5IJDC	SRP012682	GTEx	heart	Heart_left_ventricle_gtex	male	50-59	NA	NA	NA	TRUE	84509820	82507723	1	2
SRR1430817	GTEX-11WQK-0011-R11a-SM-5BC6W	SRP012682	GTEx	brain	Brain_cerebellar_hemisphere_gtex	male	50-59	NA	NA	NA	TRUE	82979200	79467482	NA	2
SRR1414117	GTEX-ZVE2-0426-SM-59HJ7	SRP012682	GTEx	nerve	Nerve_tibial_gtex	male	50-59	NA	NA	NA	TRUE	82295702	77634472	1	0
SRR1395975	GTEX-145MO-0526-SM-5Q5F7	SRP012682	GTEx	nerve	Nerve_tibial_gtex	male	60-69	NA	NA	NA	TRUE	81809108	78865534	0	3
SRR1092567	GTEX-X8HC-0726-SM-46MWG	SRP012682	GTEx	thyroid	Thyroid_gtex	female	50-59	NA	NA	NA	TRUE	81168718	79696342	2	0
SRR1096458	GTEX-TML8-0926-SM-4DXSJ	SRP012682	GTEx	ovary	FemaleRPS_ovary_gtex	female	40-49	NA	NA	NA	TRUE	80244754	77109071	1	0
SRR1319672	GTEX-13QIC-3026-SM-5LU58	SRP012682	GTEx	brain	Brain_cerebellum_gtex	female	60-69	NA	NA	NA	TRUE	78720018	76434596	1	2
SRR1081068	GTEX-XXEK-1826-SM-4BRVC	SRP012682	GTEx	colon	Gastro_colon_sigmoid_gtex	male	50-59	NA	NA	NA	TRUE	77581454	75752242	1	0
SRR1088856	GTEX-RWS6-1026-SM-47JXD	SRP012682	GTEx	ovary	FemaleRPS_ovary_gtex	female	60-69	NA	NA	NA	TRUE	77545778	75480324	1	0
SRR1472598	GTEX-12WSH-0226-SM-5GCOG	SRP012682	GTEx	thyroid	Thyroid_gtex	male	50-59	NA	NA	NA	TRUE	76410408	74204081	2	2
SRR1488770	GTEX-13RTJ-2126-SM-5S2PZ	SRP012682	GTEx	prostate	MaleRPS_prostate_gtex	male	60-69	NA	NA	NA	TRUE	74682368	73473072	1	4
SRR1378707	GTEX-117YX-0526-SM-5EGJH	SRP012682	GTEx	colon	Gastro_colon_sigmoid_gtex	male	50-59	NA	NA	NA	TRUE	72657938	71175738	1	0
SRR1456611	GTEX-13111-1326-SM-5GCNO	SRP012682	GTEx	prostate	MaleRPS_prostate_gtex	male	50-59	NA	NA	NA	TRUE	72620034	70684663	1	0
SRR1360868	GTEX-13OW6-0011-R2a-SM-5L3HG	SRP012682	GTEx	brain	Brain_substantia_nigra_gtex	male	50-59	NA	NA	NA	TRUE	70200532	68875091	NA	2
SRR1346689	GTEX-14BIL-2426-SM-5QGQR	SRP012682	GTEx	adipose_tissue	Adipose_visceral_omentum_gtex	male	50-59	NA	NA	NA	TRUE	68405240	67236502	0	2
SRR1097296	GTEX-S32W-1126-SM-4AD5V	SRP012682	GTEx	bladder	Bladder_gtex	female	50-59	NA	NA	NA	TRUE	65582616	64681265	1	0
SRR1320601	GTEX-139T6-0726-SM-5PNVK	SRP012682	GTEx	esophagus	Gastro_esophagus_muscularis_gtex	male	50-59	NA	NA	NA	TRUE	60109944	58777543	1	0
SRR601613	GTEX-P78B-0426-SM-2I5F5	SRP012682	GTEx	heart	Heart_left_ventricle_gtex	female	40-49	NA	NA	NA	TRUE	140901030	113912049	1	NA
SRR819534	GTEX-OXRO-0011-R9A-SM-3NB1X	SRP012682	GTEx	brain	Brain_spinal_cord_cervical_c1_gtex	female	60-69	NA	NA	NA	TRUE	128821790	123366959	NA	4
SRR615141	GTEX-R55F-0011-R5A-SM-2TF5L	SRP012682	GTEx	brain	Brain_caudate_basal_ganglia_gtex	male	50-59	NA	NA	NA	TRUE	119555114	75231718	NA	4
SRR612203	GTEX-QVJO-0326-SM-2S1R1	SRP012682	GTEx	nerve	Nerve_tibial_gtex	female	60-69	NA	NA	NA	TRUE	116911474	58248745	1	4
SRR821072	GTEX-POMQ-1426-SM-3P61D	SRP012682	GTEx	ovary	FemaleRPS_ovary_gtex	female	20-29	NA	NA	NA	TRUE	104604302	99193290	1	0
SRR810531	GTEX-OHPM-2126-SM-3LK75	SRP012682	GTEx	testis	MaleRPS_testis_gtex	male	50-59	NA	NA	NA	TRUE	104215370	101004571	1	0
SRR1384234	GTEX-14BIN-3326-SM-5Q5E6	SRP012682	GTEx	brain	Brain_cerebellum_gtex	female	50-59	NA	NA	NA	TRUE	102749170	98629539	2	2
SRR1444893	GTEX-131XW-0226-SM-5IJCA	SRP012682	GTEx	blood_vessel	Artery_tibial_gtex	female	50-59	NA	NA	NA	TRUE	98524072	94662531	1	4
SRR1354180	GTEX-ZXES-1926-SM-5E445	SRP012682	GTEx	nerve	Nerve_tibial_gtex	female	30-39	NA	NA	NA	TRUE	96874320	92201592	0	0
SRR1348270	GTEX-14ABY-0926-SM-5Q5DY	SRP012682	GTEx	thyroid	Thyroid_gtex	male	50-59	NA	NA	NA	TRUE	96340566	93195451	2	2
SRR1082423	GTEX-S4UY-1326-SM-4AD4X	SRP012682	GTEx	vagina	FemaleRPS_vagina_gtex	female	40-49	NA	NA	NA	TRUE	93599442	92145359	1	0
SRR1359738	GTEX-11DYG-1926-SM-5H12I	SRP012682	GTEx	esophagus	Gastro_esophagus_gastroesophageal_junction_gtex	male	60-69	NA	NA	NA	TRUE	90476852	86813926	1	2
SRR1333395	GTEX-13JUV-0626-SM-5J1MQ	SRP012682	GTEx	adipose_tissue	Adipose_visceral_omentum_gtex	female	40-49	NA	NA	NA	TRUE	88802024	86283648	0	0
SRR1465871	GTEX-11TTK-1926-SM-5PNW8	SRP012682	GTEx	kidney	Kidney_cortex_gtex	female	60-69	NA	NA	NA	TRUE	87958786	85315123	2	4
SRR1466792	GTEX-11I78-0226-SM-5HL6R	SRP012682	GTEx	adipose_tissue	Adipose_visceral_omentum_gtex	female	50-59	NA	NA	NA	TRUE	85379934	83213012	1	0
SRR1418183	GTEX-131XE-1526-SM-5KM1A	SRP012682	GTEx	esophagus	Gastro_esophagus_gastroesophageal_junction_gtex	male	50-59	NA	NA	NA	TRUE	83301854	81576188	1	0
SRR1430839	GTEX-ZYFG-1926-SM-5GID5	SRP012682	GTEx	colon	Gastro_colon_transverse_gtex	female	60-69	NA	NA	NA	TRUE	81949058	79338309	1	0
SRR1413223	GTEX-139UW-0426-SM-5K7V4	SRP012682	GTEx	blood_vessel	Artery_aorta_gtex	male	60-69	NA	NA	NA	TRUE	81168018	79422625	1	2
SRR1308756	GTEX-117YX-2326-SM-5H12W	SRP012682	GTEx	skin	Skin_sun_exposed_lower_leg_gtex	male	50-59	NA	NA	NA	TRUE	80789478	77866347	0	0
SRR1381396	GTEX-YB5E-1826-SM-5IFI4	SRP012682	GTEx	prostate	MaleRPS_prostate_gtex	male	40-49	NA	NA	NA	TRUE	79862764	78172595	1	0
SRR1374092	GTEX-12WSG-0326-SM-5FQU3	SRP012682	GTEx	lung	Lung_gtex	female	50-59	NA	NA	NA	TRUE	79346942	76889996	1	0
SRR1068832	GTEX-UJMC-0426-SM-4IHJF	SRP012682	GTEx	blood_vessel	Artery_coronary_gtex	male	50-59	NA	NA	NA	TRUE	78266808	76812874	1	0
SRR1464880	GTEX-YB5K-0726-SM-5LU8R	SRP012682	GTEx	esophagus	Gastro_esophagus_muscularis_gtex	female	40-49	NA	NA	NA	TRUE	78107706	76609455	1	0
SRR1453299	GTEX-13OW8-2226-SM-5K7Z4	SRP012682	GTEx	esophagus	Gastro_esophagus_muscularis_gtex	male	60-69	NA	NA	NA	TRUE	77336858	73868195	1	2
SRR1082520	GTEX-S341-0826-SM-4AD73	SRP012682	GTEx	fallopian_tube	FemaleRPS_fallopian_tube_gtex	female	40-49	NA	NA	NA	TRUE	75917644	74866515	0	0
SRR1473295	GTEX-12WSN-0726-SM-5GCMS	SRP012682	GTEx	thyroid	Thyroid_gtex	male	40-49	NA	NA	NA	TRUE	74973330	73242594	1	0
SRR1080835	GTEX-X4XX-0011-R8B-SM-46MWM	SRP012682	GTEx	brain	Brain_hypothalamus_gtex	male	60-69	NA	NA	NA	TRUE	74875342	73586248	NA	4
SRR615731	GTEX-NPJ7-0011-R9a-SM-2TC5R	SRP012682	GTEx	brain	Brain_spinal_cord_cervical_c1_gtex	female	60-69	NA	NA	NA	TRUE	74323312	29623345	NA	4
SRR1468028	GTEX-XBEW-1826-SM-4RTWX	SRP012682	GTEx	stomach	Gastro_stomach_gtex	male	40-49	NA	NA	NA	TRUE	71811948	70839979	1	0
SRR1487704	GTEX-WRHK-1126-SM-4MVOJ	SRP012682	GTEx	colon	Gastro_colon_sigmoid_gtex	female	20-29	NA	NA	NA	TRUE	70551866	69097644	1	0
SRR1441546	GTEX-ZE7O-3126-SM-5HL5X	SRP012682	GTEx	brain	Brain_cortex_gtex	female	50-59	NA	NA	NA	TRUE	70545934	68629197	1	2
SRR1370329	GTEX-139TT-0226-SM-5K7YH	SRP012682	GTEx	adipose_tissue	Adipose_subcutaneous_gtex	male	60-69	NA	NA	NA	TRUE	67699472	65150510	0	2
SRR1443612	GTEX-139UW-0011-R9b-SM-5LZYT	SRP012682	GTEx	brain	Brain_spinal_cord_cervical_c1_gtex	male	60-69	NA	NA	NA	TRUE	67386954	66246269	NA	2
SRR1384737	GTEX-11ZTS-3326-SM-5LU9Y	SRP012682	GTEx	pituitary	Pituitary_gtex	female	60-69	NA	NA	NA	TRUE	66925136	65482417	1	2
SRR1337119	GTEX-12WSH-3126-SM-5LZW8	SRP012682	GTEx	brain	Brain_cerebellum_gtex	male	50-59	NA	NA	NA	TRUE	65656078	64761754	1	2
SRR1087559	GTEX-XQ3S-0926-SM-4BOPI	SRP012682	GTEx	lung	Lung_gtex	male	20-29	NA	NA	NA	TRUE	63648416	62709842	2	1
SRR1403344	GTEX-W5WG-0926-SM-4RTX9	SRP012682	GTEx	ovary	FemaleRPS_ovary_gtex	female	50-59	NA	NA	NA	TRUE	60038938	59298998	1	0
SRR1404555	GTEX-WHSE-0726-SM-4RTXA	SRP012682	GTEx	blood_vessel	Artery_coronary_gtex	male	20-29	NA	NA	NA	TRUE	56451376	55733101	1	3
SRR601169	GTEX-PWO3-0011-R8A-SM-2I5GD	SRP012682	GTEx	brain	Brain_hypothalamus_gtex	female	60-69	NA	NA	NA	TRUE	169909378	154994763	NA	4
SRR655816	GTEX-SNMC-1326-SM-2XCFK	SRP012682	GTEx	adipose_tissue	Adipose_subcutaneous_gtex	male	20-29	NA	NA	NA	TRUE	151729100	136759696	1	0
SRR1419015	GTEX-Y3IK-0226-SM-51MRJ	SRP012682	GTEx	adrenal_gland	Adrenal_gland_gtex	female	50-59	NA	NA	NA	TRUE	135212406	127811758	1	0
SRR816096	GTEX-OXRL-1426-SM-3NM9E	SRP012682	GTEx	colon	Gastro_colon_transverse_gtex	male	50-59	NA	NA	NA	TRUE	132701640	126034053	2	0
SRR607141	GTEX-NPJ8-0011-R6a-SM-2HMKB	SRP012682	GTEx	brain	Brain_nucleus_accumbens_basal_ganglia_gtex	male	40-49	NA	NA	NA	TRUE	122667134	112483256	NA	4
SRR1400889	GTEX-ZG7Y-0926-SM-5EQ6O	SRP012682	GTEx	heart	Heart_left_ventricle_gtex	male	50-59	NA	NA	NA	TRUE	120737692	117860742	1	0
SRR809534	GTEX-OIZH-0726-SM-3NB1I	SRP012682	GTEx	esophagus	Gastro_esophagus_muscularis_gtex	male	50-59	NA	NA	NA	TRUE	120126506	114891284	0	0
SRR1317877	GTEX-13X6J-0011-R3b-SM-5P9K5	SRP012682	GTEx	brain	Brain_anterior_cingulate_cortex_ba24_gtex	male	50-59	NA	NA	NA	TRUE	116608566	115146951	NA	2
SRR821356	GTEX-NPJ8-2226-SM-3TW8D	SRP012682	GTEx	kidney	Kidney_cortex_gtex	male	40-49	NA	NA	NA	TRUE	116469368	112542524	1	4
SRR662198	GTEX-VJWN-0005-SM-3GIKF	SRP012682	GTEx	blood	Blood_whole_blood_gtex	female	50-59	NA	NA	NA	TRUE	111635440	87343157	NA	2
SRR656288	GTEX-UJHI-0426-SM-3DB8Y	SRP012682	GTEx	heart	Heart_left_ventricle_gtex	female	50-59	NA	NA	NA	TRUE	101509490	97731135	1	0
SRR1102344	GTEX-X5EB-1526-SM-4E3JC	SRP012682	GTEx	esophagus	Gastro_esophagus_mucosa_gtex	male	40-49	NA	NA	NA	TRUE	99785714	97276279	0	0
SRR602365	GTEX-N7MT-0011-R3a-SM-2I3GC	SRP012682	GTEx	brain	Brain_anterior_cingulate_cortex_ba24_gtex	female	60-69	NA	NA	NA	TRUE	94415544	75319468	NA	4
SRR1434910	GTEX-11ZVC-0126-SM-5986G	SRP012682	GTEx	thyroid	Thyroid_gtex	female	50-59	NA	NA	NA	TRUE	93440574	88525413	1	2
SRR1440058	GTEX-P44H-0011-R3A-SM-5SI8A	SRP012682	GTEx	brain	Brain_anterior_cingulate_cortex_ba24_gtex	male	40-49	NA	NA	NA	TRUE	89333928	87068135	NA	4
SRR1453145	GTEX-13RTJ-0011-R3a-SM-5PNX7	SRP012682	GTEx	brain	Brain_anterior_cingulate_cortex_ba24_gtex	male	60-69	NA	NA	NA	TRUE	88625476	87631004	NA	4
SRR1353118	GTEX-13O21-2426-SM-5MR4A	SRP012682	GTEx	colon	Gastro_colon_transverse_gtex	male	50-59	NA	NA	NA	TRUE	82985582	81766768	1	0
SRR1359546	GTEX-13FTY-0526-SM-5L3EV	SRP012682	GTEx	skin	Skin_sun_exposed_lower_leg_gtex	female	40-49	NA	NA	NA	TRUE	80942842	78729431	1	2
SRR1442213	GTEX-132AR-1526-SM-5KM1L	SRP012682	GTEx	uterus	FemaleRPS_uterus_gtex	female	50-59	NA	NA	NA	TRUE	80101906	78434096	0	0
SRR1418540	GTEX-12ZZX-1326-SM-5DUWI	SRP012682	GTEx	esophagus	Gastro_esophagus_mucosa_gtex	female	40-49	NA	NA	NA	TRUE	76616838	74969532	1	1
SRR1332317	GTEX-11WQK-0011-R8a-SM-5BC7C	SRP012682	GTEx	brain	Brain_hypothalamus_gtex	male	50-59	NA	NA	NA	TRUE	76564296	71561302	NA	2
SRR614347	GTEX-P4PP-1726-SM-2S1NS	SRP012682	GTEx	nerve	Nerve_tibial_gtex	female	30-39	NA	NA	NA	TRUE	76278888	42158633	1	0
SRR1430884	GTEX-ZAB4-0011-R2a-SM-4RGNP	SRP012682	GTEx	brain	Brain_substantia_nigra_gtex	male	40-49	NA	NA	NA	TRUE	75534392	74046389	NA	4
SRR1090928	GTEX-RTLS-2326-SM-46MUH	SRP012682	GTEx	ovary	FemaleRPS_ovary_gtex	female	60-69	NA	NA	NA	TRUE	73624052	72129492	1	4
SRR1072367	GTEX-XMD1-0011-R10A-SM-4AT4A	SRP012682	GTEx	brain	Brain_frontal_cortex_ba9_gtex	male	60-69	NA	NA	NA	TRUE	70509884	68855555	NA	4
SRR1459280	GTEX-13RTJ-2426-SM-5S2Q2	SRP012682	GTEx	skin	Skin_sun_exposed_lower_leg_gtex	male	60-69	NA	NA	NA	TRUE	61576080	60800463	1	4
SRR660661	GTEX-QVUS-0011-R9A-SM-3GIJA	SRP012682	GTEx	brain	Brain_spinal_cord_cervical_c1_gtex	female	60-69	NA	NA	NA	TRUE	61492508	43873148	NA	4
SRR1446287	GTEX-12ZZW-0011-R4a-SM-5DUX9	SRP012682	GTEx	brain	Brain_amygdala_gtex	male	50-59	NA	NA	NA	TRUE	61333970	59793201	NA	4
SRR1120296	GTEX-U3ZN-1226-SM-4DXUD	SRP012682	GTEx	bladder	Bladder_gtex	female	30-39	NA	NA	NA	TRUE	61109364	59795603	1	0
SRR1096007	GTEX-XUJ4-2726-SM-4BOQ1	SRP012682	GTEx	nerve	Nerve_tibial_gtex	female	60-69	NA	NA	NA	TRUE	60962442	60085694	0	0
SRR1458745	GTEX-X4EO-2426-SM-4QASD	SRP012682	GTEx	ovary	FemaleRPS_ovary_gtex	female	60-69	NA	NA	NA	TRUE	57046550	56307580	2	3
SRR1499675	GTEX-X261-1726-SM-4PQYT	SRP012682	GTEx	liver	Liver_gtex	male	50-59	NA	NA	NA	TRUE	55885946	54974154	1	4
SRR1443713	GTEX-13G51-0011-R8b-SM-5LZZ4	SRP012682	GTEx	brain	Brain_hypothalamus_gtex	male	60-69	NA	NA	NA	TRUE	473189796	465338280	NA	2
SRR1432123	GTEX-13QIC-0011-R10a-SM-5O9C7	SRP012682	GTEx	brain	Brain_frontal_cortex_ba9_gtex	female	60-69	NA	NA	NA	TRUE	122373192	120353153	NA	2
SRR1102418	GTEX-X5EB-2626-SM-4E3HZ	SRP012682	GTEx	blood_vessel	Artery_tibial_gtex	male	40-49	NA	NA	NA	TRUE	116590496	113774875	0	0
SRR1343943	GTEX-Y114-1826-SM-4TT87	SRP012682	GTEx	uterus	FemaleRPS_uterus_gtex	female	50-59	NA	NA	NA	TRUE	114502190	111713859	1	0
SRR1437274	GTEX-WI4N-2026-SM-4OOS7	SRP012682	GTEx	kidney	Kidney_cortex_gtex	female	40-49	NA	NA	NA	TRUE	109829184	107563696	2	0
SRR810507	GTEX-SE5C-0626-SM-3P5ZJ	SRP012682	GTEx	heart	Heart_left_ventricle_gtex	female	40-49	NA	NA	NA	TRUE	109378852	104134138	1	0
SRR665417	GTEX-W5X1-2526-SM-3GILC	SRP012682	GTEx	skin	Skin_not_sun_exposed_suprapubic_gtex	female	40-49	NA	NA	NA	TRUE	98210002	67347104	1	0
SRR613783	GTEX-QLQW-1126-SM-2S1Q8	SRP012682	GTEx	skin	Skin_sun_exposed_lower_leg_gtex	male	30-39	NA	NA	NA	TRUE	93071116	86010545	1	0
SRR1349893	GTEX-13QBU-0426-SM-5J2O4	SRP012682	GTEx	heart	Heart_left_ventricle_gtex	female	40-49	NA	NA	NA	TRUE	92729782	86712026	1	0
SRR1367965	GTEX-ZU9S-0226-SM-5E441	SRP012682	GTEx	skin	Skin_sun_exposed_lower_leg_gtex	male	30-39	NA	NA	NA	TRUE	92111458	87313615	1	2
SRR1458828	GTEX-145ME-1326-SM-5O98Q	SRP012682	GTEx	uterus	FemaleRPS_uterus_gtex	female	40-49	NA	NA	NA	TRUE	88756930	86246699	1	0
SRR1358041	GTEX-13OW8-1326-SM-5J1OW	SRP012682	GTEx	skin	Skin_sun_exposed_lower_leg_gtex	male	60-69	NA	NA	NA	TRUE	87879066	85766635	1	2
SRR1403611	GTEX-ZYT6-1326-SM-5E453	SRP012682	GTEx	pancreas	Pancreas_gtex	male	30-39	NA	NA	NA	TRUE	86464716	80818351	2	1
SRR1486117	GTEX-ZA64-1226-SM-5HL7B	SRP012682	GTEx	small_intestine	Gastro_small_intestine_terminal_ileum_gtex	male	20-29	NA	NA	NA	TRUE	85396758	83250907	1	0
SRR1336911	GTEX-13NZ9-0826-SM-5J1NI	SRP012682	GTEx	blood_vessel	Artery_tibial_gtex	male	50-59	NA	NA	NA	TRUE	83537902	81505998	0	0
SRR1327975	GTEX-13FXS-0011-R11a-SM-5L3DM	SRP012682	GTEx	brain	Brain_cerebellar_hemisphere_gtex	male	50-59	NA	NA	NA	TRUE	83036384	80943274	NA	2
SRR1416672	GTEX-13CF2-2726-SM-5LZWW	SRP012682	GTEx	muscle	Muscle_skeletal_gtex	male	60-69	NA	NA	NA	TRUE	82865858	81735193	0	2
SRR1329334	GTEX-13OW7-0011-R8b-SM-5L3HR	SRP012682	GTEx	brain	Brain_hypothalamus_gtex	male	50-59	NA	NA	NA	TRUE	80048952	78420892	NA	2
SRR1317387	GTEX-11ILO-1526-SM-5A5KZ	SRP012682	GTEx	pancreas	Pancreas_gtex	female	40-49	NA	NA	NA	TRUE	80007266	77054465	2	0
SRR1410656	GTEX-12WSB-0011-R6b-SM-5GU6J	SRP012682	GTEx	brain	Brain_nucleus_accumbens_basal_ganglia_gtex	female	60-69	NA	NA	NA	TRUE	79218202	77416552	NA	4
SRR1369148	GTEX-X4EP-0011-R9B-SM-4QASI	SRP012682	GTEx	brain	Brain_spinal_cord_cervical_c1_gtex	female	60-69	NA	NA	NA	TRUE	77189274	76194202	NA	4
SRR1362464	GTEX-13SLW-0011-R1a-SM-5S2W7	SRP012682	GTEx	brain	Brain_hippocampus_gtex	male	70-79	NA	NA	NA	TRUE	75208834	73114509	NA	2
SRR1468096	GTEX-YJ8O-1426-SM-5PNV9	SRP012682	GTEx	colon	Gastro_colon_sigmoid_gtex	female	40-49	NA	NA	NA	TRUE	74653916	72603335	1	1
SRR627462	GTEX-NPJ8-2626-SM-26GMZ	SRP012682	GTEx	brain	Brain_cerebellum_gtex	male	40-49	NA	NA	NA	TRUE	72975644	64921422	1	4
SRR1360150	GTEX-11ZU8-0011-R4a-SM-5BC6Y	SRP012682	GTEx	brain	Brain_amygdala_gtex	male	60-69	NA	NA	NA	TRUE	71859134	67338095	NA	4
SRR1452056	GTEX-131XW-0011-R11a-SM-5DUV9	SRP012682	GTEx	brain	Brain_cerebellar_hemisphere_gtex	female	50-59	NA	NA	NA	TRUE	71210562	68435398	NA	4
SRR1473979	GTEX-13G51-0011-R1a-SM-5LZYR	SRP012682	GTEx	brain	Brain_hippocampus_gtex	male	60-69	NA	NA	NA	TRUE	71067592	70028583	NA	2
SRR1467277	GTEX-145LT-0526-SM-5LUB2	SRP012682	GTEx	skin	Skin_not_sun_exposed_suprapubic_gtex	male	40-49	NA	NA	NA	TRUE	69810306	68095742	0	0
SRR1442612	GTEX-13N2G-1826-SM-5KM1I	SRP012682	GTEx	prostate	MaleRPS_prostate_gtex	male	60-69	NA	NA	NA	TRUE	69569166	67883790	1	2
SRR654940	GTEX-UTHO-1226-SM-3GAEE	SRP012682	GTEx	heart	Heart_atrial_appendage_gtex	male	60-69	NA	NA	NA	TRUE	69432050	41048503	1	3
SRR1069539	GTEX-QLQW-0126-SM-447BK	SRP012682	GTEx	spleen	Spleen_gtex	male	30-39	NA	NA	NA	TRUE	69118836	68092929	1	0
SRR1402513	GTEX-ZVT3-0011-R11b-SM-57WBI	SRP012682	GTEx	brain	Brain_cerebellar_hemisphere_gtex	female	60-69	NA	NA	NA	TRUE	68425456	66107695	NA	2
SRR1431823	GTEX-WYVS-2026-SM-4PQZ4	SRP012682	GTEx	salivary_gland	Minor_salivary_gland_gtex	female	40-49	NA	NA	NA	TRUE	63356074	62416425	1	0
SRR1360056	GTEX-117YW-1426-SM-5EGGO	SRP012682	GTEx	prostate	MaleRPS_prostate_gtex	male	50-59	NA	NA	NA	TRUE	62905310	59928236	1	3
SRR1456051	GTEX-YECK-1926-SM-4W21H	SRP012682	GTEx	liver	Liver_gtex	male	60-69	NA	NA	NA	TRUE	170707240	167014827	2	3
SRR657587	GTEX-T6MN-0011-R5A-SM-32QPD	SRP012682	GTEx	brain	Brain_caudate_basal_ganglia_gtex	male	50-59	NA	NA	NA	TRUE	161628150	146881530	NA	2
SRR600385	GTEX-PWO3-0011-R3A-SM-2I5EX	SRP012682	GTEx	brain	Brain_anterior_cingulate_cortex_ba24_gtex	female	60-69	NA	NA	NA	TRUE	143753660	128856223	NA	4
SRR1331597	GTEX-13OVJ-0011-R5a-SM-5P9H7	SRP012682	GTEx	brain	Brain_caudate_basal_ganglia_gtex	female	50-59	NA	NA	NA	TRUE	116783616	115231907	NA	2
SRR1075997	GTEX-XOT4-1126-SM-4B66E	SRP012682	GTEx	heart	Heart_atrial_appendage_gtex	female	60-69	NA	NA	NA	TRUE	110507362	107934781	1	2
SRR1467294	GTEX-13PVQ-0011-R4a-SM-5O9CT	SRP012682	GTEx	brain	Brain_amygdala_gtex	male	50-59	NA	NA	NA	TRUE	110234462	107573821	NA	2
SRR1375774	GTEX-ZV68-0526-SM-59HKI	SRP012682	GTEx	muscle	Muscle_skeletal_gtex	female	50-59	NA	NA	NA	TRUE	107751350	101661044	0	2
SRR1404640	GTEX-111FC-3126-SM-5GZZ2	SRP012682	GTEx	brain	Brain_cortex_gtex	male	60-69	NA	NA	NA	TRUE	101686126	98955748	1	1
SRR659109	GTEX-U4B1-1726-SM-3DB9F	SRP012682	GTEx	adipose_tissue	Adipose_subcutaneous_gtex	male	40-49	NA	NA	NA	TRUE	101079304	96974193	1	0
SRR1410550	GTEX-12WSM-1426-SM-5GCPA	SRP012682	GTEx	colon	Gastro_colon_sigmoid_gtex	male	60-69	NA	NA	NA	TRUE	96718416	94789395	3	2
SRR1387475	GTEX-ZZPU-1126-SM-5N9CW	SRP012682	GTEx	heart	Heart_atrial_appendage_gtex	female	50-59	NA	NA	NA	TRUE	96097684	94522540	0	0
SRR1342829	GTEX-ZZPU-0226-SM-5N9BV	SRP012682	GTEx	blood_vessel	Artery_aorta_gtex	female	50-59	NA	NA	NA	TRUE	94993362	93570974	0	0
SRR1397744	GTEX-13FH7-1426-SM-5IFIC	SRP012682	GTEx	pancreas	Pancreas_gtex	female	50-59	NA	NA	NA	TRUE	93059294	90577609	1	0
SRR1375203	GTEX-1445S-0011-R6b-SM-5PNUF	SRP012682	GTEx	brain	Brain_nucleus_accumbens_basal_ganglia_gtex	male	60-69	NA	NA	NA	TRUE	92080668	90191031	NA	3
SRR1480964	GTEX-146FQ-0126-SM-5NQA9	SRP012682	GTEx	skin	Skin_sun_exposed_lower_leg_gtex	male	30-39	NA	NA	NA	TRUE	91901172	88706141	1	0
SRR1387921	GTEX-Y111-0226-SM-4SOIW	SRP012682	GTEx	adipose_tissue	Adipose_subcutaneous_gtex	male	50-59	NA	NA	NA	TRUE	90425744	89054583	1	1
SRR1388419	GTEX-13PDP-1326-SM-5K7U9	SRP012682	GTEx	heart	Heart_atrial_appendage_gtex	male	60-69	NA	NA	NA	TRUE	90163594	87418225	1	4
SRR1430679	GTEX-12WSE-0926-SM-5S2VX	SRP012682	GTEx	heart	Heart_atrial_appendage_gtex	male	20-29	NA	NA	NA	TRUE	82972220	80921230	0	2
SRR1099857	GTEX-Q734-1626-SM-48U1B	SRP012682	GTEx	uterus	FemaleRPS_uterus_gtex	female	40-49	NA	NA	NA	TRUE	81529212	80659616	1	0
SRR1092208	GTEX-SE5C-1026-SM-4BRUG	SRP012682	GTEx	bladder	Bladder_gtex	female	40-49	NA	NA	NA	TRUE	79513508	77791992	1	0
SRR1365332	GTEX-ZDTT-2726-SM-4WKF8	SRP012682	GTEx	skin	Skin_sun_exposed_lower_leg_gtex	male	60-69	NA	NA	NA	TRUE	79380070	78114937	0	0
SRR1447916	GTEX-11ZTS-3026-SM-5EQM7	SRP012682	GTEx	salivary_gland	Minor_salivary_gland_gtex	female	60-69	NA	NA	NA	TRUE	78561392	76125317	1	2
SRR1456634	GTEX-12WSD-2926-SM-5LZUH	SRP012682	GTEx	vagina	FemaleRPS_vagina_gtex	female	60-69	NA	NA	NA	TRUE	78043118	76973094	1	2
SRR1499193	GTEX-12WSD-3126-SM-5HL7P	SRP012682	GTEx	brain	Brain_cortex_gtex	female	60-69	NA	NA	NA	TRUE	75983910	74307204	1	2
SRR1406936	GTEX-13U4I-0926-SM-5LU5A	SRP012682	GTEx	blood_vessel	Artery_coronary_gtex	female	40-49	NA	NA	NA	TRUE	70229568	68313991	1	0
SRR1327933	GTEX-YEC3-0326-SM-5IFJJ	SRP012682	GTEx	blood_vessel	Artery_coronary_gtex	male	50-59	NA	NA	NA	TRUE	69375060	67804116	1	0
SRR1367896	GTEX-WYJK-0726-SM-4ONC9	SRP012682	GTEx	spleen	Spleen_gtex	male	50-59	NA	NA	NA	TRUE	69295658	67531064	1	0
SRR1072578	GTEX-SE5C-1526-SM-4BRWU	SRP012682	GTEx	colon	Gastro_colon_transverse_gtex	female	40-49	NA	NA	NA	TRUE	68910010	67363603	0	0
SRR1081935	GTEX-WFG8-1326-SM-4LVN3	SRP012682	GTEx	stomach	Gastro_stomach_gtex	male	20-29	NA	NA	NA	TRUE	66151716	64195171	1	0
SRR1439937	GTEX-ZPIC-2426-SM-5DUW1	SRP012682	GTEx	blood_vessel	Artery_tibial_gtex	female	40-49	NA	NA	NA	TRUE	63469460	61617738	0	0
SRR1380163	GTEX-145MG-0826-SM-5Q5C2	SRP012682	GTEx	thyroid	Thyroid_gtex	male	50-59	NA	NA	NA	TRUE	61350540	59901577	2	2
SRR1367128	GTEX-13SLX-0011-R4a-SM-5O9BJ	SRP012682	GTEx	brain	Brain_amygdala_gtex	female	50-59	NA	NA	NA	TRUE	131052916	127936367	NA	2
SRR819719	GTEX-O5YW-1526-SM-3MJGL	SRP012682	GTEx	stomach	Gastro_stomach_gtex	male	50-59	NA	NA	NA	TRUE	127576746	122597601	1	0
SRR661517	GTEX-T2IS-0526-SM-32QP9	SRP012682	GTEx	lung	Lung_gtex	female	20-29	NA	NA	NA	TRUE	118167176	101551025	1	1
SRR1417524	GTEX-Y3IK-0426-SM-4WWE2	SRP012682	GTEx	pancreas	Pancreas_gtex	female	50-59	NA	NA	NA	TRUE	110653456	106737578	1	0
SRR661349	GTEX-S7SE-0011-R10A-SM-2XCDF	SRP012682	GTEx	brain	Brain_frontal_cortex_ba9_gtex	male	50-59	NA	NA	NA	TRUE	104913734	93929304	NA	2
SRR1433819	GTEX-12WSB-0426-SM-5BC6H	SRP012682	GTEx	nerve	Nerve_tibial_gtex	female	60-69	NA	NA	NA	TRUE	101515666	93621016	0	4
SRR814407	GTEX-O5YV-1126-SM-3LK73	SRP012682	GTEx	adrenal_gland	Adrenal_gland_gtex	female	60-69	NA	NA	NA	TRUE	101156734	91119850	1	3
SRR1331922	GTEX-12KS4-0826-SM-5BC5R	SRP012682	GTEx	muscle	Muscle_skeletal_gtex	male	30-39	NA	NA	NA	TRUE	95947162	88531367	0	0
SRR1439850	GTEX-11WQC-0011-R11b-SM-57WD6	SRP012682	GTEx	brain	Brain_cerebellar_hemisphere_gtex	male	60-69	NA	NA	NA	TRUE	94636272	91739282	NA	2
SRR1376228	GTEX-13O21-2926-SM-5J1OU	SRP012682	GTEx	blood_vessel	Artery_coronary_gtex	male	50-59	NA	NA	NA	TRUE	92006286	89839205	1	0
SRR1466490	GTEX-12WSG-2026-SM-5FQUU	SRP012682	GTEx	stomach	Gastro_stomach_gtex	female	50-59	NA	NA	NA	TRUE	89156634	85402380	2	0
SRR1466770	GTEX-11EI6-2626-SM-5PNVT	SRP012682	GTEx	colon	Gastro_colon_sigmoid_gtex	male	60-69	NA	NA	NA	TRUE	88896984	86393054	1	4
SRR1091645	GTEX-U8XE-2526-SM-4E3IT	SRP012682	GTEx	prostate	MaleRPS_prostate_gtex	male	30-39	NA	NA	NA	TRUE	88411988	85741921	1	4
SRR1430775	GTEX-13OVJ-2426-SM-5KM3I	SRP012682	GTEx	ovary	FemaleRPS_ovary_gtex	female	50-59	NA	NA	NA	TRUE	87384072	85447079	1	2
SRR1456711	GTEX-ZC5H-1726-SM-5HL7X	SRP012682	GTEx	kidney	Kidney_cortex_gtex	female	40-49	NA	NA	NA	TRUE	86764366	84634805	2	0
SRR1443734	GTEX-13W3W-0726-SM-5IJDQ	SRP012682	GTEx	skin	Skin_not_sun_exposed_suprapubic_gtex	female	60-69	NA	NA	NA	TRUE	86131748	83032112	0	0
SRR1105441	GTEX-XAJ8-0626-SM-47JY4	SRP012682	GTEx	prostate	MaleRPS_prostate_gtex	male	40-49	NA	NA	NA	TRUE	81508726	78856212	1	0
SRR1476034	GTEX-11DXZ-2026-SM-5987S	SRP012682	GTEx	skin	Skin_not_sun_exposed_suprapubic_gtex	male	50-59	NA	NA	NA	TRUE	80082998	74843400	1	0
SRR1421198	GTEX-YJ89-0011-R8b-SM-4SOK8	SRP012682	GTEx	brain	Brain_hypothalamus_gtex	male	60-69	NA	NA	NA	TRUE	79398328	78490177	NA	2
SRR1333694	GTEX-147GR-0011-R9a-SM-5S2UY	SRP012682	GTEx	brain	Brain_spinal_cord_cervical_c1_gtex	male	60-69	NA	NA	NA	TRUE	75547992	73532782	NA	2
SRR1432890	GTEX-11EM3-1026-SM-5A5KL	SRP012682	GTEx	stomach	Gastro_stomach_gtex	female	20-29	NA	NA	NA	TRUE	74504566	71933236	1	0
SRR1442840	GTEX-ZDTS-0326-SM-5HL83	SRP012682	GTEx	nerve	Nerve_tibial_gtex	male	60-69	NA	NA	NA	TRUE	74350768	72315969	1	2
SRR1362906	GTEX-13X6J-1326-SM-5QGOV	SRP012682	GTEx	blood_vessel	Artery_coronary_gtex	male	50-59	NA	NA	NA	TRUE	72799268	71338087	1	2
SRR1394734	GTEX-13D11-0526-SM-5LZYM	SRP012682	GTEx	adipose_tissue	Adipose_visceral_omentum_gtex	female	50-59	NA	NA	NA	TRUE	72053300	70692747	1	0
SRR1343393	GTEX-TML8-0726-SM-4DXTT	SRP012682	GTEx	cervix_uteri	FemaleRPS_cervix_endocervix_gtex	female	40-49	NA	NA	NA	TRUE	71462428	70112051	1	0
SRR1081401	GTEX-R55D-0126-SM-48FEL	SRP012682	GTEx	testis	MaleRPS_testis_gtex	male	50-59	NA	NA	NA	TRUE	71376670	69592877	1	0
SRR1473016	GTEX-Y3IK-1426-SM-4YCES	SRP012682	GTEx	stomach	Gastro_stomach_gtex	female	50-59	NA	NA	NA	TRUE	71109322	68137175	2	0
SRR1435272	GTEX-13X6H-0726-SM-5Q5BX	SRP012682	GTEx	spleen	Spleen_gtex	female	50-59	NA	NA	NA	TRUE	69705384	68160336	2	0
SRR1468271	GTEX-12126-0426-SM-5Q5AP	SRP012682	GTEx	adipose_tissue	Adipose_subcutaneous_gtex	male	20-29	NA	NA	NA	TRUE	69536376	67972628	0	1
SRR1102998	GTEX-WFG7-1626-SM-4LVMF	SRP012682	GTEx	colon	Gastro_colon_sigmoid_gtex	male	20-29	NA	NA	NA	TRUE	63577484	62047963	1	0
SRR1442509	GTEX-X3Y1-2626-SM-4PQZI	SRP012682	GTEx	testis	MaleRPS_testis_gtex	male	40-49	NA	NA	NA	TRUE	62219052	61293407	1	0
SRR1344079	GTEX-13RTK-0826-SM-5Q5C6	SRP012682	GTEx	small_intestine	Gastro_small_intestine_terminal_ileum_gtex	male	20-29	NA	NA	NA	TRUE	58617406	57432838	2	0
SRR1315842	GTEX-12ZZZ-0011-R11a-SM-5EGLC	SRP012682	GTEx	brain	Brain_cerebellar_hemisphere_gtex	male	60-69	NA	NA	NA	TRUE	192883506	188322114	NA	2
SRR659187	GTEX-TSE9-0011-R6A-SM-3DB7L	SRP012682	GTEx	brain	Brain_nucleus_accumbens_basal_ganglia_gtex	female	60-69	NA	NA	NA	TRUE	183567690	168468588	NA	0
SRR817817	GTEX-OHPL-2026-SM-3TW8R	SRP012682	GTEx	uterus	FemaleRPS_uterus_gtex	female	60-69	NA	NA	NA	TRUE	146532566	142584651	1	0
SRR1472462	GTEX-YF7O-0626-SM-4W21R	SRP012682	GTEx	lung	Lung_gtex	male	50-59	NA	NA	NA	TRUE	131396770	129066982	1	0
SRR1315799	GTEX-13PVQ-0011-R11a-SM-5O9DU	SRP012682	GTEx	brain	Brain_cerebellar_hemisphere_gtex	male	50-59	NA	NA	NA	TRUE	125038360	122909325	NA	2
SRR810051	GTEX-WQUQ-1326-SM-3MJFF	SRP012682	GTEx	heart	Heart_atrial_appendage_gtex	male	60-69	NA	NA	NA	TRUE	124132398	119819832	1	0
SRR600608	GTEX-NL3H-0011-R3a-SM-2I3GL	SRP012682	GTEx	brain	Brain_anterior_cingulate_cortex_ba24_gtex	male	60-69	NA	NA	NA	TRUE	119097840	112216674	NA	3
SRR1356204	GTEX-Z93S-2826-SM-57WBL	SRP012682	GTEx	brain	Brain_cerebellum_gtex	male	50-59	NA	NA	NA	TRUE	116880764	113804468	1	2
SRR1327723	GTEX-Y114-0526-SM-4TT8V	SRP012682	GTEx	adrenal_gland	Adrenal_gland_gtex	female	50-59	NA	NA	NA	TRUE	116852572	114358216	1	0
SRR1413436	GTEX-13PDP-0226-SM-5K7W9	SRP012682	GTEx	adipose_tissue	Adipose_subcutaneous_gtex	male	60-69	NA	NA	NA	TRUE	113587310	110392927	1	4
SRR1475062	GTEX-Y114-1926-SM-4TT8J	SRP012682	GTEx	vagina	FemaleRPS_vagina_gtex	female	50-59	NA	NA	NA	TRUE	109139498	106648974	1	0
SRR665241	GTEX-QDT8-0011-R9A-SM-32PKH	SRP012682	GTEx	brain	Brain_spinal_cord_cervical_c1_gtex	female	30-39	NA	NA	NA	TRUE	102822192	37690292	NA	4
SRR1310075	GTEX-111FC-0126-SM-5N9DL	SRP012682	GTEx	skin	Skin_sun_exposed_lower_leg_gtex	male	60-69	NA	NA	NA	TRUE	102200302	100624783	1	1
SRR1457354	GTEX-131XH-2426-SM-5PNZ6	SRP012682	GTEx	blood_vessel	Artery_tibial_gtex	male	50-59	NA	NA	NA	TRUE	99294066	97895573	0	2
SRR1479216	GTEX-14BMU-1226-SM-5S2OR	SRP012682	GTEx	skin	Skin_not_sun_exposed_suprapubic_gtex	female	20-29	NA	NA	NA	TRUE	98804664	96935322	0	0
SRR1374246	GTEX-145MH-2926-SM-5Q5D2	SRP012682	GTEx	brain	Brain_cerebellum_gtex	male	50-59	NA	NA	NA	TRUE	98309110	94849704	2	1
SRR1324119	GTEX-11NSD-2226-SM-5986V	SRP012682	GTEx	skin	Skin_sun_exposed_lower_leg_gtex	male	20-29	NA	NA	NA	TRUE	92764976	87831484	0	0
SRR1330878	GTEX-12WSL-2026-SM-5GCML	SRP012682	GTEx	skin	Skin_not_sun_exposed_suprapubic_gtex	male	50-59	NA	NA	NA	TRUE	90510162	87924733	1	0
SRR817190	GTEX-WL46-2826-SM-3LK81	SRP012682	GTEx	brain	Brain_cerebellum_gtex	male	50-59	NA	NA	NA	TRUE	89173212	78945871	1	2
SRR1474886	GTEX-11WQC-0011-R6a-SM-5BC77	SRP012682	GTEx	brain	Brain_nucleus_accumbens_basal_ganglia_gtex	male	60-69	NA	NA	NA	TRUE	87883008	83013367	NA	2
SRR1335651	GTEX-13FLW-0011-R6b-SM-5L3EN	SRP012682	GTEx	brain	Brain_nucleus_accumbens_basal_ganglia_gtex	male	50-59	NA	NA	NA	TRUE	87202912	84785244	NA	2
SRR627459	GTEX-O5YV-0526-SM-2D7VZ	SRP012682	GTEx	lung	Lung_gtex	female	60-69	NA	NA	NA	TRUE	86695802	84357779	0	3
SRR1354446	GTEX-1313W-0011-R10b-SM-5DUXA	SRP012682	GTEx	brain	Brain_frontal_cortex_ba9_gtex	female	50-59	NA	NA	NA	TRUE	86090492	83245879	NA	2
SRR1451897	GTEX-131YS-0011-R11b-SM-5EGLM	SRP012682	GTEx	brain	Brain_cerebellar_hemisphere_gtex	female	60-69	NA	NA	NA	TRUE	85937980	83853160	NA	2
SRR1322186	GTEX-13CF3-1426-SM-5K7YY	SRP012682	GTEx	colon	Gastro_colon_transverse_gtex	female	60-69	NA	NA	NA	TRUE	85322444	82407395	1	0
SRR1099881	GTEX-XUZC-1426-SM-4BRV3	SRP012682	GTEx	small_intestine	Gastro_small_intestine_terminal_ileum_gtex	female	30-39	NA	NA	NA	TRUE	80430690	78476550	1	0
SRR1437644	GTEX-146FH-0826-SM-5SI8T	SRP012682	GTEx	breast	Breast_mammary_tissue_gtex	female	50-59	NA	NA	NA	TRUE	77584464	75574809	0	0
SRR1398411	GTEX-13O3O-0011-R1b-SM-5KM2K	SRP012682	GTEx	brain	Brain_hippocampus_gtex	female	60-69	NA	NA	NA	TRUE	77298240	75715679	NA	3
SRR1087704	GTEX-S4Q7-0826-SM-4AD5E	SRP012682	GTEx	colon	Gastro_colon_transverse_gtex	male	20-29	NA	NA	NA	TRUE	75955158	74729036	1	0
SRR1384312	GTEX-11NSD-1726-SM-5N9C3	SRP012682	GTEx	small_intestine	Gastro_small_intestine_terminal_ileum_gtex	male	20-29	NA	NA	NA	TRUE	73286274	72147114	1	0
SRR1341365	GTEX-13FLW-0011-R10b-SM-5LZZF	SRP012682	GTEx	brain	Brain_frontal_cortex_ba9_gtex	male	50-59	NA	NA	NA	TRUE	73155450	72129139	NA	2
SRR1070789	GTEX-SE5C-1126-SM-4BRWZ	SRP012682	GTEx	vagina	FemaleRPS_vagina_gtex	female	40-49	NA	NA	NA	TRUE	70931254	69598191	0	0
SRR1097728	GTEX-PWOO-2026-SM-48TDE	SRP012682	GTEx	vagina	FemaleRPS_vagina_gtex	female	40-49	NA	NA	NA	TRUE	67575712	66816217	0	0
SRR1329508	GTEX-ZVP2-1726-SM-5GU5P	SRP012682	GTEx	small_intestine	Gastro_small_intestine_terminal_ileum_gtex	male	50-59	NA	NA	NA	TRUE	59791556	58545577	1	0
SRR1084816	GTEX-XQ8I-0826-SM-4BOOE	SRP012682	GTEx	blood_vessel	Artery_tibial_gtex	male	50-59	NA	NA	NA	TRUE	57377170	56658396	0	0
SRR1362488	GTEX-VJWN-1026-SM-4M1ZN	SRP012682	GTEx	heart	Heart_atrial_appendage_gtex	female	50-59	NA	NA	NA	TRUE	49903448	49329030	1	2
SRR607647	GTEX-PWO3-0011-R5A-SM-2I5EZ	SRP012682	GTEx	brain	Brain_caudate_basal_ganglia_gtex	female	60-69	NA	NA	NA	TRUE	161283262	148488491	NA	4
SRR602728	GTEX-Q2AG-0011-R3A-SM-2HMJ9	SRP012682	GTEx	brain	Brain_anterior_cingulate_cortex_ba24_gtex	female	40-49	NA	NA	NA	TRUE	111593348	82276164	NA	2
SRR1456794	GTEX-13X6J-1626-SM-5Q5CV	SRP012682	GTEx	esophagus	Gastro_esophagus_muscularis_gtex	male	50-59	NA	NA	NA	TRUE	108967850	103857576	1	2
SRR1375883	GTEX-Y5V6-1226-SM-4VDTE	SRP012682	GTEx	esophagus	Gastro_esophagus_gastroesophageal_junction_gtex	male	60-69	NA	NA	NA	TRUE	107625856	105521801	0	0
SRR1454374	GTEX-ZYFG-0426-SM-5E43M	SRP012682	GTEx	heart	Heart_left_ventricle_gtex	female	60-69	NA	NA	NA	TRUE	107348322	102394882	1	0
SRR1441701	GTEX-OXRO-0011-R9A-SM-5S2W3	SRP012682	GTEx	brain	Brain_spinal_cord_cervical_c1_gtex	female	60-69	NA	NA	NA	TRUE	91471266	89002997	NA	4
SRR1366390	GTEX-1128S-2626-SM-5H11Z	SRP012682	GTEx	pituitary	Pituitary_gtex	female	60-69	NA	NA	NA	TRUE	84268592	81319693	1	2
SRR1378948	GTEX-ZVT4-1026-SM-57WC4	SRP012682	GTEx	breast	Breast_mammary_tissue_gtex	female	50-59	NA	NA	NA	TRUE	83692208	80995635	1	3
SRR1404062	GTEX-12696-1726-SM-5EQLH	SRP012682	GTEx	stomach	Gastro_stomach_gtex	male	60-69	NA	NA	NA	TRUE	78934050	75897073	1	3
SRR1089562	GTEX-S4UY-1426-SM-4AD6Y	SRP012682	GTEx	cervix_uteri	FemaleRPS_cervix_ectocervix_gtex	female	40-49	NA	NA	NA	TRUE	78190608	76847393	1	0
SRR1472552	GTEX-Y111-1726-SM-4SOIQ	SRP012682	GTEx	esophagus	Gastro_esophagus_muscularis_gtex	male	50-59	NA	NA	NA	TRUE	76502004	75485771	1	1
SRR1329090	GTEX-12WSD-0011-R1b-SM-5LZVY	SRP012682	GTEx	brain	Brain_hippocampus_gtex	female	60-69	NA	NA	NA	TRUE	76443688	75142425	NA	2
SRR1318241	GTEX-13S86-0005-SM-5NQ7I	SRP012682	GTEx	blood	Blood_whole_blood_gtex	male	40-49	NA	NA	NA	TRUE	76150402	74643151	NA	0
SRR1440699	GTEX-11UD1-0011-R2b-SM-5BC6O	SRP012682	GTEx	brain	Brain_substantia_nigra_gtex	female	40-49	NA	NA	NA	TRUE	75664124	70919778	NA	3
SRR1096876	GTEX-S32W-1526-SM-4AD6Z	SRP012682	GTEx	cervix_uteri	FemaleRPS_cervix_ectocervix_gtex	female	50-59	NA	NA	NA	TRUE	72562944	71414749	1	0
SRR1362159	GTEX-ZWKS-0126-SM-5SIAA	SRP012682	GTEx	skin	Skin_sun_exposed_lower_leg_gtex	male	30-39	NA	NA	NA	TRUE	72294512	70438745	0	4
SRR1074140	GTEX-T6MO-1026-SM-4DM72	SRP012682	GTEx	fallopian_tube	FemaleRPS_fallopian_tube_gtex	female	40-49	NA	NA	NA	TRUE	71717228	70223458	1	0
SRR1337173	GTEX-13OVI-1726-SM-5L3DW	SRP012682	GTEx	muscle	Muscle_skeletal_gtex	female	60-69	NA	NA	NA	TRUE	71412012	69369385	0	0
SRR1356036	GTEX-12ZZX-0011-R8a-SM-5DUW8	SRP012682	GTEx	brain	Brain_hypothalamus_gtex	female	40-49	NA	NA	NA	TRUE	69900860	68196047	NA	1
SRR1311224	GTEX-111CU-1126-SM-5EGIM	SRP012682	GTEx	skin	Skin_not_sun_exposed_suprapubic_gtex	male	50-59	NA	NA	NA	TRUE	67543664	63802409	1	0
SRR1447673	GTEX-145LV-0226-SM-5S2QG	SRP012682	GTEx	heart	Heart_atrial_appendage_gtex	male	50-59	NA	NA	NA	TRUE	61308584	60448306	1	0
SRR1361757	GTEX-14BIM-0011-R5b-SM-5S2RM	SRP012682	GTEx	brain	Brain_caudate_basal_ganglia_gtex	female	60-69	NA	NA	NA	TRUE	60455102	59597080	NA	3
SRR1085402	GTEX-SNMC-0826-SM-4DM66	SRP012682	GTEx	bladder	Bladder_gtex	male	20-29	NA	NA	NA	TRUE	55821526	54575147	2	0
SRR661005	GTEX-QDT8-0011-R4A-SM-32PKM	SRP012682	GTEx	brain	Brain_amygdala_gtex	female	30-39	NA	NA	NA	TRUE	201869076	143963373	NA	4
SRR1368835	GTEX-13X6I-0011-R11a-SM-5P9HN	SRP012682	GTEx	brain	Brain_cerebellar_hemisphere_gtex	male	60-69	NA	NA	NA	TRUE	121199804	119630604	NA	4
SRR1075433	GTEX-XOTO-0011-R5A-SM-4B657	SRP012682	GTEx	brain	Brain_caudate_basal_ganglia_gtex	male	50-59	NA	NA	NA	TRUE	120662432	117984675	NA	2
SRR656300	GTEX-W5X1-0826-SM-3GILN	SRP012682	GTEx	heart	Heart_atrial_appendage_gtex	female	40-49	NA	NA	NA	TRUE	118479352	108988544	1	0
SRR1429912	GTEX-ZPIC-0926-SM-4WWFK	SRP012682	GTEx	pancreas	Pancreas_gtex	female	40-49	NA	NA	NA	TRUE	115581816	111613394	1	0
SRR613747	GTEX-RU72-2926-SM-2TF66	SRP012682	GTEx	brain	Brain_cerebellum_gtex	female	50-59	NA	NA	NA	TRUE	111945856	80125795	2	2
SRR1474684	GTEX-13VXU-0011-R7b-SM-5SI72	SRP012682	GTEx	brain	Brain_putamen_basal_ganglia_gtex	male	50-59	NA	NA	NA	TRUE	105300694	102348843	NA	2
SRR1390265	GTEX-14ASI-0726-SM-5Q5DC	SRP012682	GTEx	thyroid	Thyroid_gtex	male	60-69	NA	NA	NA	TRUE	103121840	98055534	2	2
SRR1349032	GTEX-131YS-0005-SM-5NQAS	SRP012682	GTEx	blood	Blood_whole_blood_gtex	female	60-69	NA	NA	NA	TRUE	98136370	94764037	NA	2
SRR1097245	GTEX-XMK1-2626-SM-4B65R	SRP012682	GTEx	salivary_gland	Minor_salivary_gland_gtex	male	40-49	NA	NA	NA	TRUE	97427344	95347730	1	0
SRR1375976	GTEX-13X6J-3026-SM-5Q5CU	SRP012682	GTEx	brain	Brain_cortex_gtex	male	50-59	NA	NA	NA	TRUE	94981210	91243363	1	2
SRR1408494	GTEX-YEC3-1726-SM-5IFIK	SRP012682	GTEx	testis	MaleRPS_testis_gtex	male	50-59	NA	NA	NA	TRUE	94772172	92706161	0	0
SRR1321046	GTEX-13CF2-0011-R7b-SM-5K7UV	SRP012682	GTEx	brain	Brain_putamen_basal_ganglia_gtex	male	60-69	NA	NA	NA	TRUE	94078266	90864667	NA	2
SRR1485789	GTEX-12WSB-0011-R11b-SM-57WBJ	SRP012682	GTEx	brain	Brain_cerebellar_hemisphere_gtex	female	60-69	NA	NA	NA	TRUE	89916912	87125256	NA	4
SRR1486280	GTEX-12WSI-0005-SM-5O99K	SRP012682	GTEx	blood	Blood_whole_blood_gtex	male	50-59	NA	NA	NA	TRUE	89411206	85820040	NA	2
SRR1500661	GTEX-12WSM-0726-SM-5GCOW	SRP012682	GTEx	liver	Liver_gtex	male	60-69	NA	NA	NA	TRUE	88877632	86462359	1	2
SRR1319648	GTEX-147F3-0226-SM-5NQBV	SRP012682	GTEx	muscle	Muscle_skeletal_gtex	female	50-59	NA	NA	NA	TRUE	81770390	78943726	1	0
SRR1336314	GTEX-11UD2-1626-SM-5EQM3	SRP012682	GTEx	liver	Liver_gtex	male	50-59	NA	NA	NA	TRUE	80676928	78105320	1	2
SRR1086490	GTEX-T2IS-0926-SM-4DM5B	SRP012682	GTEx	esophagus	Gastro_esophagus_muscularis_gtex	female	20-29	NA	NA	NA	TRUE	80038798	78104243	1	1
SRR1480831	GTEX-11XUK-0126-SM-5CVLK	SRP012682	GTEx	adrenal_gland	Adrenal_gland_gtex	female	40-49	NA	NA	NA	TRUE	79835054	75583606	1	0
SRR1387787	GTEX-13113-1226-SM-5EGHT	SRP012682	GTEx	small_intestine	Gastro_small_intestine_terminal_ileum_gtex	female	60-69	NA	NA	NA	TRUE	79201456	74950767	1	0
SRR1353157	GTEX-13O3Q-0011-R6a-SM-5KM2V	SRP012682	GTEx	brain	Brain_nucleus_accumbens_basal_ganglia_gtex	male	50-59	NA	NA	NA	TRUE	78482990	76954153	NA	2
SRR1480365	GTEX-13O3O-0011-R3b-SM-5KM3R	SRP012682	GTEx	brain	Brain_anterior_cingulate_cortex_ba24_gtex	female	60-69	NA	NA	NA	TRUE	78332548	76850905	NA	3
SRR1332488	GTEX-11P82-0126-SM-5HL72	SRP012682	GTEx	blood_vessel	Artery_aorta_gtex	male	20-29	NA	NA	NA	TRUE	77341784	75245889	1	1
SRR1341387	GTEX-13JUV-2926-SM-5LZX7	SRP012682	GTEx	brain	Brain_cortex_gtex	female	40-49	NA	NA	NA	TRUE	72623934	71538936	0	0
SRR1097618	GTEX-Q734-1026-SM-48U16	SRP012682	GTEx	stomach	Gastro_stomach_gtex	female	40-49	NA	NA	NA	TRUE	67940562	67099636	2	0
SRR1457792	GTEX-14BIM-2626-SM-5S2OF	SRP012682	GTEx	blood_vessel	Artery_aorta_gtex	female	60-69	NA	NA	NA	TRUE	67928998	66771506	1	3
SRR658457	GTEX-S7SF-0526-SM-3K2BC	SRP012682	GTEx	heart	Heart_left_ventricle_gtex	female	20-29	NA	NA	NA	TRUE	67333920	45460005	1	0
SRR1076584	GTEX-S32W-1326-SM-4AD5Q	SRP012682	GTEx	fallopian_tube	FemaleRPS_fallopian_tube_gtex	female	50-59	NA	NA	NA	TRUE	64616488	63610923	1	0
SRR1398138	GTEX-13O21-0726-SM-5L3EG	SRP012682	GTEx	esophagus	Gastro_esophagus_gastroesophageal_junction_gtex	male	50-59	NA	NA	NA	TRUE	63768214	62158323	1	0
SRR1420649	GTEX-13RTJ-2226-SM-5S2Q1	SRP012682	GTEx	kidney	Kidney_cortex_gtex	male	60-69	NA	NA	NA	TRUE	63717218	62702645	3	4
SRR665334	GTEX-QDT8-0011-R6A-SM-32PKI	SRP012682	GTEx	brain	Brain_nucleus_accumbens_basal_ganglia_gtex	female	30-39	NA	NA	NA	TRUE	187826644	169166519	NA	4
SRR811333	GTEX-OXRL-0426-SM-3NM97	SRP012682	GTEx	blood_vessel	Artery_aorta_gtex	male	50-59	NA	NA	NA	TRUE	137801334	132029535	1	0
SRR1380139	GTEX-YEC4-1526-SM-4W1YU	SRP012682	GTEx	testis	MaleRPS_testis_gtex	male	40-49	NA	NA	NA	TRUE	123670584	121714521	1	0
SRR658057	GTEX-UJMC-1826-SM-3GADT	SRP012682	GTEx	muscle	Muscle_skeletal_gtex	male	50-59	NA	NA	NA	TRUE	119881440	114650545	0	0
SRR1341763	GTEX-ZUA1-0011-R10a-SM-51MT6	SRP012682	GTEx	brain	Brain_frontal_cortex_ba9_gtex	male	40-49	NA	NA	NA	TRUE	111813856	105088685	NA	2
SRR612575	GTEX-N7MT-1126-SM-2YUNQ	SRP012682	GTEx	brain	Brain_cortex_gtex	female	60-69	NA	NA	NA	TRUE	110145508	38602078	0	4
SRR808472	GTEX-WHPG-1426-SM-3NMBB	SRP012682	GTEx	lung	Lung_gtex	male	50-59	NA	NA	NA	TRUE	103795658	100765021	1	0
SRR1408208	GTEX-13O3Q-0011-R10b-SM-5KM39	SRP012682	GTEx	brain	Brain_frontal_cortex_ba9_gtex	male	50-59	NA	NA	NA	TRUE	101642614	99654110	NA	2
SRR1414982	GTEX-1211K-0226-SM-59HJY	SRP012682	GTEx	heart	Heart_atrial_appendage_gtex	female	60-69	NA	NA	NA	TRUE	101482892	95897618	1	0
SRR1436651	GTEX-ZYT6-1626-SM-5E45R	SRP012682	GTEx	muscle	Muscle_skeletal_gtex	male	30-39	NA	NA	NA	TRUE	101095874	96159381	0	1
SRR1399178	GTEX-ZPIC-1626-SM-57WEB	SRP012682	GTEx	esophagus	Gastro_esophagus_muscularis_gtex	female	40-49	NA	NA	NA	TRUE	100881862	96844281	1	0
SRR1399501	GTEX-11EI6-2226-SM-5EGJM	SRP012682	GTEx	testis	MaleRPS_testis_gtex	male	60-69	NA	NA	NA	TRUE	100357548	98002416	2	4
SRR600852	GTEX-OXRL-0326-SM-2I3F2	SRP012682	GTEx	heart	Heart_left_ventricle_gtex	male	50-59	NA	NA	NA	TRUE	97936176	93369411	1	0
SRR1313747	GTEX-1117F-2526-SM-5GZY6	SRP012682	GTEx	vagina	FemaleRPS_vagina_gtex	female	60-69	NA	NA	NA	TRUE	94910704	91721526	2	4
SRR1394936	GTEX-13OW7-2926-SM-5MR3Z	SRP012682	GTEx	brain	Brain_cerebellum_gtex	male	50-59	NA	NA	NA	TRUE	92382674	91406278	1	2
SRR1444541	GTEX-13O21-0426-SM-5K7VR	SRP012682	GTEx	blood_vessel	Artery_aorta_gtex	male	50-59	NA	NA	NA	TRUE	88243480	86093657	1	0
SRR655578	GTEX-WEY5-2226-SM-3GILQ	SRP012682	GTEx	nerve	Nerve_tibial_gtex	female	40-49	NA	NA	NA	TRUE	85874702	76504346	0	0
SRR1340047	GTEX-ZVP2-0726-SM-59HKY	SRP012682	GTEx	pancreas	Pancreas_gtex	male	50-59	NA	NA	NA	TRUE	84855092	79198657	1	0
SRR613354	GTEX-RU72-0011-R8A-SM-2TF61	SRP012682	GTEx	brain	Brain_hypothalamus_gtex	female	50-59	NA	NA	NA	TRUE	83559264	49426120	NA	2
SRR661179	GTEX-S7SE-0011-R8A-SM-2XCDG	SRP012682	GTEx	brain	Brain_hypothalamus_gtex	male	50-59	NA	NA	NA	TRUE	76064514	65501994	NA	2
SRR1454031	GTEX-13113-1426-SM-5EGHU	SRP012682	GTEx	colon	Gastro_colon_sigmoid_gtex	female	60-69	NA	NA	NA	TRUE	74766896	70734063	1	0
SRR1476255	GTEX-ZEX8-1626-SM-4WKG7	SRP012682	GTEx	stomach	Gastro_stomach_gtex	male	50-59	NA	NA	NA	TRUE	74354326	72998900	3	0
SRR1374432	GTEX-11GSP-0226-SM-5A5KV	SRP012682	GTEx	ovary	FemaleRPS_ovary_gtex	female	60-69	NA	NA	NA	TRUE	74136622	71928641	0	2
SRR1317257	GTEX-1117F-0626-SM-5N9CS	SRP012682	GTEx	blood_vessel	Artery_coronary_gtex	female	60-69	NA	NA	NA	TRUE	73958046	72520508	1	4
SRR1415832	GTEX-12WSF-0011-R4b-SM-5HL88	SRP012682	GTEx	brain	Brain_amygdala_gtex	male	70-79	NA	NA	NA	TRUE	73160874	71561821	NA	4
SRR1332625	GTEX-Y111-1626-SM-57WCY	SRP012682	GTEx	esophagus	Gastro_esophagus_mucosa_gtex	male	50-59	NA	NA	NA	TRUE	67828622	65469430	2	1
SRR1312906	GTEX-11P7K-1726-SM-5GU6F	SRP012682	GTEx	stomach	Gastro_stomach_gtex	male	30-39	NA	NA	NA	TRUE	65184168	63895469	1	0
SRR1087152	GTEX-XLM4-0011-R7A-SM-4AT5L	SRP012682	GTEx	brain	Brain_putamen_basal_ganglia_gtex	male	60-69	NA	NA	NA	TRUE	61118186	59747606	NA	3
SRR607279	GTEX-PLZ6-0426-SM-2I5FG	SRP012682	GTEx	lung	Lung_gtex	male	30-39	NA	NA	NA	TRUE	133853950	108006109	1	0
SRR810007	GTEX-P4QS-1126-SM-3NMD5	SRP012682	GTEx	kidney	Kidney_cortex_gtex	male	60-69	NA	NA	NA	TRUE	146542778	143009364	1	0
SRR1475969	GTEX-YFC4-0011-R1a-SM-4V6EH	SRP012682	GTEx	brain	Brain_hippocampus_gtex	female	40-49	NA	NA	NA	TRUE	120661918	118814936	NA	1
SRR1436323	GTEX-Y5LM-0326-SM-4VBRN	SRP012682	GTEx	spleen	Spleen_gtex	female	40-49	NA	NA	NA	TRUE	119021922	114419072	1	0
SRR1369219	GTEX-13PL6-0011-R9b-SM-5O9CH	SRP012682	GTEx	brain	Brain_spinal_cord_cervical_c1_gtex	female	40-49	NA	NA	NA	TRUE	115360820	112425657	NA	3
SRR608456	GTEX-N7MS-0011-R1a-SM-2HMJG	SRP012682	GTEx	brain	Brain_hippocampus_gtex	male	60-69	NA	NA	NA	TRUE	112229584	96700252	NA	2
SRR810105	GTEX-P78B-2526-SM-3P5ZY	SRP012682	GTEx	uterus	FemaleRPS_uterus_gtex	female	40-49	NA	NA	NA	TRUE	107025506	102363849	1	NA
SRR1467011	GTEX-YFC4-0011-R7b-SM-4V6E2	SRP012682	GTEx	brain	Brain_putamen_basal_ganglia_gtex	female	40-49	NA	NA	NA	TRUE	104027664	102310152	NA	1
SRR1404339	GTEX-ZPU1-2326-SM-57WEP	SRP012682	GTEx	salivary_gland	Minor_salivary_gland_gtex	male	40-49	NA	NA	NA	TRUE	103898944	100331890	1	0
SRR1487910	GTEX-139UW-0226-SM-5K7WU	SRP012682	GTEx	lung	Lung_gtex	male	60-69	NA	NA	NA	TRUE	94444174	90079827	1	2
SRR1356746	GTEX-13FTY-2226-SM-5J1ND	SRP012682	GTEx	breast	Breast_mammary_tissue_gtex	female	40-49	NA	NA	NA	TRUE	92883476	91116867	1	2
SRR1451942	GTEX-ZV7C-1326-SM-5BC7G	SRP012682	GTEx	esophagus	Gastro_esophagus_gastroesophageal_junction_gtex	male	50-59	NA	NA	NA	TRUE	92781140	86917333	1	0
SRR1385101	GTEX-11OC5-0326-SM-5PNW5	SRP012682	GTEx	muscle	Muscle_skeletal_gtex	male	60-69	NA	NA	NA	TRUE	90242068	88310072	0	2
SRR1421375	GTEX-148VJ-0011-R9b-SM-5SI77	SRP012682	GTEx	brain	Brain_spinal_cord_cervical_c1_gtex	male	70-79	NA	NA	NA	TRUE	88951040	85892330	NA	2
SRR1358296	GTEX-Z9EW-0326-SM-5CVM8	SRP012682	GTEx	esophagus	Gastro_esophagus_gastroesophageal_junction_gtex	male	40-49	NA	NA	NA	TRUE	87322462	82614894	1	0
SRR1393068	GTEX-131XH-2926-SM-5LZU4	SRP012682	GTEx	brain	Brain_cerebellum_gtex	male	50-59	NA	NA	NA	TRUE	87175966	85735597	1	2
SRR1361838	GTEX-ZLWG-1026-SM-4WWC4	SRP012682	GTEx	uterus	FemaleRPS_uterus_gtex	female	50-59	NA	NA	NA	TRUE	86834132	85435847	0	0
SRR1389886	GTEX-ZTSS-0326-SM-5987M	SRP012682	GTEx	adrenal_gland	Adrenal_gland_gtex	male	40-49	NA	NA	NA	TRUE	86389700	81863349	1	0
SRR1354734	GTEX-12ZZW-2926-SM-5LZUP	SRP012682	GTEx	brain	Brain_cortex_gtex	male	50-59	NA	NA	NA	TRUE	85841944	84584831	1	4
SRR1400730	GTEX-14DAQ-1826-SM-5S2VV	SRP012682	GTEx	adrenal_gland	Adrenal_gland_gtex	female	60-69	NA	NA	NA	TRUE	85523856	83101482	1	4
SRR1499630	GTEX-1445S-0011-R7b-SM-5PNUG	SRP012682	GTEx	brain	Brain_putamen_basal_ganglia_gtex	male	60-69	NA	NA	NA	TRUE	83587750	82123029	NA	3
SRR1444348	GTEX-11DXY-0006-SM-5NQ8N	SRP012682	GTEx	blood	Blood_whole_blood_gtex	male	60-69	NA	NA	NA	TRUE	82029826	80349910	NA	2
SRR1488562	GTEX-ZUA1-0011-R8b-SM-51MST	SRP012682	GTEx	brain	Brain_hypothalamus_gtex	male	40-49	NA	NA	NA	TRUE	81970644	77971578	NA	2
SRR1100893	GTEX-S4Q7-1126-SM-4AD6R	SRP012682	GTEx	breast	Breast_mammary_tissue_gtex	male	20-29	NA	NA	NA	TRUE	77425584	76222540	0	0
SRR1072269	GTEX-XUW1-1526-SM-4BOOY	SRP012682	GTEx	esophagus	Gastro_esophagus_muscularis_gtex	female	50-59	NA	NA	NA	TRUE	77024204	76073640	1	0
SRR1089833	GTEX-TSE9-2726-SM-4DXSQ	SRP012682	GTEx	cervix_uteri	FemaleRPS_cervix_endocervix_gtex	female	60-69	NA	NA	NA	TRUE	73747180	71588893	2	0
SRR1332339	GTEX-12WSG-2726-SM-5EQ5M	SRP012682	GTEx	nerve	Nerve_tibial_gtex	female	50-59	NA	NA	NA	TRUE	71126752	68926195	1	0
SRR1327279	GTEX-WXYG-0126-SM-4OND7	SRP012682	GTEx	spleen	Spleen_gtex	female	50-59	NA	NA	NA	TRUE	70724816	69437763	1	0
SRR1309638	GTEX-113JC-2826-SM-5EGIT	SRP012682	GTEx	pituitary	Pituitary_gtex	female	50-59	NA	NA	NA	TRUE	70385172	67342974	2	2
SRR1443286	GTEX-Y5V5-0126-SM-5S2NW	SRP012682	GTEx	skin	Skin_not_sun_exposed_suprapubic_gtex	female	60-69	NA	NA	NA	TRUE	67254906	66022012	0	0
SRR1086983	GTEX-T5JW-0126-SM-4DM6K	SRP012682	GTEx	spleen	Spleen_gtex	female	20-29	NA	NA	NA	TRUE	64867062	62556099	1	0
SRR1475128	GTEX-13N11-0226-SM-5KM3C	SRP012682	GTEx	pancreas	Pancreas_gtex	female	50-59	NA	NA	NA	TRUE	62680714	61442564	1	0
SRR1485631	GTEX-12ZZW-2326-SM-5DUW2	SRP012682	GTEx	adipose_tissue	Adipose_visceral_omentum_gtex	male	50-59	NA	NA	NA	TRUE	59555604	58033172	1	4
SRR604098	GTEX-N7MS-0011-R11A-SM-2HMJS	SRP012682	GTEx	brain	Brain_cerebellar_hemisphere_gtex	male	60-69	NA	NA	NA	TRUE	118343758	111685424	NA	2
SRR1414595	GTEX-13NYS-3126-SM-5KLYV	SRP012682	GTEx	brain	Brain_cortex_gtex	male	60-69	NA	NA	NA	TRUE	106785404	104583104	1	4
SRR1440898	GTEX-YEC4-0926-SM-5PNXY	SRP012682	GTEx	adipose_tissue	Adipose_visceral_omentum_gtex	male	40-49	NA	NA	NA	TRUE	102738910	101491919	1	0
SRR1335470	GTEX-1399U-1026-SM-5J1OC	SRP012682	GTEx	esophagus	Gastro_esophagus_mucosa_gtex	female	50-59	NA	NA	NA	TRUE	100357066	98307000	1	0
SRR1410783	GTEX-13N2G-0011-R5a-SM-5MR33	SRP012682	GTEx	brain	Brain_caudate_basal_ganglia_gtex	male	60-69	NA	NA	NA	TRUE	100286294	99025455	NA	2
SRR1444412	GTEX-146FR-1026-SM-5NQ9T	SRP012682	GTEx	blood_vessel	Artery_aorta_gtex	female	60-69	NA	NA	NA	TRUE	97569678	94501437	1	0
SRR1314940	GTEX-13OVI-1126-SM-5KLZF	SRP012682	GTEx	kidney	Kidney_cortex_gtex	female	60-69	NA	NA	NA	TRUE	97214830	95131935	1	0
SRR1480854	GTEX-13O3P-0926-SM-5IFFI	SRP012682	GTEx	adipose_tissue	Adipose_visceral_omentum_gtex	male	50-59	NA	NA	NA	TRUE	97097112	94635808	0	4
SRR1310158	GTEX-11OF3-1926-SM-59889	SRP012682	GTEx	breast	Breast_mammary_tissue_gtex	male	60-69	NA	NA	NA	TRUE	96424264	91815931	1	2
SRR1338789	GTEX-ZYVF-2126-SM-5E44N	SRP012682	GTEx	blood_vessel	Artery_aorta_gtex	female	50-59	NA	NA	NA	TRUE	90027570	85475416	1	0
[truncated: 206 more rows]
