# Supplementary material for: PRAME and CTCFL-reactive TCRs for the treatment of ovarian cancer
Source: Front Immunol. 2023 Mar 21;14:1121973. doi: 10.3389/fimmu.2023.1121973 (PMC10070997; doi:10.3389/fimmu.2023.1121973)
Supplement: Supplementary file 4 [file Table_2.xlsx]

## Sheet: LogFC in OVCA_TCGA
PRAME and CTCFL-reactive TCRs for the treatment of ovarian cancer
Van Amerongen et al.
Supplementary Table 2
Ensembl number	logFC	PValue	symbol	Gene type	Gene details
ENSG00000184697.6	7.10205	4.03e-23	CLDN6	Protein-coding gene	Claudin 6
ENSG00000124092.12	5.79999	1.89e-14	CTCFL	Protein-coding gene	CCCTC-Binding Factor Like
ENSG00000236253.7	5.66851	6.72e-36	SLC25A3P1	Pseudogene	Solute Carrier Family 25 Member 3 Pseudogene 1
ENSG00000206596.1	5.27195	2.47e-13	NA	Pseudogene	RNA, U1 Small Nuclear 27, Pseudogene
ENSG00000248515.1	5.17192	1.27e-18	NA	LncRNA	Uncharacterized lncRNA
ENSG00000206588.1	4.97694	2.32e-12	NA	Pseudogene	RNA, U1 Small Nuclear 28, Pseudogene
ENSG00000277437.1	4.76207	6.01e-27	MIR3687-1	MiRNA	MircoRNA
ENSG00000236081.1	4.63419	0.000416148	ELFN1-AS1	LncRNA	ELFN1 Antisense RNA 1
ENSG00000185686.17	4.35153	2.45e-08	PRAME	Protein-coding gene	Preferentially Expressed Antigen In Melanoma
ENSG00000256234.1	4.20746	1.35e-08	NA
ENSG00000275708.1	4.08913	9.67e-17	MIR3648-1
ENSG00000264462.1	4.02179	3.88e-16	MIR3648-2
ENSG00000099953.9	3.94976	0.000522224	MMP11
ENSG00000231295.1	3.93522	2.2e-20	NA
ENSG00000225475.1	3.92387	3.7e-07	NA
ENSG00000181143.15	3.6046	1.11e-07	MUC16
ENSG00000206737.1	3.45515	1.72e-07	RNVU1-18
ENSG00000214336.4	3.43937	2.33e-11	FOXI3
ENSG00000280178.1	3.41508	0.00218428	NA
ENSG00000206585.1	3.4015	1.81e-07	RNVU1-7
ENSG00000147889.17	3.32251	3.69e-11	CDKN2A
ENSG00000207513.1	3.31774	2.97e-07	RNU1-3
ENSG00000277739.1	3.24091	1.61e-09	RNA5-8S5
ENSG00000275215.1	3.2339	1.26e-09	RNA5-8S5
ENSG00000206652.1	3.22421	5.79e-07	RNU1-1
ENSG00000278189.1	3.21967	1.72e-09	RNA5-8S5
ENSG00000278233.1	3.21899	1.36e-09	RNA5-8S5
ENSG00000259374.2	3.15176	1.11e-10	NA
ENSG00000225616.2	3.0415	4.47e-11	NA
ENSG00000207389.1	2.97367	3.28e-06	RNU1-4
ENSG00000275216.1	2.94614	9.59e-06	NA
ENSG00000277119.1	2.92174	1.46e-10	NA
ENSG00000237594.2	2.91288	0.000998373	NA
ENSG00000207005.1	2.89125	4.78e-06	RNU1-2
ENSG00000122136.13	2.88486	1.44e-06	OBP2A
ENSG00000273768.1	2.88355	4.06e-06	NA
ENSG00000254726.2	2.81051	0.000805768	MEX3A
ENSG00000149948.13	2.72484	0.0213809	HMGA2
ENSG00000178556.8	2.68058	9.6e-27	NA
ENSG00000273983.1	2.58522	0.00613304	HIST1H3G
ENSG00000225071.1	2.54088	2.81e-18	NA
ENSG00000102854.15	2.49596	0.00074605	MSLN
ENSG00000122133.16	2.49287	0.113871	PAEP
ENSG00000126709.14	2.48315	1.54e-09	IFI6
ENSG00000135925.8	2.41798	3.27e-06	WNT10A
ENSG00000231940.1	2.39272	6.77e-07	NA
ENSG00000242262.1	2.36475	1.03e-12	NA
ENSG00000263961.6	2.24959	1.51e-06	C1orf186
ENSG00000266402.3	2.24552	1.16e-10	SNHG25
ENSG00000273908.1	2.2336	2.83e-06	NA
ENSG00000237008.2	2.20914	8.72e-11	NA
ENSG00000007038.10	2.2006	0.0647322	PRSS21
ENSG00000244306.9	2.15726	0.00918619	LINC01296
ENSG00000275097.1	2.14381	1.04e-17	NA
ENSG00000160161.9	2.10013	0.0164543	CILP2
ENSG00000243663.1	2.08678	4.13e-15	NA
ENSG00000235459.5	2.07886	0.000124978	NA
ENSG00000271672.1	2.04407	0.0198751	NA
ENSG00000187244.10	2.01827	1.78e-10	BCAM
ENSG00000240972.1	1.97504	7.03e-15	MIF
ENSG00000241431.1	1.95181	0.000175044	NA
ENSG00000110492.15	1.94577	8.49e-09	MDK
ENSG00000218537.1	1.94061	1.45e-14	NA
ENSG00000234354.3	1.93876	8.17e-13	NA
ENSG00000255847.5	1.91172	8.96e-06	NA
ENSG00000219747.1	1.91115	9.29e-19	NA
ENSG00000271969.1	1.89009	7.03e-16	NA
ENSG00000225905.1	1.86692	3.02e-07	NA
ENSG00000084693.15	1.85026	2.65e-53	AGBL5
ENSG00000234335.1	1.83385	0.000205716	NA
ENSG00000186007.9	1.82801	0.000139903	LEMD1
ENSG00000187726.8	1.82434	1.09e-05	DNAJB13
ENSG00000226363.3	1.82315	2.66e-05	NA
ENSG00000233493.3	1.79994	0.00781442	TMEM238
ENSG00000130045.15	1.79976	0.0179824	NXNL2
ENSG00000236330.1	1.78996	0.000148062	NA
ENSG00000177732.8	1.78552	4.11e-17	SOX12
ENSG00000165215.6	1.78081	0.000763695	CLDN3
ENSG00000163923.9	1.76986	2.51e-08	RPL39L
ENSG00000230777.1	1.76563	7.65e-13	NA
ENSG00000283480.1	1.74996	0.0222943	NA
ENSG00000270066.3	1.74642	0.000164964	SCARNA2
ENSG00000278249.1	1.74606	0.00016651	SCARNA2
ENSG00000110195.11	1.74045	0.101627	FOLR1
ENSG00000124939.5	1.74034	0.14265	SCGB2A1
ENSG00000124249.6	1.72145	3.38e-05	KCNK15
ENSG00000154764.5	1.71442	0.17493	WNT7A
ENSG00000198918.7	1.71008	9.45e-15	RPL39
ENSG00000160932.10	1.70938	1.25e-08	LY6E
ENSG00000183242.11	1.70761	0.00139576	WT1-AS
ENSG00000225210.9	1.66721	0.0348861	DUXAP10
ENSG00000206597.1	1.65747	1e-05	SNORA57
ENSG00000134323.10	1.65679	0.0788429	MYCN
ENSG00000206195.10	1.64219	0.0386012	c("DUXAP8", "LINC01296")
ENSG00000235363.1	1.63081	7.22e-18	NA
ENSG00000123500.9	1.62564	0.103946	COL10A1
ENSG00000129654.7	1.61723	0.00614302	FOXJ1
ENSG00000251357.4	1.58954	1.25e-10	NA
ENSG00000220583.1	1.58454	2.1e-16	NA
ENSG00000175832.12	1.57514	0.000105882	ETV4
ENSG00000219146.1	1.56356	0.00145858	NA
ENSG00000197238.4	1.55098	1.62e-05	HIST1H4J
ENSG00000227630.2	1.54473	6.17e-06	LINC01132
ENSG00000268942.2	1.53701	6.45e-06	NA
ENSG00000224287.2	1.52295	0.0101257	MSL3P1
ENSG00000279809.1	1.51946	0.00480979	NA
ENSG00000235386.1	1.5113	0.0287745	NA
ENSG00000267308.1	1.49217	0.0285943	LOC105372290
ENSG00000234694.1	1.49175	0.0188741	LOC105378687
ENSG00000240801.1	1.48836	0.0104335	NA
ENSG00000231848.1	1.48017	3.33e-13	NA
ENSG00000244073.1	1.4789	2.83e-09	NA
ENSG00000212994.5	1.47112	0.0126399	NA
ENSG00000233514.1	1.46474	3.15e-14	NA
ENSG00000135747.11	1.4558	0.00517063	ZNF670-ZNF695
ENSG00000236498.1	1.45354	1.91e-18	NA
ENSG00000271266.1	1.44987	1.03e-07	NA
ENSG00000175063.16	1.44863	0.0449124	UBE2C
ENSG00000150551.10	1.4465	0.000198878	LYPD1
ENSG00000223416.3	1.4463	5.05e-08	NA
ENSG00000213695.3	1.43956	0.000134113	NA
ENSG00000186714.12	1.43893	1.86e-16	CCDC73
ENSG00000131944.9	1.43572	0.00107227	FAAP24
ENSG00000162006.9	1.43132	0.00574337	NA
ENSG00000261612.1	1.42431	1.24e-14	NA
ENSG00000196656.7	1.419	0.00649848	NA
ENSG00000224437.2	1.41648	0.000201788	NA
ENSG00000213943.3	1.41605	0.000141705	NA
ENSG00000104979.8	1.40991	1.07e-18	C19orf53
ENSG00000230061.2	1.40284	0.00184167	NA
ENSG00000232677.6	1.38996	1.85e-06	LINC00665
ENSG00000217130.1	1.38994	4.92e-12	NA
ENSG00000188372.14	1.38549	1.53e-07	ZP3
ENSG00000233927.4	1.37418	0.00751492	RPS28
ENSG00000213326.4	1.37173	4.41e-16	NA
ENSG00000101443.17	1.35176	0.149838	WFDC2
ENSG00000188486.3	1.34925	6.87e-10	H2AFX
ENSG00000260219.2	1.34604	1.23e-09	LOC101928707
ENSG00000277534.1	1.34565	1.28e-07	NA
ENSG00000162396.5	1.33925	8.23e-06	PARS2
ENSG00000168569.7	1.33907	2.97e-23	TMEM223
ENSG00000146677.7	1.32588	2e-11	NA
ENSG00000267742.1	1.32113	0.0544602	NA
ENSG00000231789.2	1.31371	0.000156404	PIK3CD-AS2
ENSG00000168081.8	1.3101	0.307833	PNOC
ENSG00000226396.1	1.30847	6.57e-09	NA
ENSG00000164736.5	1.29699	0.000198413	SOX17
ENSG00000183840.6	1.28477	0.000562093	GPR39
ENSG00000231327.1	1.28375	2.02e-05	LOC100133985
ENSG00000215349.2	1.28056	8.85e-13	NA
ENSG00000273542.1	1.26517	0.000287945	HIST1H4K
ENSG00000132004.12	1.26379	3.78e-13	FBXW9
ENSG00000254331.1	1.25307	0.00347108	NA
ENSG00000237149.5	1.25138	0.0118867	ZNF503-AS2
ENSG00000266648.1	1.23903	6.57e-11	NA
ENSG00000225721.5	1.23599	0.00150467	NA
ENSG00000234737.1	1.23526	0.0010045	NA
ENSG00000267383.6	1.23312	1.71e-10	NA
ENSG00000213988.9	1.23201	2.6e-11	ZNF90
ENSG00000254389.3	1.21847	0.0172358	RHPN1-AS1
ENSG00000213442.5	1.21377	5.83e-11	NA
ENSG00000225976.5	1.21045	0.000388077	NA
ENSG00000204392.10	1.20823	2.88e-16	LSM2
ENSG00000214975.4	1.20449	3.18e-16	NA
ENSG00000116157.5	1.19978	0.00670401	GPX7
ENSG00000213432.2	1.18813	8.43e-08	NA
ENSG00000267323.1	1.18667	6.75e-08	NA
ENSG00000130520.10	1.18601	1.5e-14	LSM4
ENSG00000224864.4	1.18275	9.37e-10	NA
ENSG00000117122.13	1.1808	0.0763297	MFAP2
ENSG00000064655.18	1.17929	0.10317	EYA2
ENSG00000253690.1	1.17701	0.30124	NA
ENSG00000214049.6	1.17426	0.107485	UCA1
ENSG00000245970.2	1.17206	8.66e-05	NA
ENSG00000173894.10	1.16178	0.000237439	CBX2
ENSG00000171858.17	1.15877	5.39e-10	RPS21
ENSG00000099284.13	1.15818	2.82e-05	H2AFY2
ENSG00000213315.5	1.15487	2.68e-06	NA
ENSG00000228835.1	1.14823	0.0086469	NA
ENSG00000240859.1	1.1449	0.0259802	NA
ENSG00000104889.4	1.14451	0.000577882	RNASEH2A
ENSG00000124217.4	1.1438	4.2e-06	MOCS3
ENSG00000215808.2	1.1429	0.304434	LINC01139
ENSG00000260083.1	1.13487	2.34e-10	MIR762HG
ENSG00000179085.7	1.13144	1.36e-07	DPM3
ENSG00000114686.8	1.13114	1.06e-07	MRPL3
ENSG00000264350.1	1.12952	6.9e-12	NA
ENSG00000269888.1	1.126	1.95e-13	NA
ENSG00000170370.11	1.11758	0.18238	EMX2
ENSG00000243403.1	1.11643	0.0264372	NA
ENSG00000267512.1	1.11433	2.25e-13	NA
ENSG00000215270.3	1.11237	2.48e-11	NA
ENSG00000171517.5	1.1099	0.275529	LPAR3
ENSG00000227077.3	1.10974	3.92e-07	NA
ENSG00000179958.8	1.10169	0.000315456	DCTPP1
ENSG00000071539.13	1.09509	0.0551762	TRIP13
ENSG00000179862.6	1.09028	0.00119258	CITED4
ENSG00000260836.1	1.08704	0.000337095	NA
ENSG00000139146.13	1.0794	0.0211626	FAM60A
ENSG00000184924.5	1.07741	0.000233703	PTRHD1
ENSG00000142544.6	1.0773	5.91e-07	CTU1
ENSG00000166736.11	1.07208	0.424482	HTR3A
ENSG00000105171.9	1.06035	5.73e-13	POP4
ENSG00000160877.5	1.05619	3.14e-12	NACC1
ENSG00000125877.12	1.0504	2.78e-12	ITPA
ENSG00000134258.16	1.04627	0.31467	VTCN1
ENSG00000125995.15	1.0448	0.0032055	ROMO1
ENSG00000105364.13	1.0443	6.12e-12	MRPL4
ENSG00000264940.4	1.04144	0.0730181	SNORD3C
ENSG00000229806.1	1.03788	1.21e-05	NA
ENSG00000182774.10	1.03305	0.000253289	RPS17
ENSG00000228889.6	1.02413	0.0117384	UBAC2-AS1
ENSG00000125743.10	1.01662	0.000165411	SNRPD2
ENSG00000135446.16	1.01313	7.52e-11	CDK4
ENSG00000256968.1	1.01265	0.000663569	NA
ENSG00000182612.10	1.01134	0.00186884	TSPAN10
ENSG00000163382.11	1.00363	1.02e-10	NAXE
ENSG00000113361.12	1.0003	0.180309	CDH6
ENSG00000120055.7	0.995139	0.0242399	C10orf95
ENSG00000220472.1	0.994098	1.81e-07	NA
ENSG00000233270.1	0.991136	0.000208088	NA
ENSG00000184937.12	0.980004	0.443559	WT1
ENSG00000176855.11	0.977102	0.0112132	NA
ENSG00000160688.18	0.96738	3.22e-14	FLAD1
ENSG00000180340.6	0.96704	0.00216387	FZD2
ENSG00000180211.5	0.957926	2.32e-06	NA
ENSG00000102243.12	0.954544	0.157238	VGLL1
ENSG00000162244.10	0.953952	9.12e-08	RPL29
ENSG00000179950.13	0.952507	1.83e-13	PUF60
ENSG00000231120.3	0.950934	2.86e-11	NA
ENSG00000248278.1	0.947731	1.54e-05	LOC105371814
ENSG00000099385.11	0.945663	9.17e-08	BCL7C
ENSG00000228474.5	0.941553	4.52e-11	OST4
ENSG00000244558.5	0.937007	0.00758294	NA
ENSG00000267282.1	0.930033	0.0396844	NA
ENSG00000185475.9	0.929697	7.42e-14	c("TMEM179B", "MIR6748")
ENSG00000242435.1	0.925545	0.00220793	NA
ENSG00000213958.2	0.923095	0.0154413	NA
ENSG00000105988.6	0.921509	5.36e-10	NA
ENSG00000138085.16	0.915949	2.54e-14	ATRAID
ENSG00000272913.1	0.913269	0.000514815	NA
ENSG00000100823.11	0.909642	5.42e-06	APEX1
ENSG00000204652.6	0.908434	0.000343113	NA
ENSG00000167244.18	0.908372	0.347784	IGF2
ENSG00000256843.1	0.906939	5.69e-12	NA
ENSG00000170382.11	0.904453	0.0179916	LRRN2
ENSG00000267449.1	0.903808	2.79e-06	NA
ENSG00000118707.9	0.900768	0.0191596	TGIF2
ENSG00000105732.12	0.89946	4e-12	ZNF574
ENSG00000262655.3	0.898754	0.251196	SPON1
ENSG00000263266.2	0.898318	0.00146397	NA
ENSG00000145592.13	0.897934	0.00237092	RPL37
ENSG00000257341.5	0.894839	0.0117259	CRIP1
ENSG00000204366.3	0.88469	3.58e-05	ZBTB12
ENSG00000178660.6	0.88285	6.48e-11	NA
ENSG00000219773.1	0.882125	0.0145224	NA
ENSG00000214160.9	0.875785	1.73e-08	ALG3
ENSG00000245248.7	0.871838	0.142063	NA
ENSG00000213145.9	0.870129	0.0191259	CRIP1
ENSG00000119669.4	0.865509	5.75e-07	IRF2BPL
ENSG00000161179.13	0.859593	6.01e-06	YDJC
ENSG00000117906.13	0.8588	2.81e-10	RCN2
ENSG00000218426.5	0.857783	8.72e-07	NA
ENSG00000244313.3	0.856948	1.09e-06	NA
ENSG00000250471.2	0.856802	0.00222374	NA
ENSG00000011052.21	0.855676	4.57e-08	NME1-NME2
ENSG00000253716.5	0.852589	0.000158586	MINCR
ENSG00000213741.8	0.850263	0.00532453	c("RPS29", "LOC100288910")
ENSG00000234287.1	0.848413	1.3e-06	NA
ENSG00000248641.1	0.845415	0.001668	NA
ENSG00000173207.12	0.844873	0.00841779	CKS1B
ENSG00000105655.18	0.843258	0.00206049	ISYNA1
ENSG00000124766.6	0.841935	0.0570985	SOX4
ENSG00000181524.6	0.836488	4.62e-07	NA
ENSG00000125611.15	0.836246	2.18e-06	CHCHD5
ENSG00000240747.7	0.83164	0.0368688	KRBOX1
ENSG00000181588.16	0.831067	3.52e-06	MEX3D
ENSG00000131469.12	0.828991	0.00220036	RPL27
ENSG00000219928.2	0.82807	0.000140788	NA
ENSG00000034510.5	0.825575	0.000225171	TMSB10
ENSG00000278594.1	0.822634	2.73e-06	NA
ENSG00000130202.9	0.82056	1.46e-05	NECTIN2
ENSG00000149273.14	0.82034	0.00750311	RPS3
ENSG00000137309.19	0.816468	0.00212462	HMGA1
ENSG00000269095.1	0.811719	2.13e-05	NA
ENSG00000184162.14	0.808842	2.75e-07	NR2C2AP
ENSG00000197705.9	0.805567	0.34095	KLHL14
ENSG00000253806.1	0.805523	0.23321	NA
ENSG00000106077.18	0.804794	5.13e-05	ABHD11
ENSG00000240371.1	0.804039	0.00147944	NA
ENSG00000232176.1	0.803003	0.0485961	NA
ENSG00000239672.7	0.801416	8.29e-05	NME1
ENSG00000283390.1	0.796238	4.9e-05	NA
ENSG00000226715.2	0.794957	0.000234235	LOC105378872
ENSG00000173950.15	0.792681	0.00381907	XXYLT1
ENSG00000177803.7	0.792308	0.000110382	NA
ENSG00000211591.1	0.791696	0.0596819	MIR762
ENSG00000242590.1	0.788663	0.00204264	NA
ENSG00000176731.11	0.787423	2.13e-08	C8orf59
ENSG00000239246.3	0.782133	8.24e-06	NA
ENSG00000240950.1	0.781301	0.05647	NA
ENSG00000245385.2	0.781193	5.57e-08	NA
ENSG00000173457.10	0.779336	0.037896	PPP1R14B
ENSG00000254560.5	0.777499	0.345107	BBOX1-AS1
ENSG00000242477.1	0.776332	0.00441938	NA
ENSG00000232818.2	0.775135	0.00510579	RPS2P32
ENSG00000267791.1	0.77497	0.000343627	NA
ENSG00000228265.5	0.771099	0.000209181	RALY-AS1
ENSG00000162961.13	0.770488	3.29e-05	DPY30
ENSG00000233527.8	0.770374	6.62e-06	ZNF529-AS1
ENSG00000136514.2	0.767175	0.154954	RTP4
ENSG00000268439.5	0.76575	0.00973444	EMG1
ENSG00000102898.11	0.764634	2.41e-08	NUTF2
ENSG00000271980.1	0.761995	2.12e-06	NA
ENSG00000162062.14	0.759901	0.108697	C16orf59
ENSG00000162951.10	0.757129	0.197669	LRRTM1
ENSG00000175768.12	0.757023	0.00194782	TOMM5
ENSG00000102100.15	0.754457	0.00394176	SLC35A2
ENSG00000230979.3	0.753013	0.000313433	NA
ENSG00000219470.1	0.747496	0.00024645	NA
ENSG00000176125.4	0.74546	0.00189137	UFSP1
ENSG00000105438.8	0.744364	0.00024411	KDELR1
ENSG00000237668.1	0.744272	0.000170006	NA
ENSG00000269900.3	0.741911	0.184203	RMRP
ENSG00000185085.2	0.741851	0.000200179	INTS5
ENSG00000277027.1	0.741839	0.18425	RMRP
ENSG00000243749.1	0.738619	1.21e-06	TMEM35B
ENSG00000133101.9	0.737311	0.141514	CCNA1
ENSG00000214881.4	0.735993	0.00650215	NA
ENSG00000274266.1	0.73346	0.126918	SNORA73A
ENSG00000255432.1	0.731346	6.86e-08	NA
ENSG00000232134.1	0.729456	9.67e-05	NA
ENSG00000132003.9	0.726125	0.000295895	ZSWIM4
ENSG00000227063.5	0.725763	7.41e-06	NA
ENSG00000238184.1	0.723971	0.0174235	CD81-AS1
ENSG00000204272.12	0.720206	1.85e-06	NA
ENSG00000243678.11	0.719929	4.36e-06	NME2
ENSG00000279483.1	0.71903	6.91e-06	NA
ENSG00000266978.1	0.716738	2.1e-05	NA
ENSG00000205871.5	0.716667	0.000255302	NA
ENSG00000130303.12	0.714895	0.0337795	BST2
ENSG00000136918.7	0.711745	0.0230391	WDR38
ENSG00000105193.8	0.71043	2.87e-05	RPS16
ENSG00000139131.12	0.7062	0.00634512	YARS2
ENSG00000253954.3	0.70161	4.9e-05	NA
ENSG00000205155.7	0.701538	9.78e-06	PSENEN
ENSG00000277639.2	0.701286	0.378312	LOC105371267
ENSG00000183971.5	0.701265	0.171119	NPW
ENSG00000077152.9	0.699803	0.103086	UBE2T
ENSG00000188157.13	0.699114	0.00312422	AGRN
ENSG00000268050.2	0.697769	0.013394	NA
ENSG00000156482.10	0.69752	0.00803376	RPL30
ENSG00000234465.10	0.69313	0.0187154	PINLYP
ENSG00000145912.8	0.689661	1.48e-06	NHP2
ENSG00000104472.9	0.689481	0.00184695	CHRAC1
ENSG00000198937.8	0.686269	0.111681	CCDC167
ENSG00000135452.9	0.683363	1.72e-06	TSPAN31
ENSG00000013275.7	0.682873	4.79e-07	PSMC4
ENSG00000185834.10	0.679293	0.000129564	NA
ENSG00000171084.15	0.675939	0.00347445	FAM86JP
ENSG00000214207.2	0.674474	0.0827429	NA
ENSG00000214541.3	0.674283	0.000141297	NA
ENSG00000125835.18	0.671684	0.0113346	SNRPB
ENSG00000077348.8	0.66753	0.000161957	EXOSC5
ENSG00000198356.11	0.665634	4.92e-08	ASNA1
ENSG00000219487.2	0.664451	2.97e-05	NA
ENSG00000225614.2	0.659379	0.0520543	ZNF469
ENSG00000113205.5	0.658274	0.303148	PCDHB3
ENSG00000104341.16	0.658008	0.0723444	LAPTM4B
ENSG00000182899.14	0.656808	5.55e-05	RPL35A
ENSG00000166426.7	0.656513	0.309256	CRABP1
ENSG00000183298.5	0.656169	0.00047497	NA
ENSG00000168393.12	0.655464	0.0207952	DTYMK
ENSG00000231369.1	0.655297	1.22e-05	NA
ENSG00000178409.13	0.654182	0.0681293	BEND3
ENSG00000147669.10	0.653708	2.68e-07	POLR2K
ENSG00000250444.1	0.653055	0.000591729	NA
ENSG00000130731.15	0.65194	0.000498325	METTL26
ENSG00000273314.1	0.651523	4.03e-05	NA
ENSG00000171960.10	0.647645	0.00634916	PPIH
ENSG00000143977.13	0.647493	0.00871693	SNRPG
ENSG00000186638.16	0.646737	0.0235756	KIF24
ENSG00000184635.13	0.646453	0.10339	ZNF93
ENSG00000204308.7	0.645543	0.00532054	RNF5
ENSG00000060718.19	0.645289	0.274217	COL11A1
ENSG00000142530.10	0.645165	0.140372	FAM71E1
ENSG00000137434.11	0.643361	0.249972	C6orf52
ENSG00000084774.13	0.642351	0.0120549	CAD
ENSG00000162300.11	0.642209	4e-07	ZFPL1
ENSG00000124614.13	0.641673	0.025475	RPS10
ENSG00000213316.9	0.641163	0.0324203	LTC4S
ENSG00000197472.14	0.639756	0.300565	ZNF695
ENSG00000235084.3	0.638248	0.00011082	NA
ENSG00000244086.1	0.637695	0.108613	NA
ENSG00000238165.1	0.636269	0.00236178	NA
ENSG00000135211.5	0.636249	0.0045246	TMEM60
ENSG00000137720.7	0.63547	0.0450413	C11orf1
ENSG00000213790.2	0.633983	6.97e-05	NA
ENSG00000172590.18	0.63325	7.93e-05	MRPL52
ENSG00000273145.1	0.632653	0.149242	NA
ENSG00000236603.2	0.629472	0.0483695	NA
ENSG00000160113.5	0.628564	0.000576252	NR2F6
ENSG00000268412.2	0.628333	0.000104947	NA
ENSG00000242970.2	0.624921	0.0164577	NA
ENSG00000166441.12	0.624144	0.0391073	RPL27A
ENSG00000121481.10	0.623632	0.00561311	RNF2
ENSG00000270084.1	0.620571	0.00214409	GAS5-AS1
ENSG00000161016.16	0.615443	0.000351166	c("RPL8", "MIR6850")
ENSG00000234009.1	0.612403	0.000442922	NA
ENSG00000165655.16	0.611947	0.0158028	ZNF503
ENSG00000262624.1	0.611571	0.0208652	NA
ENSG00000200087.1	0.610546	0.193859	NA
ENSG00000186222.4	0.606313	1.05e-06	BLOC1S4
ENSG00000020256.19	0.606129	0.00503853	ZFP64
ENSG00000130669.17	0.60373	0.0305297	PAK4
ENSG00000267748.4	0.60328	0.252314	NA
ENSG00000274964.1	0.601274	0.0187696	NA
ENSG00000136942.14	0.59956	0.001844	RPL35
ENSG00000212802.4	0.598598	0.00585184	NA
ENSG00000129354.11	0.598145	0.450585	AP1M2
ENSG00000198522.13	0.596756	0.000230501	GPN1
ENSG00000214736.7	0.595826	1.55e-05	TOMM6
ENSG00000171792.10	0.593629	0.036816	RHNO1
ENSG00000173456.4	0.59221	0.00672178	RNF26
ENSG00000079462.7	0.592012	0.00729974	PAFAH1B3
ENSG00000141858.11	0.591449	0.000300947	SAMD1
ENSG00000141971.12	0.591154	8.61e-05	MVB12A
ENSG00000197858.10	0.590642	9.32e-05	GPAA1
ENSG00000105011.8	0.590002	0.374697	ASF1B
ENSG00000235508.3	0.586716	0.00344263	NA
ENSG00000144426.18	0.5849	0.000495548	NBEAL1
ENSG00000168061.14	0.583272	0.00399266	SAC3D1
ENSG00000204196.5	0.582597	0.00128014	NA
ENSG00000143398.19	0.580239	0.00418131	PIP5K1A
ENSG00000225573.4	0.579283	0.00534465	NA
ENSG00000157992.12	0.577784	0.0362521	KRTCAP3
ENSG00000068438.14	0.577622	9.29e-07	FTSJ1
ENSG00000212829.8	0.577081	0.027157	NA
ENSG00000130193.7	0.575964	0.00387989	THEM6
ENSG00000159596.6	0.575412	0.00203499	TMEM69
ENSG00000240342.3	0.573538	0.000706033	NA
ENSG00000172500.12	0.572708	6.01e-06	FIBP
ENSG00000233971.1	0.572366	0.027532	NA
ENSG00000111843.13	0.571772	0.00615043	TMEM14C
ENSG00000196793.13	0.571476	0.0161877	ZNF239
ENSG00000241370.5	0.571345	0.000271168	RPP21
ENSG00000100105.17	0.571125	2.39e-05	PATZ1
ENSG00000008988.9	0.571075	0.0446067	RPS20
ENSG00000269476.1	0.569922	0.0655281	NA
ENSG00000099901.16	0.569099	0.00933423	RANBP1
ENSG00000121775.17	0.568239	3.28e-06	TMEM39B
ENSG00000188368.9	0.568076	0.00931273	PRR19
ENSG00000233725.7	0.567188	0.213999	LINC00284
ENSG00000189431.7	0.566096	0.250149	RASSF10
ENSG00000187566.4	0.562853	0.22605	NHLRC1
ENSG00000236358.1	0.560723	0.0162324	NA
ENSG00000111196.9	0.559779	0.0110432	MAGOHB
ENSG00000130204.12	0.557475	0.000251368	TOMM40
ENSG00000152464.14	0.556778	4.31e-08	RPP38
ENSG00000228532.4	0.55661	6.88e-07	NA
ENSG00000242457.1	0.555395	0.0898866	NA
ENSG00000240652.1	0.554596	0.0269866	NA
ENSG00000177352.9	0.553781	0.00917496	CCDC71
ENSG00000123975.4	0.553559	0.227416	CKS2
ENSG00000240087.3	0.553322	0.000944283	NA
ENSG00000127399.14	0.55295	0.0349125	LRRC61
ENSG00000226479.3	0.550659	0.024596	TMEM185B
ENSG00000156427.7	0.550508	0.163732	FGF18
ENSG00000128408.8	0.549178	0.40502	RIBC2
ENSG00000128581.15	0.548406	0.0328692	IFT22
ENSG00000246089.3	0.548303	0.000838516	LOC100287015
ENSG00000100632.10	0.54818	0.0067236	ERH
ENSG00000261061.1	0.547532	0.277072	NA
ENSG00000269439.5	0.547235	0.00173758	NA
ENSG00000278615.4	0.546444	0.000546864	C11orf98
ENSG00000125534.9	0.544955	0.0140595	PPDPF
ENSG00000261740.6	0.541896	0.0523596	BOLA2-SMG1P6
ENSG00000121289.17	0.536991	6.95e-06	CEP89
ENSG00000270087.5	0.535774	0.054705	NA
ENSG00000234268.1	0.535734	0.195024	NA
ENSG00000224114.1	0.534356	0.408612	NA
ENSG00000235173.6	0.53352	0.000692346	HGH1
ENSG00000107833.10	0.533268	0.00513946	NPM3
ENSG00000270170.1	0.529319	0.0663026	NA
ENSG00000269741.5	0.528631	0.582823	KLK9
ENSG00000233205.1	0.528471	0.00028809	NA
ENSG00000101464.10	0.526939	4.84e-05	PIGU
ENSG00000253570.1	0.526518	0.114259	NA
ENSG00000244363.3	0.526203	0.00137872	NA
ENSG00000101138.11	0.526106	0.00927225	CSTF1
ENSG00000105640.12	0.525598	0.00532162	RPL18A
ENSG00000239559.2	0.525404	0.00773465	NA
ENSG00000105173.13	0.525176	0.272985	CCNE1
ENSG00000243859.3	0.524833	0.0318768	NA
ENSG00000196933.5	0.524309	0.280378	NA
ENSG00000126067.11	0.52414	7.73e-06	PSMB2
ENSG00000197756.9	0.524102	0.0701255	RPL37A
ENSG00000160949.16	0.523494	0.133372	TONSL
ENSG00000143569.18	0.52159	2.32e-08	UBAP2L
ENSG00000283460.1	0.520599	0.254896	RAD54B
ENSG00000228519.3	0.517734	0.0409231	NA
ENSG00000234851.4	0.516882	0.000393428	NA
ENSG00000269621.1	0.516835	0.0395026	NA
ENSG00000182004.12	0.51527	0.0371525	SNRPE
ENSG00000128626.11	0.513087	0.0022877	MRPS12
ENSG00000173113.6	0.511271	0.000364647	TRMT112
ENSG00000283620.1	0.510806	0.000543174	ZNF48
ENSG00000196636.7	0.51034	0.09272	SDHAF3
ENSG00000235098.8	0.508057	0.156059	ANKRD65
ENSG00000241525.4	0.505742	0.343786	LOC105371430
ENSG00000225200.2	0.50559	0.00721816	NA
ENSG00000225131.2	0.505386	0.0121343	NA
ENSG00000144713.12	0.504529	0.106507	RPL32
ENSG00000235238.1	0.503953	1.1e-05	NA
ENSG00000242299.1	0.503157	0.00607373	NA
ENSG00000183336.8	0.502389	0.00106675	BOLA2
ENSG00000115484.14	0.50115	0.0615153	CCT4
ENSG00000236439.4	0.500927	0.103019	NA
ENSG00000185803.8	0.499517	0.00270774	SLC52A2
ENSG00000215021.8	0.498917	0.0147889	PHB2
ENSG00000116212.14	0.498015	5.96e-05	LRRC42
ENSG00000169314.14	0.497878	0.0781766	C22orf15
ENSG00000212978.6	0.497707	0.188205	LOC339803
ENSG00000113946.3	0.496424	0.566438	CLDN16
ENSG00000172172.7	0.49273	0.0372151	MRPL13
ENSG00000179967.11	0.490174	0.155247	NA
ENSG00000260428.2	0.489515	0.198314	SCX
ENSG00000126756.11	0.488327	0.000767439	UXT
ENSG00000172809.12	0.485646	0.0982631	RPL38
ENSG00000231007.5	0.485621	0.328179	NA
ENSG00000226525.5	0.482766	0.00836872	NA
ENSG00000167553.14	0.482709	0.00864215	TUBA1C
ENSG00000156603.14	0.480525	7.44e-05	MED19
ENSG00000129562.10	0.478349	0.000150334	DAD1
ENSG00000085872.14	0.478257	1.48e-06	CHERP
ENSG00000171453.17	0.477932	0.043711	POLR1C
ENSG00000275454.1	0.477508	0.00427473	NA
ENSG00000249915.7	0.476298	6.96e-05	PDCD6
ENSG00000196262.13	0.475043	0.10664	PPIA
ENSG00000174748.18	0.473869	0.0281573	RPL15
ENSG00000161277.10	0.473154	0.007504	THAP8
ENSG00000108679.12	0.47313	0.231784	LGALS3BP
ENSG00000175334.7	0.472984	0.0643682	BANF1
ENSG00000125991.18	0.472431	0.0301366	ERGIC3
ENSG00000273088.1	0.470005	0.142846	NA
ENSG00000214113.10	0.467141	0.000777822	LYRM4
ENSG00000256690.1	0.466376	0.0147478	LOC105369332
ENSG00000175792.11	0.463704	0.0684331	RUVBL1
ENSG00000181924.6	0.463152	0.000343441	COA4
ENSG00000103043.14	0.461982	4.7e-05	VAC14
ENSG00000213222.3	0.461804	0.000812728	NA
ENSG00000167634.12	0.45977	0.657604	NLRP7
ENSG00000187066.8	0.45787	0.000563108	TMEM262
ENSG00000225067.4	0.455806	0.00412994	NA
ENSG00000134825.14	0.453508	0.000914918	c("TMEM258", "MIR611")
ENSG00000128652.11	0.453126	0.195929	HOXD3
ENSG00000130985.16	0.451559	3.16e-05	UBA1
ENSG00000165171.10	0.451515	0.20209	WBSCR27
ENSG00000160284.14	0.447746	0.181521	SPATC1L
ENSG00000274791.1	0.446284	0.00748292	F8A2
ENSG00000101898.5	0.446067	0.170766	NA
ENSG00000111481.9	0.446061	5.13e-06	COPZ1
ENSG00000168005.8	0.445288	0.00618114	C11orf84
ENSG00000197275.13	0.444813	0.295961	RAD54B
ENSG00000122705.16	0.444742	0.000646555	CLTA
ENSG00000243566.6	0.444599	0.314895	c("UPK3B", "LOC105375355")
ENSG00000226245.1	0.443357	0.0171005	ZNF32-AS1
ENSG00000254986.7	0.442535	0.114297	DPP3
ENSG00000196976.7	0.440459	0.0205554	LAGE3
ENSG00000139343.10	0.439874	0.109182	SNRPF
ENSG00000169241.17	0.439585	0.167771	SLC50A1
ENSG00000184979.9	0.438951	0.316513	USP18
ENSG00000230837.1	0.43895	0.0378438	NA
ENSG00000231351.2	0.438358	0.00470844	NA
ENSG00000224307.1	0.437641	0.466955	LOC101929331
ENSG00000114391.12	0.436894	0.00803262	RPL24
ENSG00000267360.6	0.435532	0.0910319	NA
ENSG00000267575.6	0.435209	0.014643	LOC101927151
ENSG00000243926.1	0.434772	0.0768696	NA
ENSG00000167644.11	0.434025	0.342734	C19orf33
ENSG00000198258.10	0.432549	0.00383118	UBL5
ENSG00000115163.14	0.431083	0.269511	CENPA
ENSG00000260552.1	0.427324	0.0700936	LOC101927809
ENSG00000204922.4	0.427174	0.016059	UQCC3
ENSG00000127418.14	0.426549	0.390521	FGFRL1
ENSG00000214182.5	0.426353	0.0049358	NA
ENSG00000226360.5	0.425726	0.0100925	NA
ENSG00000233762.3	0.424563	0.0293202	NA
ENSG00000234678.1	0.424221	0.105095	NA
ENSG00000101337.15	0.423718	0.0237517	TM9SF4
ENSG00000256566.1	0.423494	0.0663328	NA
ENSG00000114956.19	0.422038	0.000646128	DGUOK
ENSG00000242615.1	0.418701	0.0691795	NA
ENSG00000264666.1	0.417271	0.140465	NA
ENSG00000234690.6	0.417175	0.238271	LOC101927043
ENSG00000185290.3	0.416766	0.383274	NUPR2
ENSG00000260260.1	0.415778	0.124118	SNHG19
ENSG00000111206.12	0.415748	0.361188	FOXM1
ENSG00000268119.5	0.413983	0.213392	NA
ENSG00000165905.17	0.413356	0.314449	LARGE2
ENSG00000269153.1	0.411744	0.00915566	NA
ENSG00000158402.18	0.411475	0.505095	CDC25C
ENSG00000248167.7	0.409305	0.00084444	TRIM39-RPP21
ENSG00000237380.6	0.408268	0.255292	NA
ENSG00000149100.12	0.40746	0.0480425	EIF3M
ENSG00000196453.7	0.40284	0.000496966	ZNF777
ENSG00000278996.1	0.402528	0.455098	NA
ENSG00000234383.1	0.401876	0.0254991	NA
ENSG00000105202.7	0.400039	0.265633	FBL
ENSG00000104524.13	0.399337	0.0353163	PYCRL
ENSG00000188612.11	0.397091	0.0804861	SUMO2
ENSG00000182379.9	0.396484	0.413194	NXPH4
ENSG00000164587.11	0.39634	0.147086	RPS14
ENSG00000111678.10	0.394284	0.0335854	C12orf57
ENSG00000235605.1	0.393485	0.0679468	NA
ENSG00000213131.3	0.393072	0.124473	NA
ENSG00000143570.17	0.392813	0.00342357	SLC39A1
ENSG00000242852.6	0.392132	0.0297652	ZNF709
ENSG00000151366.12	0.391972	0.11608	NDUFC2
ENSG00000224843.6	0.391772	0.138278	LINC00240
ENSG00000175536.6	0.390035	0.271113	LIPT2
ENSG00000255517.6	0.387495	0.0156785	LOC101928069
ENSG00000148688.13	0.387375	0.0239997	RPP30
ENSG00000159063.12	0.387201	0.0859383	ALG8
ENSG00000215089.3	0.386653	0.318837	NA
ENSG00000164818.15	0.386607	0.0552815	DNAAF5
ENSG00000196826.7	0.386602	0.200986	ZNF709
ENSG00000188873.4	0.386218	0.0326044	NA
ENSG00000243279.3	0.385067	0.041972	PRAF2
ENSG00000237991.3	0.381519	0.0647851	NA
ENSG00000229117.8	0.381324	0.0149179	RPL41
ENSG00000243824.1	0.38005	0.0639948	NA
ENSG00000173141.4	0.380032	0.00518916	MRPL57
ENSG00000240376.1	0.379467	0.053327	NA
ENSG00000177410.12	0.379181	0.253881	ZFAS1
ENSG00000123395.14	0.378982	0.00818773	ATG101
ENSG00000116521.10	0.378775	0.0687755	SCAMP3
ENSG00000176410.7	0.378632	0.00901269	DNAJC30
ENSG00000115128.6	0.378356	0.0532002	SF3B6
ENSG00000203950.6	0.376626	0.0247661	FAM127B
ENSG00000150456.10	0.37588	0.0155119	EEF1AKMT1
ENSG00000174547.13	0.375791	0.120481	MRPL11
ENSG00000197451.11	0.374779	0.0867478	HNRNPAB
ENSG00000213082.3	0.374322	0.11678	NA
ENSG00000176022.4	0.372123	0.0251375	B3GALT6
ENSG00000129455.15	0.371173	0.704663	KLK8
ENSG00000185641.6	0.370606	0.02344	NA
ENSG00000132010.15	0.369809	0.13567	ZNF20
ENSG00000229222.1	0.36977	0.207145	NA
ENSG00000120509.10	0.369704	0.00226461	PDZD11
ENSG00000259112.2	0.367897	0.149827	NDUFC2-KCTD14
ENSG00000175707.8	0.367114	0.628457	KDF1
ENSG00000155438.11	0.366276	0.0773858	NIFK
ENSG00000226174.6	0.365714	0.0121912	TEX22
ENSG00000267795.5	0.362658	0.681514	SMIM22
ENSG00000246067.7	0.362406	0.244853	RAB30-AS1
ENSG00000168268.10	0.361066	0.0959682	NT5DC2
ENSG00000273045.5	0.360201	0.383405	C2orf15
ENSG00000228007.1	0.359952	0.420442	NA
ENSG00000145604.15	0.358475	0.227459	SKP2
ENSG00000269481.1	0.358369	0.0733557	NA
ENSG00000132661.3	0.356002	0.188397	NXT1
ENSG00000115289.13	0.355856	0.0795005	PCGF1
ENSG00000114354.13	0.355847	0.0687154	TFG
ENSG00000141510.16	0.355216	0.385867	TP53
ENSG00000213839.4	0.355213	0.0161168	NA
ENSG00000226950.6	0.355148	0.0764793	DANCR
ENSG00000213297.8	0.354741	0.143756	NA
ENSG00000115946.7	0.354402	0.0126153	PNO1
ENSG00000257591.5	0.353987	0.0971601	ZNF625
ENSG00000125901.5	0.353968	0.0190668	MRPS26
ENSG00000165949.12	0.353252	0.378128	IFI27
ENSG00000124733.3	0.352248	0.00590613	MEA1
ENSG00000183011.13	0.352015	0.0453153	NAA38
ENSG00000198246.7	0.351894	0.129352	SLC29A3
ENSG00000212664.5	0.35147	0.039458	NA
ENSG00000130332.14	0.350678	0.0519461	LSM7
ENSG00000149600.11	0.349512	0.092871	COMMD7
ENSG00000211450.9	0.348194	0.0158498	SELENOH
ENSG00000109881.16	0.348031	0.0884263	CCDC34
ENSG00000247315.3	0.347732	0.101726	ZCCHC3
ENSG00000132128.16	0.347697	0.00185714	LRRC41
ENSG00000005448.16	0.347619	0.0846393	WDR54
ENSG00000241127.7	0.347585	0.123264	YAE1D1
ENSG00000160767.20	0.346444	0.017822	FAM189B
ENSG00000250917.1	0.345862	0.224108	NA
ENSG00000163902.11	0.343302	0.0883515	RPN1
ENSG00000178096.8	0.341694	0.0304933	BOLA1
ENSG00000124155.16	0.340671	0.0136574	PIGT
ENSG00000270276.2	0.340278	0.217271	HIST2H4B
ENSG00000265735.2	0.340031	0.422945	NA
ENSG00000186141.8	0.33994	0.136572	POLR3C
ENSG00000168894.9	0.338035	0.02208	RNF181
ENSG00000270882.2	0.337845	0.219847	HIST2H4A
ENSG00000163463.11	0.335716	0.263011	KRTCAP2
ENSG00000213293.4	0.334901	0.170884	NA
ENSG00000114346.13	0.334248	0.368428	ECT2
ENSG00000229994.1	0.334088	0.0374562	NA
ENSG00000213399.3	0.332447	0.0957152	NA
ENSG00000105699.16	0.331792	0.504542	LSR
ENSG00000253683.1	0.331563	0.0609076	NA
ENSG00000269416.5	0.331127	0.708892	LINC01224
ENSG00000136518.16	0.330242	0.22045	ACTL6A
ENSG00000111203.11	0.329867	0.0109515	c("ITFG2", "LOC100507424")
ENSG00000186280.6	0.327859	0.330094	KDM4D
ENSG00000179886.5	0.324995	0.0496396	TIGD5
ENSG00000179115.10	0.324413	0.00968394	FARSA
ENSG00000135205.14	0.323713	0.467781	CCDC146
ENSG00000255173.1	0.323508	0.133696	NA
ENSG00000188243.12	0.32247	0.221	COMMD6
ENSG00000136522.13	0.322185	0.17106	MRPL47
ENSG00000228205.1	0.321773	0.158644	NA
ENSG00000105197.10	0.321167	0.0170239	TIMM50
ENSG00000257727.5	0.321058	0.00612378	CNPY2
ENSG00000183207.12	0.32087	0.0282951	RUVBL2
ENSG00000251102.1	0.31922	0.285675	NA
ENSG00000133740.10	0.318851	0.284474	E2F5
ENSG00000238000.1	0.318314	0.105766	NA
ENSG00000213598.4	0.316905	0.093324	NA
ENSG00000140988.15	0.316564	0.0653248	RPS2
ENSG00000225912.1	0.316296	0.358479	NA
ENSG00000174173.6	0.315508	0.186582	TRMT10C
ENSG00000275964.1	0.315479	0.17171	NA
ENSG00000106355.9	0.314527	0.156779	LSM5
ENSG00000283233.1	0.313261	0.112142	NOL4L
ENSG00000171206.13	0.312934	0.02256	TRIM8
ENSG00000170619.9	0.312514	0.00589354	COMMD5
ENSG00000105677.11	0.311497	0.273082	TMEM147
ENSG00000231500.6	0.310395	0.0719042	RPS18
ENSG00000187049.9	0.310245	0.0307507	TMEM216
ENSG00000141349.8	0.309342	0.033869	G6PC3
ENSG00000106246.17	0.30898	0.149262	PTCD1
ENSG00000228594.3	0.308615	0.359207	FNDC10
ENSG00000170270.4	0.307818	0.235133	GON7
ENSG00000171311.12	0.305414	0.00502279	EXOSC1
ENSG00000000419.12	0.305307	0.0842787	DPM1
ENSG00000241468.7	0.304515	0.285849	ATP5J2
ENSG00000180035.11	0.304297	0.0284937	ZNF48
ENSG00000260326.1	0.304088	0.0764652	NA
ENSG00000237682.2	0.303362	0.589374	NA
ENSG00000160172.10	0.30274	0.300755	FAM86C2P
ENSG00000280594.1	0.299167	0.18811	NA
ENSG00000143294.14	0.299046	0.00163448	PRCC
ENSG00000228288.6	0.29718	0.283334	PCAT6
ENSG00000106615.9	0.297001	0.0171565	RHEB
ENSG00000074201.8	0.294808	0.152947	CLNS1A
ENSG00000197958.12	0.293978	0.0877061	RPL12
ENSG00000064490.13	0.293335	0.057847	RFXANK
ENSG00000159055.3	0.292557	0.234624	MIS18A
ENSG00000235560.3	0.292544	0.309033	NA
ENSG00000130733.10	0.291177	0.0261029	YIPF2
ENSG00000277209.1	0.290883	0.594137	RPPH1
ENSG00000235043.3	0.290572	0.132201	NA
ENSG00000170604.4	0.28958	0.0505079	IRF2BP1
ENSG00000133321.10	0.289532	0.398546	RARRES3
ENSG00000112514.15	0.28939	0.0469032	CUTA
ENSG00000259001.3	0.289372	0.555499	NA
ENSG00000170860.3	0.28914	0.164882	LSM3
ENSG00000136319.11	0.288778	0.194745	TTC5
ENSG00000106399.11	0.287738	0.26071	RPA3
ENSG00000012211.12	0.282842	0.103647	PRICKLE3
ENSG00000254732.1	0.281526	0.0365754	NA
ENSG00000170632.13	0.281322	0.124374	ARMC10
ENSG00000171307.18	0.279253	0.0142504	ZDHHC16
ENSG00000161847.13	0.277893	0.0282171	RAVER1
ENSG00000167770.11	0.275935	0.0173094	OTUB1
ENSG00000112655.15	0.27449	0.545607	PTK7
ENSG00000161202.17	0.273688	0.0213281	DVL3
ENSG00000184669.7	0.273621	0.636688	OR7E14P
ENSG00000196290.14	0.271667	0.233521	NIF3L1
ENSG00000127952.16	0.27108	0.115922	STYXL1
ENSG00000115204.14	0.269958	0.0182382	MPV17
ENSG00000141979.4	0.269416	0.2252	NA
ENSG00000162222.13	0.268558	0.00720905	TTC9C
ENSG00000143621.16	0.268324	0.159437	ILF2
ENSG00000108106.13	0.268134	0.502326	UBE2S
ENSG00000267303.1	0.267082	0.0519083	NA
ENSG00000260545.1	0.267027	0.355166	NA
ENSG00000137166.14	0.266789	0.154622	FOXP4
ENSG00000261824.6	0.266583	0.360807	LINC00662
ENSG00000213228.5	0.265271	0.445515	NA
ENSG00000236264.4	0.263811	0.562019	NA
ENSG00000281991.1	0.263405	0.173912	TMEM265
ENSG00000260269.5	0.263392	0.174073	NA
ENSG00000111845.4	0.263033	0.30978	PAK1IP1
ENSG00000142684.8	0.262758	0.201528	ZNF593
ENSG00000259952.1	0.262437	0.121966	NA
ENSG00000133895.14	0.261692	0.0239854	MEN1
ENSG00000198755.10	0.261318	0.287682	RPL10A
ENSG00000241081.1	0.2608	0.103777	NA
ENSG00000237840.6	0.260569	0.105634	NA
ENSG00000172244.8	0.260363	0.449199	C5orf34
ENSG00000164087.7	0.260032	0.47167	POC1A
ENSG00000244398.1	0.257018	0.406018	NA
ENSG00000188483.7	0.256754	0.401879	IER5L
ENSG00000108107.13	0.256391	0.174329	c("RPL28", "MIR6805")
ENSG00000256861.1	0.256358	0.00469357	VPS33A
ENSG00000250539.1	0.254436	0.637119	NA
ENSG00000134717.17	0.254312	0.16561	BTF3L4
ENSG00000267735.1	0.254268	0.191057	NA
ENSG00000169627.7	0.254122	0.145033	c("BOLA2", "BOLA2B")
ENSG00000244270.1	0.254047	0.262942	NA
ENSG00000125971.16	0.253987	0.0698234	DYNLRB1
ENSG00000250208.6	0.252945	0.525106	FZD10-AS1
ENSG00000119333.11	0.25232	0.197049	WDR34
ENSG00000143368.9	0.25099	0.034469	SF3B4
ENSG00000269151.1	0.24937	0.157583	NA
ENSG00000163468.14	0.24896	0.345214	CCT3
ENSG00000105672.14	0.245615	0.320421	ETV2
ENSG00000236801.1	0.2447	0.237908	NA
ENSG00000142937.11	0.24422	0.359805	RPS8
ENSG00000178222.12	0.244165	0.590297	RNF212
ENSG00000117862.11	0.24193	0.0280789	TXNDC12
ENSG00000100216.5	0.24026	0.235572	TOMM22
ENSG00000138382.14	0.239844	0.211542	METTL5
ENSG00000196787.3	0.239595	0.699346	HIST1H2AG
ENSG00000196812.4	0.239494	0.450255	ZSCAN16
ENSG00000140307.10	0.239466	0.210666	GTF2A2
ENSG00000160049.11	0.238291	0.0217621	DFFA
ENSG00000224261.2	0.237965	0.413051	NA
ENSG00000166578.9	0.23786	0.354238	IQCD
ENSG00000189046.10	0.237117	0.1281	ALKBH2
ENSG00000254858.9	0.236927	0.141488	MPV17L2
ENSG00000116863.10	0.236827	0.0664547	ADPRHL2
ENSG00000219023.1	0.23658	0.172855	NA
ENSG00000183665.5	0.235712	0.298096	TRMT12
ENSG00000213280.2	0.235564	0.204975	NA
ENSG00000101003.9	0.23385	0.648478	GINS1
ENSG00000165506.14	0.233834	0.281238	DNAAF2
ENSG00000074071.14	0.233791	0.387398	MRPS34
ENSG00000141696.12	0.230819	0.270184	P3H4
ENSG00000110536.13	0.230521	0.0242214	PTPMT1
ENSG00000119574.12	0.229938	0.0799006	ZBTB45
ENSG00000213058.3	0.229832	0.727503	NA
ENSG00000130313.6	0.229761	0.187331	PGLS
ENSG00000176428.5	0.229619	0.385906	VPS37D
ENSG00000179071.4	0.229091	0.744143	CCDC89
ENSG00000171823.6	0.228067	0.508249	FBXL14
ENSG00000280441.2	0.22693	0.627685	NA
ENSG00000233834.6	0.226731	0.766458	LOC100506098
ENSG00000257663.1	0.226593	0.147894	NA
ENSG00000169188.4	0.225913	0.371398	APEX2
ENSG00000226535.1	0.225875	0.649857	NA
ENSG00000266472.5	0.225612	0.138229	MRPS21
ENSG00000161654.9	0.225566	0.0385564	LSM12
ENSG00000279694.1	0.224788	0.712836	NA
ENSG00000115207.13	0.224368	0.239168	GTF3C2
ENSG00000172717.15	0.224258	0.151654	FAM71D
ENSG00000110717.11	0.222657	0.223027	c("NDUFS8", "MIR4691", "MIR7113")
ENSG00000270800.1	0.222254	0.38606	RPS10-NUDT3
ENSG00000167700.8	0.222047	0.299886	MFSD3
ENSG00000167642.12	0.220348	0.654053	SPINT2
ENSG00000182648.11	0.21998	0.378715	c("C7orf13", "LINC01006")
ENSG00000198034.10	0.219978	0.457904	RPS4X
ENSG00000253174.2	0.21988	0.66748	NA
ENSG00000242951.1	0.219721	0.295096	NA
ENSG00000128039.10	0.219509	0.518586	SRD5A3
ENSG00000163882.9	0.218758	0.10616	POLR2H
ENSG00000175505.10	0.218355	0.712804	CLCF1
ENSG00000169189.16	0.216484	0.132199	NSMCE1
ENSG00000127616.17	0.215166	0.0956324	SMARCA4
ENSG00000251602.6	0.214662	0.580028	LOC100507437
ENSG00000106484.14	0.214486	0.69764	MEST
ENSG00000101132.9	0.214164	0.159764	PFDN4
ENSG00000261071.1	0.212736	0.268533	NA
ENSG00000267135.2	0.212047	0.173819	NA
ENSG00000230076.1	0.211366	0.441837	NA
ENSG00000188223.9	0.211205	0.133062	NA
ENSG00000111331.12	0.210277	0.671008	OAS3
ENSG00000198331.10	0.207512	0.228493	HYLS1
ENSG00000235174.1	0.207439	0.479776	NA
ENSG00000161860.7	0.207403	0.341774	SYCE2
ENSG00000167625.10	0.207392	0.0713449	ZNF526
ENSG00000173698.17	0.207316	0.81274	ADGRG2
ENSG00000218208.1	0.206547	0.21249	NA
ENSG00000153406.13	0.20581	0.241138	NMRAL1
ENSG00000146733.13	0.205676	0.292973	PSPH
ENSG00000231767.3	0.20564	0.19166	NA
ENSG00000204220.10	0.205521	0.141192	c("PFDN6", "MIR6834")
ENSG00000240668.1	0.203709	0.608875	NA
ENSG00000152455.15	0.203525	0.402618	SUV39H2
ENSG00000243364.7	0.20321	0.333733	EFNA4
ENSG00000256813.1	0.201822	0.263768	NA
ENSG00000230311.2	0.201813	0.217849	NA
ENSG00000181284.2	0.200489	0.38665	TMEM102
ENSG00000170631.14	0.200379	0.358347	ZNF16
ENSG00000135637.13	0.199794	0.362814	CCDC142
ENSG00000271741.1	0.198962	0.269138	NA
ENSG00000124641.15	0.198889	0.450874	MED20
ENSG00000272540.1	0.198142	0.493836	NA
ENSG00000167900.11	0.197923	0.696574	TK1
ENSG00000160094.14	0.197571	0.15416	ZNF362
ENSG00000173218.14	0.196969	0.503578	VANGL1
ENSG00000236782.6	0.195623	0.335798	NA
ENSG00000256338.2	0.194301	0.515408	NA
ENSG00000278500.1	0.193188	0.592342	HOXD4
ENSG00000230793.1	0.192827	0.201546	NA
ENSG00000146700.8	0.192107	0.546647	SSC4D
ENSG00000224543.4	0.190998	0.694869	NA
ENSG00000114767.6	0.190456	0.219324	RRP9
ENSG00000196230.12	0.189686	0.474874	TUBB
ENSG00000267801.1	0.189615	0.675539	NA
ENSG00000228775.7	0.189377	0.689347	WEE2-AS1
ENSG00000105176.17	0.187331	0.428756	URI1
ENSG00000254418.1	0.187102	0.794045	NA
ENSG00000235217.6	0.186693	0.724759	TSPY26P
ENSG00000249709.7	0.186417	0.443556	ZNF564
ENSG00000105518.13	0.185986	0.494025	TMEM205
ENSG00000101052.12	0.185851	0.337777	IFT52
ENSG00000171222.10	0.184405	0.344956	SCAND1
ENSG00000281181.1	0.184261	0.628697	NA
ENSG00000163481.7	0.184127	0.110132	RNF25
ENSG00000184967.6	0.184093	0.22351	NOC4L
ENSG00000280800.1	0.182838	0.631157	NA
ENSG00000232024.2	0.181535	0.192327	NA
ENSG00000159377.10	0.181211	0.120084	PSMB4
ENSG00000069696.6	0.180568	0.575341	DRD4
ENSG00000136231.13	0.180053	0.840597	IGF2BP3
ENSG00000174109.4	0.17937	0.190264	C16orf91
ENSG00000147677.10	0.178737	0.376647	EIF3H
ENSG00000163364.9	0.177784	0.658242	NA
ENSG00000103550.13	0.177588	0.182932	KNOP1
ENSG00000280614.1	0.177569	0.641	NA
ENSG00000158406.4	0.176277	0.610201	HIST1H4H
ENSG00000160183.13	0.17286	0.855684	TMPRSS3
ENSG00000214046.8	0.172218	0.301374	SMIM7
ENSG00000268047.1	0.171244	0.467575	NA
ENSG00000179431.6	0.170897	0.785582	FJX1
ENSG00000123415.15	0.170574	0.159852	SMUG1
ENSG00000233558.1	0.169027	0.352224	NA
ENSG00000188163.7	0.168907	0.469535	FAM166A
ENSG00000130255.12	0.168766	0.378135	RPL36
ENSG00000283498.1	0.168253	0.596467	MIR1244-2
ENSG00000210144.1	0.167633	0.681128	NA
ENSG00000158483.15	0.167483	0.534196	FAM86C1
ENSG00000234789.1	0.166634	0.567758	NA
ENSG00000179965.11	0.165782	0.281818	ZNF771
ENSG00000274430.1	0.165704	0.305768	NA
ENSG00000172586.7	0.165358	0.461896	CHCHD1
ENSG00000146066.2	0.165202	0.528302	HIGD2A
ENSG00000282851.1	0.164424	0.725369	BISPR
ENSG00000231203.1	0.161884	0.662241	NA
ENSG00000116128.10	0.160796	0.646574	BCL9
ENSG00000135845.9	0.160527	0.17752	PIGC
ENSG00000238142.1	0.159317	0.559457	LOC105376805
ENSG00000157303.10	0.158942	0.646246	SUSD3
ENSG00000141741.11	0.158362	0.504038	MIEN1
ENSG00000187624.8	0.158191	0.560334	C17orf97
ENSG00000248101.2	0.158127	0.283665	NA
ENSG00000123353.9	0.157981	0.184056	ORMDL2
ENSG00000106028.10	0.157064	0.439898	SSBP1
ENSG00000113758.13	0.156019	0.462411	DBN1
ENSG00000219932.6	0.155374	0.415615	NA
ENSG00000117399.13	0.154106	0.834638	CDC20
ENSG00000133250.13	0.153509	0.335688	ZNF414
ENSG00000244563.1	0.152418	0.255501	NA
ENSG00000144785.8	0.152034	0.405346	NA
ENSG00000198715.11	0.152025	0.339573	GLMP
ENSG00000197183.13	0.151537	0.389364	NOL4L
ENSG00000255872.3	0.150917	0.48218	NA
ENSG00000173349.5	0.150608	0.510834	SFT2D3
ENSG00000128524.4	0.149273	0.305393	ATP6V1F
ENSG00000227751.1	0.148837	0.447312	NA
ENSG00000144048.10	0.148819	0.38252	DUSP11
ENSG00000255198.4	0.146657	0.575961	SNHG9
ENSG00000198353.7	0.146196	0.693271	HOXC4
ENSG00000101407.12	0.145967	0.149535	TTI1
ENSG00000179933.5	0.145919	0.177817	C14orf119
ENSG00000214389.2	0.145843	0.612641	NA
ENSG00000154640.14	0.145822	0.653525	BTG3
ENSG00000169955.7	0.145587	0.200998	ZNF747
ENSG00000228929.1	0.140388	0.392562	NA
ENSG00000223612.3	0.139978	0.48746	NA
ENSG00000274944.4	0.139275	0.562539	MYCBP
ENSG00000171863.12	0.139068	0.609086	RPS7
ENSG00000272173.1	0.138377	0.430209	NA
ENSG00000170142.11	0.137485	0.524008	UBE2E1
ENSG00000167754.12	0.137271	0.892595	KLK5
ENSG00000132481.6	0.13673	0.553585	TRIM47
ENSG00000167460.14	0.136442	0.730461	TPM4
ENSG00000171135.13	0.136159	0.518467	JAGN1
ENSG00000150753.11	0.135991	0.63822	CCT5
ENSG00000101444.12	0.135752	0.609781	AHCY
ENSG00000111057.10	0.134268	0.836821	KRT18
ENSG00000166189.7	0.134131	0.356837	HPS6
ENSG00000283117.1	0.133955	0.588704	NA
ENSG00000101361.15	0.133783	0.552593	c("NOP56", "MIR1292")
ENSG00000166171.12	0.133553	0.394043	DPCD
ENSG00000203985.10	0.133137	0.87224	LDLRAD1
ENSG00000004487.15	0.13297	0.204571	KDM1A
ENSG00000169689.14	0.132568	0.448611	CENPX
ENSG00000115866.10	0.131816	0.585278	DARS
ENSG00000215845.10	0.131419	0.785267	TSTD1
ENSG00000163125.15	0.130157	0.525759	RPRD2
ENSG00000237883.1	0.129894	0.353956	DGUOK-AS1
ENSG00000179627.9	0.129596	0.735306	ZBTB42
ENSG00000137154.12	0.128861	0.654017	RPS6
ENSG00000137691.12	0.126456	0.70427	C11orf70
ENSG00000125870.10	0.126284	0.522394	SNRPB2
ENSG00000118640.10	0.123905	0.77158	VAMP8
ENSG00000163558.12	0.123885	0.640331	PRKCI
ENSG00000168028.13	0.122819	0.455196	RPSA
ENSG00000277967.1	0.121403	0.717322	NA
ENSG00000196659.9	0.121022	0.703367	TTC30B
ENSG00000169908.11	0.120589	0.717251	TM4SF1
ENSG00000233225.3	0.120077	0.493977	NA
ENSG00000115806.12	0.119464	0.486538	GORASP2
ENSG00000182247.9	0.119426	0.528056	UBE2E2
ENSG00000100290.2	0.119117	0.868343	BIK
ENSG00000248008.2	0.117709	0.669638	NRAV
ENSG00000169248.12	0.117112	0.906525	CXCL11
ENSG00000088247.16	0.116656	0.242359	c("KHSRP", "MIR3940")
ENSG00000163655.15	0.116651	0.538601	GMPS
ENSG00000074219.13	0.116452	0.600517	TEAD2
ENSG00000163002.12	0.116284	0.687832	NUP35
ENSG00000213563.6	0.115989	0.512847	C8orf82
ENSG00000011478.11	0.115654	0.467103	QPCTL
ENSG00000157778.8	0.115441	0.500364	PSMG3
ENSG00000187608.8	0.114883	0.764684	ISG15
ENSG00000143742.12	0.114344	0.552088	SRP9
ENSG00000160886.13	0.114083	0.798173	LY6K
ENSG00000106628.10	0.113328	0.429588	POLD2
ENSG00000169035.11	0.11167	0.909728	KLK7
ENSG00000229091.3	0.110955	0.647615	NA
ENSG00000117362.12	0.110674	0.292883	APH1A
ENSG00000105583.9	0.110439	0.361822	WDR83OS
ENSG00000197568.13	0.108942	0.594655	HHLA3
ENSG00000166851.14	0.10724	0.810503	PLK1
ENSG00000203469.2	0.10667	0.445904	NA
ENSG00000197728.9	0.105996	0.758779	c("RPS26", "LOC101929876")
ENSG00000183527.11	0.105928	0.662375	PSMG1
ENSG00000126768.12	0.105607	0.466269	TIMM17B
ENSG00000066044.14	0.105142	0.485971	ELAVL1
ENSG00000227081.5	0.1046	0.758592	NA
ENSG00000106245.9	0.103672	0.64593	BUD31
ENSG00000232387.2	0.10367	0.720135	NA
ENSG00000103855.17	0.103184	0.586376	CD276
ENSG00000131653.12	0.101729	0.407563	TRAF7
ENSG00000189376.11	0.101203	0.410086	C8orf76
ENSG00000105612.8	0.100992	0.491346	DNASE2
ENSG00000128645.13	0.1003	0.824653	c("HOXD1", "MIR7704")
ENSG00000239797.1	0.100242	0.763744	NA
ENSG00000272910.1	0.100129	0.707622	NA
ENSG00000143436.10	0.100053	0.540206	MRPL9
ENSG00000164011.17	0.100024	0.441305	ZNF691
ENSG00000189143.9	0.0998978	0.814591	CLDN4
ENSG00000100814.17	0.0994706	0.724447	CCNB1IP1
ENSG00000226098.4	0.0993646	0.793072	NA
ENSG00000132749.10	0.0992388	0.844214	TESMIN
ENSG00000135632.11	0.0986975	0.365294	SMYD5
ENSG00000167635.11	0.0980776	0.440977	ZNF146
ENSG00000103363.14	0.0978085	0.580968	TCEB2
ENSG00000198618.5	0.0970079	0.711317	NA
ENSG00000269693.1	0.0968442	0.714431	NA
ENSG00000123144.10	0.0962404	0.509976	C19orf43
ENSG00000136982.5	0.0961822	0.789716	DSCC1
ENSG00000249602.1	0.0948586	0.531808	NA
ENSG00000185049.13	0.0939463	0.397286	c("NELFA", "MIR943")
ENSG00000131475.6	0.0935466	0.432209	VPS25
ENSG00000237506.3	0.0931141	0.556127	NA
ENSG00000085465.12	0.0924337	0.75838	OVGP1
ENSG00000105072.8	0.0922761	0.364114	C19orf44
ENSG00000281912.1	0.0921783	0.956608	LINC01144
ENSG00000124207.16	0.091856	0.698093	CSE1L
ENSG00000264668.1	0.0911605	0.506393	ZFP41
ENSG00000174276.6	0.0905665	0.637974	ZNHIT2
ENSG00000168374.10	0.0889357	0.699005	ARF4
ENSG00000267062.1	0.0887748	0.654579	NA
ENSG00000105058.11	0.0885293	0.363731	FAM32A
ENSG00000188825.13	0.0861546	0.781209	LINC00910
ENSG00000108561.8	0.0854752	0.723099	C1QBP
ENSG00000233822.4	0.0844568	0.760241	HIST1H2BN
ENSG00000181218.5	0.0837962	0.797823	HIST3H2A
ENSG00000037241.7	0.083045	0.730162	RPL26L1
ENSG00000147400.8	0.082261	0.585945	CETN2
ENSG00000071082.10	0.0821103	0.759619	RPL31
ENSG00000124562.9	0.0808494	0.516372	SNRPC
ENSG00000134809.8	0.0805609	0.763029	TIMM10
ENSG00000258988.1	0.0802315	0.612572	NA
ENSG00000235065.1	0.0796992	0.68664	NA
ENSG00000243449.6	0.0796124	0.820101	C4orf48
ENSG00000204822.6	0.0784001	0.752258	MRPL53
ENSG00000152147.10	0.0779658	0.77195	GEMIN6
ENSG00000198551.9	0.077054	0.733026	ZNF627
ENSG00000008324.10	0.0769912	0.725212	SS18L2
ENSG00000272142.1	0.0767139	0.835724	LYRM4-AS1
ENSG00000241838.3	0.0759032	0.841838	NA
ENSG00000261105.5	0.0752589	0.684146	LMO7-AS1
ENSG00000186230.6	0.0750379	0.695685	ZNF749
ENSG00000138303.17	0.0747217	0.492209	ASCC1
ENSG00000150281.6	0.0746274	0.871795	CTF1
ENSG00000130175.9	0.0742896	0.533196	PRKCSH
ENSG00000161682.14	0.0731976	0.819783	FAM171A2
ENSG00000137210.13	0.0730347	0.738706	TMEM14B
ENSG00000180938.5	0.0724845	0.883702	ZNF572
ENSG00000261594.3	0.0722105	0.841021	TPBGL
ENSG00000153485.5	0.0718711	0.761163	TMEM251
ENSG00000204315.3	0.0712277	0.650731	FKBPL
ENSG00000184900.15	0.0700152	0.717863	SUMO3
ENSG00000101134.11	0.0693976	0.91325	DOK5
ENSG00000160606.10	0.068946	0.803146	TLCD1
ENSG00000112852.6	0.0677696	0.93246	PCDHB2
ENSG00000138375.12	0.0677149	0.473444	SMARCAL1
ENSG00000167771.5	0.0673276	0.925795	RCOR2
ENSG00000257167.2	0.066727	0.834015	TMPO-AS1
ENSG00000114209.14	0.0660172	0.757438	PDCD10
ENSG00000265817.1	0.0656557	0.84671	FSBP
ENSG00000197744.5	0.0651805	0.652798	NA
ENSG00000108091.10	0.0650505	0.781755	CCDC6
ENSG00000135097.6	0.0650135	0.875682	MSI1
ENSG00000251495.1	0.063406	0.875015	NA
ENSG00000250571.6	0.0628288	0.736736	GLI4
ENSG00000185869.14	0.0607113	0.874053	ZNF829
ENSG00000230897.1	0.057772	0.888826	NA
ENSG00000204072.3	0.0573085	0.834973	NA
ENSG00000054116.11	0.0564737	0.570162	TRAPPC3
ENSG00000254285.3	0.0560895	0.880432	NA
ENSG00000169612.3	0.0558087	0.781737	FAM103A1
ENSG00000267106.5	0.0529834	0.723869	ZNF561-AS1
ENSG00000053372.4	0.052871	0.711194	MRTO4
ENSG00000152475.6	0.0528447	0.809036	ZNF837
ENSG00000117597.17	0.0525334	0.810341	DIEXF
ENSG00000167088.10	0.0523406	0.818312	SNRPD1
ENSG00000108958.4	0.0519323	0.720697	NA
ENSG00000082515.17	0.0519228	0.675103	MRPL22
ENSG00000164934.13	0.0507768	0.856108	DCAF13
ENSG00000233901.5	0.0505144	0.866283	LINC01503
ENSG00000187952.9	0.05047	0.85336	NA
ENSG00000134461.15	0.0504501	0.700107	ANKRD16
ENSG00000115241.10	0.0493165	0.64508	PPM1G
ENSG00000126062.3	0.0491701	0.682082	TMEM115
ENSG00000214114.8	0.0487696	0.842919	MYCBP
ENSG00000225578.1	0.0486408	0.866461	NA
ENSG00000224769.1	0.0472714	0.904709	NA
ENSG00000160124.9	0.0472036	0.863367	CCDC58
ENSG00000141570.10	0.0471346	0.803597	CBX8
ENSG00000177383.4	0.0463432	0.733366	MAGEF1
ENSG00000073803.13	0.0454781	0.848238	MAP3K13
ENSG00000130726.11	0.0449242	0.72014	TRIM28
ENSG00000272447.1	0.044366	0.878789	LOC642361
ENSG00000213189.5	0.0441043	0.831948	NA
ENSG00000122406.12	0.0439966	0.863981	RPL5
ENSG00000248932.5	0.0435422	0.798003	LOC100507291
ENSG00000126243.8	0.0418803	0.799172	LRFN3
ENSG00000235912.1	0.0407789	0.807305	NA
ENSG00000173928.2	0.0399781	0.799764	SWSAP1
ENSG00000163348.3	0.039503	0.693156	PYGO2
ENSG00000197345.12	0.0392515	0.892184	MRPL21
ENSG00000180198.15	0.0381353	0.917504	RCC1
ENSG00000105258.8	0.0378204	0.819088	POLR2I
ENSG00000180855.15	0.0372562	0.900396	ZNF443
ENSG00000188493.14	0.0370714	0.857418	C19orf54
ENSG00000161888.11	0.0351732	0.933238	SPC24
ENSG00000228335.1	0.0347603	0.789554	NA
ENSG00000131650.13	0.0343897	0.935524	KREMEN2
ENSG00000261183.5	0.0342375	0.926044	LOC102724362
ENSG00000239269.1	0.03377	0.851088	NA
ENSG00000162385.10	0.0332362	0.869619	MAGOH
ENSG00000137818.11	0.0328378	0.909407	RPLP1
ENSG00000160345.12	0.0324867	0.895043	C9orf116
ENSG00000065057.7	0.0323993	0.867356	NTHL1
ENSG00000172315.5	0.031724	0.894848	TP53RK
ENSG00000239213.5	0.0314416	0.914673	NA
ENSG00000165283.15	0.0312468	0.884474	STOML2
ENSG00000006327.13	0.0309792	0.934716	TNFRSF12A
ENSG00000010219.13	0.0304002	0.83532	DYRK4
ENSG00000280649.1	0.0302654	0.880555	NA
ENSG00000182979.17	0.0299208	0.819317	MTA1
ENSG00000114744.8	0.025856	0.895675	COMMD2
ENSG00000156928.4	0.0250741	0.919058	MALSU1
ENSG00000166224.16	0.0247394	0.911749	SGPL1
ENSG00000101346.12	0.0235214	0.908902	c("POFUT1", "MIR1825")
ENSG00000188846.13	0.0224782	0.884118	RPL14
ENSG00000113209.8	0.0224763	0.977465	PCDHB5
ENSG00000111653.19	0.0223055	0.866208	ING4
ENSG00000233058.1	0.0212288	0.941195	NA
ENSG00000279473.1	0.0207534	0.840459	NA
ENSG00000111319.12	0.0207389	0.961544	SCNN1A
ENSG00000147130.14	0.0207	0.874399	ZMYM3
ENSG00000082213.17	0.0206965	0.925891	C5orf22
ENSG00000116857.16	0.0178785	0.895214	TMEM9
ENSG00000183309.11	0.0176544	0.935256	ZNF623
ENSG00000188856.6	0.0175379	0.919021	NA
ENSG00000079101.16	0.0169515	0.962523	CLUL1
ENSG00000165304.7	0.016923	0.981253	MELK
ENSG00000267105.1	0.0164328	0.927689	NA
ENSG00000070814.17	0.0158459	0.940827	TCOF1
ENSG00000196476.11	0.0148809	0.931603	C20orf96
ENSG00000231770.5	0.0148505	0.964991	NA
ENSG00000232385.2	0.0136923	0.971236	NA
ENSG00000240489.1	0.0134586	0.929496	NA
ENSG00000189420.8	0.0130756	0.964585	ZFP92
ENSG00000169105.7	0.0124878	0.932039	CHST14
ENSG00000117543.20	0.0124564	0.917637	DPH5
ENSG00000184047.15	0.0122141	0.941757	DIABLO
ENSG00000119878.5	0.0119751	0.92044	CRIPT
ENSG00000130311.10	0.0115829	0.915892	DDA1
ENSG00000007376.7	0.0112762	0.94477	RPUSD1
ENSG00000167797.7	0.0101905	0.95827	CDK2AP2
ENSG00000237039.1	0.0101652	0.959203	NA
ENSG00000102302.7	0.0101341	0.952595	FGD1
ENSG00000233846.2	0.00944719	0.955976	NA
ENSG00000281383.1	0.00914465	0.980665	NA
ENSG00000234618.1	0.00895648	0.956099	NA
ENSG00000172687.13	0.00858747	0.981268	NA
ENSG00000281571.1	0.00818108	0.96741	NA
ENSG00000167775.10	0.00801785	0.968093	CD320
ENSG00000248568.1	0.00701148	0.98444	NA
ENSG00000269609.5	0.00614185	0.974531	RPARP-AS1
ENSG00000156831.7	0.00602738	0.977159	NSMCE2
ENSG00000228802.1	0.00577775	0.971744	NA
ENSG00000267077.1	0.00512324	0.995047	NA
ENSG00000258608.1	0.00475564	0.973688	NA
ENSG00000112984.11	0.00473161	0.994192	KIF20A
ENSG00000134330.18	0.00354641	0.973055	IAH1
ENSG00000087995.15	0.00279689	0.989438	METTL2A
ENSG00000173163.10	0.00252464	0.990638	COMMD1
ENSG00000131188.11	0.00152752	0.995875	PRR7
ENSG00000263843.1	0.000826094	0.995949	LOC100287042
ENSG00000181007.8	0.000509299	0.998944	ZFP82
ENSG00000142449.12	-0.000249347	0.999656	FBN3
ENSG00000225285.1	-0.000293445	0.999292	NA
ENSG00000227097.5	-0.000746472	0.996813	NA
ENSG00000160714.9	-0.00084995	0.995539	UBE2Q1
ENSG00000223804.5	-0.00087087	0.996817	NA
ENSG00000259305.6	-0.00230912	0.99069	ZHX1-C8orf76
ENSG00000162522.10	-0.00249484	0.991112	KIAA1522
ENSG00000135392.15	-0.00263796	0.989051	DNAJC14
ENSG00000213015.8	-0.00312765	0.985103	ZNF580
ENSG00000204469.12	-0.00333537	0.975744	PRRC2A
ENSG00000167118.10	-0.00342467	0.977209	URM1
ENSG00000163584.17	-0.00375065	0.992626	RPL22L1
ENSG00000137673.8	-0.00451144	0.996465	MMP7
ENSG00000234171.2	-0.00568468	0.975727	RNASEH1-AS1
ENSG00000169981.10	-0.0062374	0.981422	ZNF35
ENSG00000010165.19	-0.00643091	0.980115	METTL13
ENSG00000243943.9	-0.00790866	0.976224	ZNF512
ENSG00000272056.1	-0.00879984	0.957205	NA
ENSG00000116922.14	-0.00942561	0.967137	C1orf109
ENSG00000274049.4	-0.0100216	0.937085	INO80B-WBP1
ENSG00000103275.19	-0.0110282	0.941056	UBE2I
ENSG00000180817.11	-0.01116	0.944032	PPA1
ENSG00000153404.14	-0.0114173	0.981142	PLEKHG4B
ENSG00000283580.1	-0.0119965	0.919055	NA
ENSG00000114988.11	-0.0136148	0.911493	LMAN2L
ENSG00000267064.1	-0.0161368	0.905185	UXT-AS1
ENSG00000136197.12	-0.0164207	0.891542	C7orf25
ENSG00000064199.6	-0.0166583	0.961155	SPA17
ENSG00000143258.15	-0.0175615	0.87817	USP21
ENSG00000005075.15	-0.0184341	0.941192	POLR2J
ENSG00000139405.15	-0.0187519	0.929934	RITA1
ENSG00000169245.5	-0.0191143	0.98468	CXCL10
ENSG00000237054.9	-0.0194204	0.871746	PRMT5-AS1
ENSG00000176383.8	-0.0194896	0.864694	B3GNT4
ENSG00000127526.14	-0.0198857	0.918726	SLC35E1
ENSG00000168806.7	-0.0198973	0.948236	LCMT2
ENSG00000160813.6	-0.0201539	0.912409	PPP1R35
ENSG00000254829.1	-0.0220138	0.968059	NA
ENSG00000230291.5	-0.0221949	0.91281	NA
ENSG00000235241.1	-0.0222748	0.937383	NA
ENSG00000223658.7	-0.0228127	0.974589	C1GALT1C1L
ENSG00000223803.1	-0.0240428	0.899682	NA
ENSG00000229689.3	-0.0242255	0.955117	NA
ENSG00000011451.17	-0.0242364	0.837779	WIZ
ENSG00000168002.11	-0.0243119	0.837121	POLR2G
ENSG00000101126.15	-0.0244237	0.90253	ADNP
ENSG00000104835.14	-0.0254393	0.86772	SARS2
ENSG00000152683.14	-0.0256546	0.883633	SLC30A6
ENSG00000175324.9	-0.0266809	0.900006	LSM1
ENSG00000185839.3	-0.0270011	0.91113	NA
ENSG00000234945.7	-0.0285058	0.925228	GTF3C2-AS1
ENSG00000085999.11	-0.0285889	0.951365	RAD54L
ENSG00000277150.1	-0.0287758	0.861445	F8A3
ENSG00000186174.12	-0.0299276	0.858665	BCL9L
ENSG00000242372.6	-0.0303349	0.834027	EIF6
ENSG00000157601.13	-0.0304287	0.955601	MX1
ENSG00000175581.13	-0.0307553	0.821306	MRPL48
ENSG00000156795.6	-0.0309319	0.818681	WDYHV1
ENSG00000116874.11	-0.0312268	0.897932	WARS2
ENSG00000110104.11	-0.0320877	0.829401	CCDC86
ENSG00000260899.1	-0.0322126	0.806934	NA
ENSG00000100462.15	-0.0324919	0.796445	PRMT5
ENSG00000160207.8	-0.0337407	0.94571	HSF2BP
ENSG00000175886.10	-0.033825	0.821558	NA
ENSG00000257556.1	-0.0340075	0.90813	NA
ENSG00000163331.10	-0.0348159	0.942539	DAPL1
ENSG00000259956.1	-0.0348722	0.829625	RBM15B
ENSG00000218980.2	-0.0353891	0.879192	NA
ENSG00000083845.8	-0.0367075	0.830032	RPS5
ENSG00000267309.1	-0.0372021	0.851954	LOC728752
ENSG00000179134.15	-0.0380951	0.750678	SAMD4B
ENSG00000261437.1	-0.0383848	0.955095	LOC100288748
ENSG00000205664.10	-0.0401679	0.910026	NA
ENSG00000238103.4	-0.0404054	0.802937	NA
ENSG00000267168.1	-0.0404827	0.66316	NA
ENSG00000198225.5	-0.041041	0.783726	NA
ENSG00000218350.1	-0.041383	0.927841	NA
ENSG00000277108.1	-0.041942	0.845314	NA
ENSG00000279508.1	-0.0421946	0.923088	c("LOC101929839", "LOC107987205")
ENSG00000185745.9	-0.0425944	0.941632	IFIT1
ENSG00000127589.4	-0.0447689	0.87464	NA
ENSG00000137038.7	-0.04579	0.852101	TMEM261
ENSG00000268361.1	-0.0457938	0.74593	NA
ENSG00000140319.10	-0.0460539	0.789297	SRP14
ENSG00000124802.11	-0.046278	0.728511	EEF1E1
ENSG00000224680.4	-0.0466358	0.882657	NA
ENSG00000250896.1	-0.0474227	0.681087	NA
ENSG00000117593.9	-0.047447	0.864095	DARS2
ENSG00000131148.8	-0.049465	0.777773	EMC8
ENSG00000179604.9	-0.0494931	0.888726	CDC42EP4
ENSG00000185122.10	-0.0515789	0.700934	HSF1
ENSG00000135108.14	-0.052245	0.825919	FBXO21
ENSG00000116455.13	-0.0530975	0.677596	WDR77
ENSG00000232581.1	-0.0540378	0.82833	NA
ENSG00000125834.12	-0.0541081	0.802651	STK35
ENSG00000112695.11	-0.0541511	0.731829	COX7A2
ENSG00000124787.13	-0.0550086	0.857396	RPP40
ENSG00000118894.14	-0.0555988	0.657651	EEF2KMT
ENSG00000143321.18	-0.0556063	0.79028	HDGF
ENSG00000205485.13	-0.0556525	0.679772	LOC100133091
ENSG00000167554.14	-0.0559678	0.82553	ZNF610
ENSG00000117419.14	-0.0559755	0.631217	ERI3
ENSG00000169100.13	-0.0561133	0.730477	SLC25A6
ENSG00000217094.2	-0.0567983	0.692914	NA
ENSG00000153896.17	-0.0592415	0.701953	ZNF599
ENSG00000158042.8	-0.0596276	0.66021	MRPL17
ENSG00000132394.10	-0.0596423	0.652152	EEFSEC
ENSG00000177565.16	-0.0599366	0.775924	TBL1XR1
ENSG00000174891.12	-0.0613865	0.810737	RSRC1
ENSG00000160087.20	-0.0614738	0.601335	UBE2J2
ENSG00000257846.2	-0.0633123	0.74631	NA
ENSG00000183208.12	-0.0636002	0.783311	GDPGP1
ENSG00000124593.14	-0.0640494	0.625244	PRICKLE4
ENSG00000198700.9	-0.0641762	0.758211	IPO9
ENSG00000134597.14	-0.0653943	0.558665	RBMX2
ENSG00000187720.14	-0.0661543	0.906631	THSD4
ENSG00000179151.11	-0.0666777	0.739914	EDC3
ENSG00000258920.1	-0.0668777	0.775473	FOXN3-AS1
ENSG00000177051.5	-0.0679135	0.611888	FBXO46
ENSG00000139637.13	-0.0679221	0.599589	C12orf10
ENSG00000185838.13	-0.0679319	0.685101	GNB1L
ENSG00000277203.1	-0.0693161	0.686642	F8A1
ENSG00000236772.1	-0.0698371	0.752127	NA
ENSG00000137692.11	-0.0712568	0.786306	DCUN1D5
ENSG00000130810.19	-0.0716842	0.642325	PPAN
ENSG00000259522.2	-0.0729004	0.555931	NA
ENSG00000204682.5	-0.0732451	0.887044	CASC10
ENSG00000161133.16	-0.0744784	0.8673	USP41
ENSG00000229119.3	-0.0747837	0.69579	NA
ENSG00000173409.13	-0.0753486	0.721302	ARV1
ENSG00000237550.5	-0.0754175	0.654658	NA
ENSG00000267924.1	-0.076528	0.811624	NA
ENSG00000124541.6	-0.0766555	0.662634	RRP36
ENSG00000279047.3	-0.0782858	0.924717	NA
ENSG00000204628.11	-0.0784264	0.596445	RACK1
ENSG00000247708.7	-0.0793741	0.647227	STX18-AS1
ENSG00000088325.15	-0.0797099	0.876899	TPX2
ENSG00000186665.9	-0.0799551	0.794501	C17orf58
ENSG00000089063.14	-0.0803311	0.680079	TMEM230
ENSG00000170166.5	-0.0804421	0.827085	HOXD4
ENSG00000170266.15	-0.0806804	0.726438	GLB1
ENSG00000247934.4	-0.080772	0.790827	NA
ENSG00000170515.13	-0.0818048	0.491426	PA2G4
ENSG00000058085.14	-0.0824857	0.901715	LAMC2
ENSG00000189042.13	-0.0828812	0.741371	ZNF567
ENSG00000204356.12	-0.0828977	0.500753	c("NELFE", "MIR1236")
ENSG00000257286.1	-0.082969	0.985172	NA
ENSG00000213593.9	-0.0830601	0.719877	TMX2
ENSG00000205544.3	-0.0845286	0.786757	TMEM256
ENSG00000186132.14	-0.0845952	0.507167	C2orf76
ENSG00000247626.4	-0.0849458	0.783699	MARS2
ENSG00000119203.13	-0.0852364	0.693505	CPSF3
ENSG00000176619.11	-0.0853142	0.600788	c("LMNB2", "MIR7108")
ENSG00000144648.15	-0.0860862	0.801182	ACKR2
ENSG00000143379.12	-0.0863842	0.371333	SETDB1
ENSG00000152253.8	-0.0869379	0.891551	SPC25
ENSG00000115268.9	-0.0873551	0.647514	RPS15
ENSG00000166794.4	-0.0889616	0.576943	PPIB
ENSG00000173917.10	-0.0901521	0.77514	HOXB2
ENSG00000107371.12	-0.0903156	0.711894	EXOSC3
ENSG00000149806.10	-0.0908281	0.556848	FAU
ENSG00000172789.3	-0.0913836	0.830786	HOXC5
ENSG00000242445.1	-0.0914097	0.567835	NA
ENSG00000117697.14	-0.0918957	0.423421	NSL1
ENSG00000204237.4	-0.0919129	0.565456	OXLD1
ENSG00000167985.6	-0.0926832	0.362055	SDHAF2
ENSG00000233296.1	-0.0930374	0.713582	LOC105373354
ENSG00000172269.17	-0.0932847	0.425964	DPAGT1
ENSG00000157657.14	-0.0939647	0.792984	ZNF618
ENSG00000198521.11	-0.0943768	0.805076	ZNF43
ENSG00000275111.4	-0.0947553	0.683312	ZNF2
ENSG00000156587.15	-0.0949699	0.639379	UBE2L6
ENSG00000204070.9	-0.0950115	0.598876	SYS1
ENSG00000089693.10	-0.0952912	0.4087	MLF2
ENSG00000259768.5	-0.0953589	0.537908	NA
ENSG00000182518.13	-0.0956186	0.488084	FAM104B
ENSG00000007255.10	-0.095879	0.62985	TRAPPC6A
ENSG00000279329.1	-0.0963896	0.601547	NA
ENSG00000163006.11	-0.0975089	0.611513	CCDC138
ENSG00000184009.9	-0.0975346	0.486554	ACTG1
ENSG00000119041.10	-0.0975678	0.569892	GTF3C3
ENSG00000178718.6	-0.0981405	0.685118	RPP25
ENSG00000142089.15	-0.0987919	0.716759	IFITM3
ENSG00000115761.15	-0.100764	0.572892	NOL10
ENSG00000116649.9	-0.101289	0.566296	SRM
ENSG00000277462.1	-0.101434	0.762155	ZNF670
ENSG00000236200.5	-0.102327	0.636026	NA
ENSG00000244026.6	-0.102347	0.588045	FAM86DP
ENSG00000216866.5	-0.102667	0.586107	NA
ENSG00000126453.9	-0.102931	0.478108	BCL2L12
ENSG00000146463.11	-0.103195	0.548127	ZMYM4
ENSG00000270823.1	-0.103209	0.859809	NA
ENSG00000279160.1	-0.103328	0.81894	NA
ENSG00000166676.14	-0.103438	0.460036	TVP23A
ENSG00000126249.7	-0.104118	0.490521	PDCD2L
ENSG00000152904.11	-0.104315	0.526443	GGPS1
ENSG00000123095.5	-0.104387	0.835434	BHLHE41
ENSG00000144560.13	-0.104714	0.399876	VGLL4
ENSG00000176261.15	-0.105086	0.616012	ZBTB8OS
ENSG00000226706.1	-0.105982	0.415141	LOC101928525
ENSG00000215146.4	-0.106169	0.89371	LOC441666
ENSG00000237080.2	-0.106261	0.453018	NA
ENSG00000120647.9	-0.106315	0.725476	CCDC77
ENSG00000196776.14	-0.106981	0.668128	CD47
ENSG00000149257.13	-0.107239	0.722325	SERPINH1
ENSG00000230667.5	-0.107344	0.52486	SETSIP
ENSG00000204371.11	-0.10746	0.4049	EHMT2
ENSG00000241061.3	-0.107503	0.487428	NA
ENSG00000181038.13	-0.107943	0.287988	METTL23
ENSG00000138430.15	-0.1082	0.611796	OLA1
ENSG00000112559.13	-0.108276	0.864996	MDFI
ENSG00000235034.6	-0.108509	0.8102	C19orf81
ENSG00000084092.6	-0.10865	0.338357	NOA1
ENSG00000162194.12	-0.110609	0.459873	LBHD1
ENSG00000115457.9	-0.111209	0.769146	IGFBP2
ENSG00000198860.11	-0.111237	0.39026	TSEN15
ENSG00000274760.1	-0.113302	0.726626	NA
ENSG00000196497.15	-0.113455	0.467509	IPO4
ENSG00000135387.20	-0.113539	0.505879	CAPRIN1
ENSG00000265590.9	-0.114606	0.323061	NA
ENSG00000272602.5	-0.114885	0.738403	ZNF595
ENSG00000183765.20	-0.115228	0.656946	CHEK2
ENSG00000249773.3	-0.115376	0.665607	NA
ENSG00000279945.1	-0.115567	0.441907	NA
ENSG00000132432.13	-0.115939	0.552912	SEC61G
ENSG00000197483.9	-0.116317	0.48505	ZNF628
ENSG00000179051.13	-0.116601	0.68454	RCC2
ENSG00000102225.15	-0.117213	0.582897	CDK16
ENSG00000214192.3	-0.117713	0.666444	NA
ENSG00000279504.1	-0.118057	0.651206	NA
ENSG00000235082.2	-0.119019	0.553695	NA
ENSG00000180900.17	-0.119254	0.462338	c("SCRIB", "MIR937")
ENSG00000106153.12	-0.11935	0.631034	CHCHD2
ENSG00000140464.19	-0.119668	0.447833	PML
ENSG00000106290.14	-0.119847	0.267438	TAF6
ENSG00000117481.10	-0.120557	0.462413	NSUN4
ENSG00000253785.1	-0.121155	0.484064	NA
ENSG00000149346.14	-0.12121	0.426548	SLX4IP
ENSG00000231006.1	-0.121259	0.514348	NA
ENSG00000168612.4	-0.12127	0.514982	ZSWIM1
ENSG00000110700.6	-0.121494	0.610644	RPS13
ENSG00000198890.7	-0.121599	0.685075	PRMT6
ENSG00000106330.11	-0.121906	0.423172	MOSPD3
ENSG00000259080.1	-0.122781	0.746001	NA
ENSG00000010361.13	-0.12303	0.412863	FUZ
ENSG00000162430.16	-0.12394	0.66611	SELENON
ENSG00000070761.7	-0.124011	0.494387	CFAP20
ENSG00000214756.7	-0.125279	0.504586	METTL12
ENSG00000149196.15	-0.125294	0.522654	HIKESHI
ENSG00000095261.13	-0.125567	0.528833	PSMD5
ENSG00000253106.1	-0.125631	0.368078	NA
ENSG00000053501.12	-0.125642	0.389895	USE1
ENSG00000239382.10	-0.125644	0.379218	ALKBH6
ENSG00000234797.5	-0.126536	0.649413	NA
ENSG00000144401.14	-0.126639	0.26802	METTL21A
ENSG00000010292.12	-0.128403	0.677341	NCAPD2
ENSG00000174851.14	-0.128674	0.382978	YIF1A
ENSG00000221838.9	-0.129158	0.276951	AP4M1
ENSG00000169371.13	-0.130007	0.465695	SNUPN
ENSG00000182307.12	-0.131115	0.281826	C8orf33
ENSG00000166133.17	-0.1315	0.530793	RPUSD2
ENSG00000249264.1	-0.131995	0.657279	NA
ENSG00000183763.8	-0.132017	0.490288	TRAIP
ENSG00000268636.1	-0.132193	0.497371	NA
ENSG00000126461.14	-0.132445	0.276702	SCAF1
ENSG00000168078.9	-0.134027	0.862007	PBK
ENSG00000078246.16	-0.134292	0.32578	TULP3
ENSG00000171847.10	-0.134953	0.676049	FAM90A1
ENSG00000114125.13	-0.135052	0.463046	RNF7
ENSG00000177700.5	-0.135078	0.416159	POLR2L
ENSG00000214391.3	-0.135252	0.423354	NA
ENSG00000234369.1	-0.135729	0.400043	NA
ENSG00000197548.12	-0.136286	0.215866	ATG7
ENSG00000126746.17	-0.136389	0.357853	ZNF384
ENSG00000164008.14	-0.136426	0.245152	C1orf50
ENSG00000175193.12	-0.136784	0.483392	PARL
ENSG00000233913.7	-0.136871	0.399021	NA
ENSG00000255503.1	-0.136997	0.657213	NA
ENSG00000138180.15	-0.13727	0.852161	CEP55
ENSG00000256073.3	-0.137813	0.669248	URB1-AS1
ENSG00000142252.10	-0.138076	0.319867	GEMIN7
ENSG00000235297.3	-0.138531	0.410638	NA
ENSG00000136159.3	-0.138859	0.561595	NUDT15
ENSG00000244239.1	-0.13893	0.711279	NA
ENSG00000261312.1	-0.139228	0.362154	NA
ENSG00000229970.3	-0.139832	0.693564	NA
ENSG00000231747.1	-0.139974	0.501939	NA
ENSG00000118096.7	-0.140633	0.29701	IFT46
ENSG00000088832.15	-0.141559	0.322905	c("FKBP1A", "MIR6869")
ENSG00000063177.12	-0.142241	0.421776	RPL18
ENSG00000125691.12	-0.142746	0.559605	RPL23
ENSG00000131043.11	-0.143429	0.152466	AAR2
ENSG00000229605.5	-0.143706	0.635937	NA
ENSG00000203760.8	-0.143717	0.722771	CENPW
ENSG00000087077.12	-0.144366	0.469322	c("TRIP6", "MIR6875")
ENSG00000272324.5	-0.146338	0.730893	NA
ENSG00000204435.13	-0.149534	0.215568	CSNK2B
ENSG00000230457.3	-0.149623	0.256313	NA
ENSG00000099956.18	-0.151157	0.525672	SMARCB1
ENSG00000104853.15	-0.151163	0.178633	CLPTM1
ENSG00000100926.14	-0.151215	0.393805	TM9SF1
ENSG00000055950.16	-0.151673	0.415983	MRPL43
ENSG00000217241.1	-0.152387	0.555634	NA
ENSG00000273619.1	-0.152524	0.519194	NA
ENSG00000144455.13	-0.152543	0.566484	SUMF1
ENSG00000232940.5	-0.152919	0.196346	HCG25
ENSG00000106400.11	-0.153187	0.337339	ZNHIT1
ENSG00000177971.8	-0.153321	0.218236	IMP3
ENSG00000075618.17	-0.154051	0.5829	FSCN1
ENSG00000261840.2	-0.154116	0.415875	NA
ENSG00000136875.12	-0.154752	0.482934	PRPF4
ENSG00000250221.1	-0.154974	0.677701	NA
ENSG00000224040.1	-0.155103	0.634737	NA
ENSG00000204387.12	-0.15519	0.347554	C6orf48
ENSG00000185730.7	-0.155507	0.278222	ZNF696
ENSG00000262481.5	-0.155769	0.266376	NA
ENSG00000066117.14	-0.156352	0.421875	SMARCD1
ENSG00000215271.7	-0.156373	0.530458	HOMEZ
ENSG00000113360.16	-0.156591	0.150848	DROSHA
ENSG00000172336.4	-0.15682	0.280414	POP7
ENSG00000272711.1	-0.157178	0.763551	NA
ENSG00000143947.12	-0.157457	0.535017	RPS27A
ENSG00000066185.12	-0.157758	0.733861	ZMYND12
ENSG00000247077.6	-0.158201	0.245239	PGAM5
ENSG00000177854.7	-0.158392	0.35841	TMEM187
ENSG00000249485.1	-0.158835	0.637657	NA
ENSG00000118181.10	-0.159059	0.506863	RPS25
ENSG00000073792.15	-0.159103	0.660328	IGF2BP2
ENSG00000131652.13	-0.159125	0.293746	THOC6
ENSG00000143324.13	-0.159666	0.555544	XPR1
ENSG00000103495.13	-0.159804	0.228253	MAZ
ENSG00000114902.13	-0.160613	0.414183	SPCS1
ENSG00000277258.4	-0.160673	0.285584	PCGF2
ENSG00000143314.12	-0.160973	0.512404	MRPL24
ENSG00000237512.6	-0.161043	0.846427	UNC5B-AS1
ENSG00000089597.16	-0.162048	0.339651	GANAB
ENSG00000257390.5	-0.162115	0.382897	NA
ENSG00000254692.1	-0.162187	0.319959	NA
ENSG00000060656.19	-0.162272	0.574807	PTPRU
ENSG00000086475.14	-0.162304	0.371981	SEPHS1
ENSG00000079246.15	-0.162694	0.388777	XRCC5
ENSG00000171421.12	-0.162933	0.269012	MRPL36
ENSG00000186940.6	-0.163242	0.372066	NA
ENSG00000256591.5	-0.163586	0.0644666	SDHAF2
ENSG00000205138.3	-0.163622	0.279399	SDHAF1
ENSG00000178429.9	-0.163915	0.351863	NA
ENSG00000153551.13	-0.164542	0.382129	CMTM7
ENSG00000092208.16	-0.165559	0.173588	GEMIN2
ENSG00000185651.14	-0.16559	0.118575	UBE2L3
ENSG00000136247.14	-0.166255	0.395752	ZDHHC4
ENSG00000241494.1	-0.166315	0.426143	NA
ENSG00000272667.1	-0.167273	0.287927	NA
ENSG00000123154.11	-0.167325	0.136744	WDR83
ENSG00000122386.10	-0.167485	0.28265	ZNF205
ENSG00000160446.18	-0.167855	0.382243	ZDHHC12
ENSG00000143222.11	-0.168309	0.14407	UFC1
ENSG00000244038.9	-0.168615	0.391779	DDOST
ENSG00000197134.11	-0.168858	0.758321	ZNF257
ENSG00000156787.16	-0.169923	0.452264	TBC1D31
ENSG00000164081.12	-0.170391	0.509413	TEX264
ENSG00000118705.16	-0.170706	0.395235	RPN2
ENSG00000103429.10	-0.172241	0.0835893	BFAR
ENSG00000133884.9	-0.172863	0.0686493	DPF2
ENSG00000124571.17	-0.17294	0.413347	XPO5
ENSG00000224126.2	-0.173186	0.438446	NA
ENSG00000279392.1	-0.173285	0.211599	NA
ENSG00000239467.5	-0.173543	0.712371	NA
ENSG00000227050.1	-0.173693	0.787556	NA
ENSG00000173473.10	-0.174153	0.510976	SMARCC1
ENSG00000224631.4	-0.174299	0.246484	NA
ENSG00000224985.1	-0.175331	0.476523	NA
ENSG00000266962.2	-0.175572	0.21972	NA
ENSG00000270820.5	-0.176449	0.429385	NA
ENSG00000277952.1	-0.176639	0.294554	NA
ENSG00000249936.3	-0.179196	0.13982	NA
ENSG00000116586.11	-0.180782	0.245303	LAMTOR2
ENSG00000120526.10	-0.182072	0.45638	NUDCD1
ENSG00000136243.16	-0.182147	0.126602	NUPL2
ENSG00000234432.4	-0.182188	0.484415	LOC100129484
ENSG00000227008.2	-0.182531	0.524838	NA
ENSG00000165511.6	-0.182599	0.577006	NA
ENSG00000161999.11	-0.182888	0.174127	JMJD8
ENSG00000181577.15	-0.183618	0.819733	C6orf223
ENSG00000137207.11	-0.183779	0.090556	YIPF3
ENSG00000178460.17	-0.184243	0.313005	MCMDC2
ENSG00000260290.2	-0.184929	0.162203	NA
ENSG00000035141.7	-0.185484	0.121817	FAM136A
ENSG00000139239.7	-0.18554	0.180785	NA
ENSG00000260206.1	-0.185751	0.278945	NA
ENSG00000177426.20	-0.185973	0.366869	TGIF1
ENSG00000138363.14	-0.18598	0.475525	ATIC
ENSG00000219410.5	-0.186855	0.0436195	NA
ENSG00000115944.14	-0.187261	0.294019	COX7A2L
ENSG00000213178.3	-0.18746	0.43563	NA
ENSG00000257307.1	-0.18752	0.38468	NA
ENSG00000163918.10	-0.187577	0.468338	RFC4
ENSG00000254485.5	-0.187724	0.551256	NA
ENSG00000168090.9	-0.188565	0.323536	COPS6
ENSG00000229204.3	-0.188565	0.255663	NA
ENSG00000220749.4	-0.188793	0.29186	RPL21P28
ENSG00000163611.11	-0.189767	0.444445	SPICE1
ENSG00000139579.12	-0.189894	0.324457	NABP2
ENSG00000189343.7	-0.190167	0.240692	NA
ENSG00000196591.11	-0.190322	0.304051	HDAC2
ENSG00000275557.1	-0.19074	0.640766	NA
ENSG00000240231.1	-0.191383	0.339994	NA
ENSG00000154920.14	-0.191836	0.489966	EME1
ENSG00000185115.5	-0.192516	0.350714	NSMCE3
ENSG00000225178.5	-0.192837	0.228799	NA
ENSG00000135624.15	-0.193643	0.283909	CCT7
ENSG00000280383.1	-0.193745	0.291327	NA
ENSG00000226457.1	-0.195691	0.346867	NA
ENSG00000152669.8	-0.195913	0.62876	CCNO
ENSG00000254682.1	-0.196054	0.467699	NA
ENSG00000146143.17	-0.196138	0.524335	PRIM2
ENSG00000174165.7	-0.196738	0.0942355	ZDHHC24
ENSG00000225921.6	-0.196972	0.225871	NOL7
ENSG00000167283.7	-0.197236	0.140128	ATP5L
ENSG00000164296.6	-0.197512	0.309994	TIGD6
ENSG00000220848.4	-0.197655	0.551166	NA
ENSG00000089127.12	-0.198342	0.734077	OAS1
ENSG00000011304.18	-0.198601	0.196593	c("PTBP1", "MIR4745")
ENSG00000221944.5	-0.198636	0.265624	c("TIGD1", "MIR5001")
ENSG00000161980.5	-0.199114	0.399527	POLR3K
ENSG00000144043.11	-0.199311	0.209136	TEX261
ENSG00000157593.17	-0.200278	0.354368	c("SLC35B2", "MIR4647")
ENSG00000119328.11	-0.200472	0.276175	FAM206A
ENSG00000183161.4	-0.200612	0.460043	FANCF
ENSG00000143543.14	-0.201221	0.102542	JTB
ENSG00000181991.15	-0.201333	0.0969885	MRPS11
ENSG00000169727.12	-0.201365	0.0833664	GPS1
ENSG00000141552.17	-0.201506	0.447672	ANAPC11
ENSG00000187514.15	-0.201576	0.373792	c("PTMA", "LOC728026", "MIR1244-1")
ENSG00000239779.6	-0.201752	0.136869	WBP1
ENSG00000132507.17	-0.201958	0.414444	EIF5A
ENSG00000170265.11	-0.202601	0.0692816	ZNF282
ENSG00000163840.9	-0.204086	0.499275	DTX3L
ENSG00000160783.19	-0.204297	0.311531	PMF1
ENSG00000260027.4	-0.204357	0.566959	HOXB7
ENSG00000088356.5	-0.204712	0.111041	PDRG1
ENSG00000101040.19	-0.204812	0.166597	ZMYND8
ENSG00000228172.5	-0.204928	0.0971597	NA
ENSG00000181789.14	-0.205065	0.266233	COPG1
ENSG00000197061.4	-0.205327	0.649228	HIST1H4C
ENSG00000133466.13	-0.20668	0.421101	C1QTNF6
ENSG00000134308.13	-0.207099	0.368326	YWHAQ
ENSG00000037897.16	-0.207482	0.270321	METTL1
ENSG00000198931.10	-0.207528	0.228953	APRT
ENSG00000124783.12	-0.20762	0.250387	SSR1
ENSG00000257207.5	-0.207646	0.411869	NA
ENSG00000260136.5	-0.207768	0.39759	NA
ENSG00000260367.2	-0.207951	0.173499	NA
ENSG00000259992.1	-0.208502	0.306648	NA
ENSG00000113460.12	-0.209143	0.307339	BRIX1
ENSG00000254004.6	-0.209374	0.354219	ZNF260
ENSG00000205835.8	-0.209494	0.815013	GMNC
ENSG00000162976.12	-0.209521	0.460451	PQLC3
ENSG00000100575.13	-0.210183	0.0809797	TIMM9
ENSG00000165621.8	-0.210924	0.805044	OXGR1
ENSG00000254873.1	-0.212105	0.189415	NA
ENSG00000268309.1	-0.212638	0.301572	NA
ENSG00000164167.9	-0.212693	0.390418	LSM6
ENSG00000204310.11	-0.212786	0.0561745	c("AGPAT1", "MIR6721")
ENSG00000071462.11	-0.213228	0.0513593	WBSCR22
ENSG00000198015.12	-0.213901	0.233298	MRPL42
ENSG00000095906.16	-0.214252	0.130852	NUBP2
ENSG00000010278.12	-0.214365	0.593741	CD9
ENSG00000081870.11	-0.214369	0.331275	HSPB11
ENSG00000167815.11	-0.214922	0.245566	PRDX2
ENSG00000143429.10	-0.215142	0.394732	LOC645166
ENSG00000129055.12	-0.215331	0.258142	ANAPC13
ENSG00000089685.14	-0.215734	0.711977	BIRC5
ENSG00000143545.8	-0.216527	0.190162	RAB13
ENSG00000048162.20	-0.216918	0.318617	NOP16
ENSG00000101189.6	-0.216924	0.0682875	MRGBP
ENSG00000130590.13	-0.21698	0.327653	SAMD10
ENSG00000089157.15	-0.218084	0.160873	RPLP0
ENSG00000248569.1	-0.218199	0.102937	NA
ENSG00000146834.13	-0.218569	0.0712702	MEPCE
ENSG00000091317.7	-0.218801	0.148743	CMTM6
ENSG00000124659.6	-0.218817	0.312365	TBCC
ENSG00000139719.9	-0.219398	0.18686	VPS33A
ENSG00000107175.11	-0.219594	0.0870819	CREB3
ENSG00000167526.13	-0.219813	0.241808	RPL13
ENSG00000081692.12	-0.219829	0.0950756	JMJD4
ENSG00000170468.7	-0.219898	0.490616	C14orf169
ENSG00000161203.13	-0.220475	0.0630424	AP2M1
ENSG00000101266.17	-0.220806	0.153602	CSNK2A1
ENSG00000173486.12	-0.221341	0.224496	FKBP2
ENSG00000259032.2	-0.221478	0.310558	NA
ENSG00000259488.2	-0.221524	0.357029	NA
ENSG00000246877.1	-0.223054	0.449521	NA
ENSG00000281741.1	-0.2231	0.257318	LOC100996720
ENSG00000122861.15	-0.223106	0.715824	PLAU
ENSG00000183155.4	-0.223212	0.0823208	RABIF
ENSG00000198774.4	-0.22504	0.733519	RASSF9
ENSG00000113387.11	-0.227262	0.282217	SUB1
ENSG00000218502.3	-0.227667	0.210442	NA
ENSG00000278868.1	-0.227774	0.329901	NA
ENSG00000163933.9	-0.228374	0.223515	RFT1
ENSG00000182481.8	-0.228506	0.483068	KPNA2
ENSG00000280195.1	-0.229482	0.429153	NA
ENSG00000234072.1	-0.22989	0.0558702	NA
ENSG00000254999.3	-0.23017	0.0364594	BRK1
ENSG00000111786.8	-0.23024	0.12794	SRSF9
ENSG00000132591.11	-0.231215	0.0240881	ERAL1
ENSG00000145220.13	-0.231299	0.119244	LYAR
ENSG00000243960.1	-0.231314	0.077031	NA
ENSG00000188681.11	-0.231347	0.447424	c("TEKT4P2", "LOC100233156")
ENSG00000144659.10	-0.231661	0.306533	SLC25A38
ENSG00000108010.11	-0.232132	0.328812	GLRX3
ENSG00000082068.8	-0.232361	0.0107059	WDR70
ENSG00000146574.15	-0.232503	0.0134409	CCZ1B
ENSG00000233966.1	-0.232663	0.27449	NA
ENSG00000168077.13	-0.233308	0.476378	SCARA3
ENSG00000232995.7	-0.233332	0.460521	RGS5
ENSG00000179943.7	-0.233344	0.0518922	FIZ1
ENSG00000103343.12	-0.233382	0.172541	ZNF174
ENSG00000182584.4	-0.233929	0.380355	ACTL10
ENSG00000169972.11	-0.234001	0.176883	PUSL1
ENSG00000162714.12	-0.234113	0.0671452	ZNF496
ENSG00000165480.15	-0.234244	0.657636	SKA3
ENSG00000186603.5	-0.234681	0.697972	HPDL
ENSG00000267544.1	-0.23484	0.100261	NA
ENSG00000121542.11	-0.235083	0.12702	SEC22A
ENSG00000185236.11	-0.235334	0.0510657	RAB11B
ENSG00000167595.14	-0.235406	0.0902529	PROSER3
ENSG00000230424.1	-0.235908	0.351766	LOC101927895
ENSG00000077312.8	-0.235986	0.0629471	SNRPA
ENSG00000223559.1	-0.236086	0.195083	NA
ENSG00000130768.14	-0.236447	0.748041	SMPDL3B
ENSG00000160972.9	-0.237239	0.18893	PPP1R16A
ENSG00000143319.16	-0.237538	0.0238346	ISG20L2
ENSG00000164162.12	-0.239104	0.250019	ANAPC10
ENSG00000144736.13	-0.239319	0.27217	SHQ1
ENSG00000007080.10	-0.240131	0.130268	CCDC124
ENSG00000164815.10	-0.240789	0.267843	ORC5
ENSG00000132016.11	-0.241046	0.241413	C19orf57
ENSG00000112167.9	-0.24158	0.205963	SAYSD1
ENSG00000268790.5	-0.241635	0.140822	SMIM7
ENSG00000244245.1	-0.242035	0.223733	NA
ENSG00000188002.10	-0.242539	0.185244	NA
ENSG00000112110.9	-0.243003	0.247747	MRPL18
ENSG00000131508.15	-0.243047	0.106371	UBE2D2
ENSG00000149679.11	-0.243754	0.119173	CABLES2
ENSG00000226723.2	-0.244049	0.143145	NA
ENSG00000165055.15	-0.244455	0.135788	METTL2B
ENSG00000236552.2	-0.244654	0.12507	RPL13AP5
ENSG00000177917.10	-0.244682	0.319365	ARL6IP6
ENSG00000127125.8	-0.244762	0.211413	PPCS
ENSG00000164932.12	-0.244948	0.710476	CTHRC1
ENSG00000117407.16	-0.245468	0.48315	ARTN
ENSG00000197557.6	-0.245576	0.445463	TTC30A
ENSG00000161956.12	-0.24594	0.0135676	SENP3
ENSG00000231167.3	-0.246078	0.104281	NA
ENSG00000134644.15	-0.246519	0.00753248	PUM1
ENSG00000183726.10	-0.24682	0.132493	TMEM50A
ENSG00000177733.6	-0.247332	0.1097	HNRNPA0
ENSG00000090447.11	-0.247413	0.124925	TFAP4
ENSG00000004478.7	-0.247537	0.220199	FKBP4
ENSG00000205323.8	-0.247625	0.303884	SARNP
ENSG00000253167.1	-0.24811	0.36272	NA
ENSG00000160563.13	-0.248622	0.0591426	MED27
ENSG00000115446.11	-0.24907	0.0986193	UNC50
ENSG00000157734.13	-0.250457	0.143645	SNX22
ENSG00000182973.18	-0.250763	0.0774643	CNOT10
ENSG00000163479.13	-0.251863	0.0388564	SSR2
ENSG00000279909.1	-0.252054	0.122489	NA
ENSG00000134490.13	-0.252562	0.361637	TMEM241
ENSG00000175283.7	-0.252594	0.320983	DOLK
ENSG00000178057.14	-0.254035	0.0996476	NDUFAF3
ENSG00000127452.8	-0.25418	0.139398	FBXL12
ENSG00000073050.11	-0.254481	0.0242672	XRCC1
ENSG00000104147.8	-0.254844	0.512252	OIP5
ENSG00000176124.11	-0.255785	0.405822	DLEU1
ENSG00000221533.1	-0.255794	0.158905	MIR1184-1
ENSG00000126267.8	-0.255872	0.37259	COX6B1
ENSG00000133597.9	-0.256319	0.0547752	ADCK2
ENSG00000180921.6	-0.256494	0.415063	FAM83H
ENSG00000141854.8	-0.256987	0.367617	c("MISP3", "MIR1199")
ENSG00000168883.19	-0.257098	0.00122422	USP39
ENSG00000267426.5	-0.25811	0.0373127	NA
ENSG00000185420.18	-0.258125	0.170113	SMYD3
ENSG00000143155.12	-0.258363	0.131679	TIPRL
ENSG00000221829.9	-0.258687	0.291729	FANCG
ENSG00000159479.16	-0.259261	0.0148571	MED8
ENSG00000283201.1	-0.25941	0.446753	NA
ENSG00000163597.14	-0.259594	0.0986385	SNHG16
ENSG00000144034.14	-0.260354	0.188427	TPRKB
ENSG00000101888.11	-0.260641	0.38092	NXT2
ENSG00000168439.16	-0.260668	0.0987331	STIP1
ENSG00000197479.6	-0.26067	0.468729	PCDHB11
ENSG00000130749.9	-0.260678	0.129687	ZC3H4
ENSG00000183828.14	-0.261065	0.229998	NUDT14
ENSG00000247317.3	-0.261795	0.427238	NA
ENSG00000269179.1	-0.262016	0.371165	NA
ENSG00000228318.3	-0.262688	0.640568	NA
ENSG00000175730.8	-0.262847	0.136356	NA
ENSG00000186501.14	-0.262926	0.033636	TMEM222
ENSG00000213588.5	-0.262951	0.0403304	ZBTB9
ENSG00000144158.4	-0.263439	0.404268	NA
ENSG00000122565.18	-0.263898	0.158357	CBX3
ENSG00000118680.12	-0.264235	0.0456039	MYL12B
ENSG00000125843.10	-0.264573	0.218135	AP5S1
ENSG00000262712.1	-0.265127	0.515691	NA
ENSG00000006625.17	-0.265578	0.114627	GGCT
ENSG00000151694.12	-0.265595	0.207306	ADAM17
ENSG00000272701.2	-0.266524	0.700484	NA
ENSG00000175854.11	-0.266728	0.0767477	SWI5
ENSG00000243199.1	-0.267166	0.327691	NA
ENSG00000068654.15	-0.26773	0.0283498	POLR1A
ENSG00000142694.6	-0.26788	0.288307	EVA1B
ENSG00000156973.13	-0.268672	0.0131866	PDE6D
ENSG00000283553.1	-0.268944	0.329957	SUPT3H
ENSG00000128602.9	-0.269026	0.542675	SMO
ENSG00000115274.14	-0.26952	0.0504793	INO80B
ENSG00000265496.4	-0.269967	0.148031	MIR1539
ENSG00000230207.1	-0.270467	0.0699326	NA
ENSG00000181085.14	-0.27105	0.528685	MAPK15
ENSG00000169976.6	-0.271094	0.275922	SF3B5
ENSG00000251580.1	-0.271351	0.253282	LOC105374366
ENSG00000167608.11	-0.271382	0.663218	TMC4
ENSG00000182742.5	-0.271426	0.392043	HOXB4
ENSG00000198093.10	-0.272482	0.500296	ZNF649
ENSG00000147536.11	-0.272648	0.543631	GINS4
ENSG00000186197.13	-0.272888	0.148877	EDARADD
ENSG00000276180.1	-0.273505	0.281756	HIST1H4I
ENSG00000125652.7	-0.27388	0.393988	ALKBH7
ENSG00000258130.7	-0.273986	0.317448	LOC613038
ENSG00000142676.12	-0.27418	0.377876	RPL11
ENSG00000232119.7	-0.274595	0.289706	MCTS1
ENSG00000137100.15	-0.274662	0.198432	DCTN3
ENSG00000157020.17	-0.275	0.0153741	SEC13
ENSG00000244021.4	-0.275227	0.113195	NA
ENSG00000124767.6	-0.275329	0.209722	GLO1
ENSG00000236493.2	-0.275358	0.0275514	NA
ENSG00000183255.11	-0.275479	0.0403364	PTTG1IP
ENSG00000113194.12	-0.275688	0.0635498	FAF2
ENSG00000184378.2	-0.275836	0.30131	ACTRT3
ENSG00000173465.7	-0.275932	0.0503126	SSSCA1
ENSG00000241962.9	-0.276217	0.135066	MRPL30
ENSG00000186364.11	-0.27672	0.0560244	NUDT17
ENSG00000271122.1	-0.277094	0.294487	LOC101930085
ENSG00000102103.15	-0.27719	0.0499834	PQBP1
ENSG00000143320.8	-0.277302	0.537155	CRABP2
ENSG00000111671.9	-0.277599	0.140656	c("SPSB2", "LOC105369632")
ENSG00000130312.6	-0.277974	0.26837	MRPL34
ENSG00000233247.3	-0.278036	0.0830063	NA
ENSG00000124444.15	-0.278492	0.0121001	ZNF576
ENSG00000127837.9	-0.279069	0.105703	AAMP
ENSG00000196935.8	-0.279399	0.183948	SRGAP1
ENSG00000064961.18	-0.280042	0.0723548	HMG20B
ENSG00000163214.20	-0.280139	0.196896	DHX57
ENSG00000167904.14	-0.280818	0.172017	TMEM68
ENSG00000121089.4	-0.280913	0.191393	NA
ENSG00000272398.5	-0.28106	0.708689	CD24
ENSG00000126254.11	-0.281921	0.0513652	RBM42
ENSG00000128789.20	-0.282104	0.0772918	PSMG2
ENSG00000261582.1	-0.282112	0.0575443	NA
ENSG00000032389.12	-0.282512	0.0267572	TSSC1
ENSG00000136891.13	-0.282688	0.0994298	TEX10
ENSG00000129480.12	-0.2831	0.252366	DTD2
ENSG00000203724.10	-0.28354	0.508949	C1orf53
ENSG00000183908.5	-0.283728	0.763603	LRRC55
ENSG00000101363.12	-0.283734	0.00942072	MANBAL
ENSG00000213516.9	-0.284043	0.116313	RBMXL1
ENSG00000112667.12	-0.284055	0.400186	DNPH1
ENSG00000146842.16	-0.284463	0.207887	TMEM209
ENSG00000041357.15	-0.28528	0.136917	PSMA4
ENSG00000178715.8	-0.285762	0.455252	NA
ENSG00000144021.2	-0.285911	0.0222596	CIAO1
ENSG00000102030.15	-0.286033	0.0537754	NAA10
ENSG00000076248.10	-0.286393	0.0386421	UNG
ENSG00000106609.16	-0.287148	0.0338132	TMEM248
ENSG00000105185.11	-0.287165	0.215109	PDCD5
ENSG00000141499.16	-0.287765	0.0326641	WRAP53
ENSG00000129103.17	-0.287949	0.209129	SUMF2
ENSG00000141580.15	-0.28887	0.0100075	WDR45B
ENSG00000103274.10	-0.288916	0.0130532	NUBP1
ENSG00000087502.17	-0.289494	0.142179	ERGIC2
ENSG00000229638.1	-0.289606	0.0530845	NA
ENSG00000137168.7	-0.289858	0.0593483	PPIL1
ENSG00000204576.11	-0.29025	0.0247078	PRR3
ENSG00000260077.1	-0.291163	0.411347	NA
ENSG00000217835.3	-0.29206	0.0562232	NA
ENSG00000099797.12	-0.292283	0.251011	c("TECR", "MIR639")
ENSG00000261317.1	-0.29246	0.242998	NA
ENSG00000226686.7	-0.292562	0.621058	LINC01535
ENSG00000114491.13	-0.292585	0.0121705	UMPS
ENSG00000136888.6	-0.292852	0.12883	ATP6V1G1
ENSG00000136710.9	-0.293588	0.0075645	CCDC115
ENSG00000085644.13	-0.294124	0.0296483	ZNF213
ENSG00000130699.17	-0.294978	0.005958	c("TAF4", "MIR1257")
ENSG00000255252.3	-0.296062	0.294966	NA
ENSG00000236773.1	-0.296251	0.0646599	NA
ENSG00000105647.15	-0.29628	0.0434289	PIK3R2
ENSG00000261385.1	-0.297347	0.700381	NA
ENSG00000140612.13	-0.297417	0.0802592	SEC11A
ENSG00000033011.11	-0.29749	0.167178	ALG1
ENSG00000146109.4	-0.298108	0.0906441	ABT1
ENSG00000235272.1	-0.298308	0.237562	NA
ENSG00000257411.1	-0.298376	0.270413	NA
ENSG00000143315.6	-0.298572	0.0287368	PIGM
ENSG00000156384.14	-0.298694	0.0450181	SFR1
ENSG00000113845.9	-0.298925	0.00471388	TIMMDC1
ENSG00000197951.8	-0.299222	0.0820096	ZNF71
ENSG00000122140.10	-0.299261	0.0279255	MRPS2
ENSG00000138326.18	-0.299479	0.247513	RPS24
ENSG00000273541.1	-0.299778	0.135268	NA
ENSG00000175697.10	-0.300258	0.482487	GPR156
ENSG00000049541.10	-0.30169	0.251094	RFC2
ENSG00000268112.1	-0.301878	0.0695511	NA
ENSG00000272269.1	-0.302365	0.0932747	LOC105374952
ENSG00000130119.15	-0.302612	0.299444	GNL3L
ENSG00000163634.11	-0.302641	0.113535	THOC7
ENSG00000105618.13	-0.303095	0.00659534	PRPF31
ENSG00000204316.12	-0.303276	0.0177473	MRPL38
ENSG00000184508.10	-0.303449	0.258193	HDDC3
ENSG00000105865.10	-0.303569	0.0182457	DUS4L
ENSG00000204253.4	-0.303938	0.00452755	NA
ENSG00000076201.14	-0.304326	0.00573189	PTPN23
ENSG00000156697.12	-0.304718	0.186865	UTP14A
ENSG00000221190.1	-0.305279	0.0544099	MIR1184-2
ENSG00000227057.8	-0.305558	0.0105481	c("WDR46", "MIR6873")
ENSG00000168818.9	-0.305639	0.00883671	STX18
ENSG00000170906.15	-0.305742	0.312361	NDUFA3
ENSG00000253729.7	-0.305922	0.243882	PRKDC
ENSG00000198242.13	-0.305961	0.049612	RPL23A
ENSG00000100142.14	-0.306314	0.0346788	POLR2F
ENSG00000251381.7	-0.306422	0.688823	LINC00958
ENSG00000062038.13	-0.306476	0.637434	CDH3
ENSG00000213025.2	-0.307158	0.0587842	NA
ENSG00000176473.13	-0.30719	0.0227131	WDR25
ENSG00000151353.14	-0.307348	0.00660564	TMEM18
ENSG00000254332.1	-0.308138	0.489088	NA
ENSG00000251669.5	-0.308255	0.0537876	FAM86EP
ENSG00000171103.10	-0.30896	0.0993263	TRMT61B
ENSG00000113583.7	-0.309049	0.12681	C5orf15
ENSG00000134077.15	-0.309297	0.0578553	THUMPD3
ENSG00000269139.2	-0.310729	0.510233	NA
ENSG00000145337.4	-0.311784	0.00169797	PYURF
ENSG00000196465.10	-0.312028	0.051719	MYL6B
ENSG00000107949.16	-0.312189	0.00179134	BCCIP
ENSG00000144120.12	-0.312292	0.0413856	TMEM177
ENSG00000160075.11	-0.312492	0.10352	SSU72
ENSG00000237493.3	-0.312634	0.0404817	NA
ENSG00000215030.5	-0.313152	0.111816	NA
ENSG00000187699.10	-0.314506	0.575511	C2orf88
ENSG00000163875.15	-0.314734	0.00331131	MEAF6
ENSG00000065268.10	-0.315066	0.0576218	WDR18
ENSG00000198182.12	-0.315078	0.0750433	ZNF607
ENSG00000167103.11	-0.315712	0.267841	PIP5KL1
ENSG00000030110.12	-0.316265	0.0505416	BAK1
ENSG00000183444.10	-0.316688	0.159304	NA
ENSG00000162076.12	-0.317356	0.0439559	FLYWCH2
ENSG00000125821.11	-0.317454	0.132988	DTD1
ENSG00000088727.12	-0.318463	0.218862	KIF9
ENSG00000271853.5	-0.319131	0.0951021	NA
ENSG00000125850.10	-0.319221	0.400144	OVOL2
ENSG00000241357.1	-0.319299	0.0797795	NA
ENSG00000050344.8	-0.321403	0.500845	NFE2L3
ENSG00000277998.1	-0.321734	0.0373045	NA
ENSG00000133316.15	-0.321977	0.35731	WDR74
ENSG00000229047.1	-0.323219	0.338728	NA
ENSG00000100028.11	-0.324355	0.0732575	SNRPD3
ENSG00000075275.16	-0.324468	0.57216	CELSR1
ENSG00000235109.7	-0.324971	0.408006	ZSCAN31
ENSG00000167085.11	-0.325753	0.128574	PHB
ENSG00000131467.10	-0.325862	0.141898	PSME3
ENSG00000258150.5	-0.325881	0.232575	LOC388242
ENSG00000132000.11	-0.326112	0.371784	PODNL1
ENSG00000087586.17	-0.326212	0.520525	AURKA
ENSG00000101825.7	-0.327189	0.635961	MXRA5
ENSG00000184986.10	-0.327572	0.269867	TMEM121
ENSG00000188033.9	-0.327572	0.308169	ZNF490
ENSG00000129810.14	-0.327672	0.507086	SGO1
[truncated: 14,859 more rows]
